# Supplementary material for: Functional changes in mRNA expression and alternative pre-mRNA splicing associated with the effects of nutrition on apoptosis and spermatogenesis in the adult testis
Source: BMC Genomics. 2017 Jan 10;18:64. doi: 10.1186/s12864-016-3385-8 (PMC5223305; doi:10.1186/s12864-016-3385-8)
Supplement: Additional file 1: Table S1. — Phenotypic traits of sheep testes used for WGCNA analysis. “H” indicates sheep fed with high diet, “L” indicates sheep fed with low diet. P1 indicates testis weight (g), P2 indicates sperm number per testis, P3 indicates diameter of seminiferous tubule, P4 indicates volume of seminiferous epithelium (x 1012 μm3), P5 indicates change of scrotal circumference (cm) and P6 indicates apoptotic germ cells/tubule. (XLSX 10 kb) [file 12864_2016_3385_MOESM1_ESM.xlsx]

## Sheet: WGCNA-1
Table S1. Phenotypic traits of sheep testes used for WGCNA analysis. “H” indicates sheep fed with high diet, “L” indicates sheep fed with low diet. P1 indicates testis weight (g), P2 indicates sperm number per testis, P3 indicates diameter of seminiferous tubule, P4 indicates volume of seminiferous epithelium (x 1012 µm3), P5 indicates change of scrotal circumference (cm) and P6 indicates apoptot…
	P1	P2	P3	P4	P5	P6
H1	278.3	4.88	241.9	179.053	-0.8	0.44
H2	351.3	4.98	219.75	220.039	0.9	0.75
H3	265.1	3.39	205.65	113.867	3.6	0.39
H4	286.7	4.04	220.8	187.191	2.2	0.4
H5	307.8	3.78	221.5	186	-0.3	0.5
H6	252.9	3.59	172.65	126.45	2.4	0.38
H7	224.4	3.06	228.75	149.756	0.7	0.26
H8	352.3	4.82	220.95	217.813	2.7	0.68
L1	234.5	2.02	190.65	92.4661	-4.6	0.5
L2	100.7	7.23	140.4	29.6773	-1.6	3.61
L3	109.9	3.88	141.25	37.1588	-4.5	1.15
L4	177	1.39	205.3	84.4294	-5.2	1.35
L5	156.1	1.52	178.45	60.879	-4.1	1.73
L6	142.7	1.23	170.05	60.4431	-5	1.37
L7	165.2	1.42	163.4	68.3345	-3.5	0.9
L8	335.5	2.92	174.875	175.466	-4.2	0.61
