# Supplementary material for: Functional changes in mRNA expression and alternative pre-mRNA splicing associated with the effects of nutrition on apoptosis and spermatogenesis in the adult testis
Source: BMC Genomics. 2017 Jan 10;18:64. doi: 10.1186/s12864-016-3385-8 (PMC5223305; doi:10.1186/s12864-016-3385-8)
Supplement: Additional file 3: Table S2. — Differentially expressed mRNAs in testis from sheep fed a low or high diet (N = 8 for each treatment). Note: Fold change (FC) = CPM of low diet group/CPM of high diet group. CPM (Counts per million) = (mRNAs reads number/total reads number per library) × 1,000,000. The significant DE mRNAs were determined by false discovery rate (FDR) < 0.05. (XLSX 168 kb) [file 12864_2016_3385_MOESM3_ESM.xlsx]

## Sheet: Table S1
Table S2. Differentially expressed mRNAs in testis from sheep fed a low or high diet (N = 8 for each treatment). Note: Fold change (FC) = CPM of low diet group/CPM of high diet group. CPM (Counts per million) = (mRNAs reads number/total reads number per library) × 1,000,000. The significant DE mRNAs were determined by false discovery rate (FDR) < 0.05.
ID	logFC	logCPM	PValue	symbol
ENSOARG00000007324	-3.15629	4.69291	7.56801e-12	SETD9
ENSOARG00000012186	-1.99013	6.09898	2.10032e-09	CATSPERB
ENSOARG00000000285	1.62691	4.3046	4.19203e-08	INSR
ENSOARG00000003592	1.41533	5.90522	3.91893e-08	LRP2
ENSOARG00000020906	1.90708	4.18093	7.2112e-08
ENSOARG00000010318	1.59712	4.43516	1.42834e-07	SVOPL
ENSOARG00000011728	1.77602	2.43179	1.14105e-07	BCL9L
ENSOARG00000018288	1.94604	4.21875	1.35443e-07	NCKAP5L
ENSOARG00000010474	1.85226	3.191	2.23624e-07	HR
ENSOARG00000003366	1.77438	2.85697	2.61045e-07	PCNXL2
ENSOARG00000016970	1.76618	2.6959	3.78949e-07	TPP1
ENSOARG00000002932	1.85911	5.25239	4.65191e-07	ADCY9
ENSOARG00000009190	1.27248	7.34929	6.90956e-07
ENSOARG00000012814	1.20488	9.03191	6.65913e-07	ARHGAP36
ENSOARG00000004917	1.38197	6.91881	8.31186e-07	SH3TC2
ENSOARG00000001626	1.29867	4.25612	9.66172e-07	PPM1K
ENSOARG00000008998	1.4618	5.27155	1.16099e-06	INADL
ENSOARG00000017603	1.29953	4.87154	1.26474e-06
ENSOARG00000009323	1.62159	4.35563	1.58368e-06	BCAM
ENSOARG00000009750	1.52841	3.10037	1.74471e-06	NPNT
ENSOARG00000020222	1.40488	5.59339	2.06025e-06	ITGB5
ENSOARG00000006648	1.42154	2.40881	2.3744e-06	SLFN14
ENSOARG00000019276	-1.72062	8.68498	2.46741e-06	SLC9C1
ENSOARG00000008143	-1.38653	2.59093	2.92201e-06	SMPDL3A
ENSOARG00000011479	1.64318	4.08039	2.98943e-06	CRTAC1
ENSOARG00000010005	-1.65246	5.30379	3.49754e-06	IGF1R
ENSOARG00000007029	1.40574	5.73091	3.73063e-06	SPOCK2
ENSOARG00000003922	1.49979	2.75671	4.70383e-06	MXRA8
ENSOARG00000012369	1.65886	5.78875	4.59279e-06	SLC4A5
ENSOARG00000014423	1.70766	4.19638	4.31754e-06	DAB2IP
ENSOARG00000015885	1.45482	3.46916	4.74002e-06	TOX
ENSOARG00000001269	-1.51451	4.67681	5.39724e-06	STAR
ENSOARG00000003390	1.26574	4.72127	5.2522e-06
ENSOARG00000020503	1.16487	6.31658	5.14581e-06	COL4A4
ENSOARG00000012200	1.15536	5.01015	6.04149e-06	MPZL1
ENSOARG00000012398	1.48186	4.7876	6.15646e-06
ENSOARG00000016047	1.19853	4.61601	6.28014e-06	TGFBR3
ENSOARG00000019011	1.35445	5.0143	6.18949e-06	LRRFIP1
ENSOARG00000011536	1.39345	5.29909	6.46672e-06	NCKAP5
ENSOARG00000005403	1.46981	3.20941	6.95996e-06	BACE1
ENSOARG00000014938	1.65021	2.66098	6.82131e-06	ZNF395
ENSOARG00000010607	1.804	3.57061	7.95651e-06	CCDC8
ENSOARG00000012805	1.0489	5.85557	8.69321e-06	TMEM2
ENSOARG00000014559	1.6449	5.10649	8.49866e-06	LAMB2
ENSOARG00000014425	1.48359	4.21176	9.03648e-06	MERTK
ENSOARG00000016334	1.20881	4.74035	9.27969e-06	WT1
ENSOARG00000012739	1.33888	5.89509	9.97721e-06	TANC2
ENSOARG00000020475	1.49779	4.10024	1.049e-05	LEPREL1
ENSOARG00000005659	-1.32456	5.09964	1.13059e-05
ENSOARG00000010736	1.18433	5.60772	1.13684e-05	DFNA5
ENSOARG00000011943	-1.34119	8.82555	1.11184e-05	SLC9C2
ENSOARG00000020387	1.39078	6.14958	1.16571e-05	TYRO3
ENSOARG00000005188	1.3878	8.02443	1.27033e-05	MAP1B
ENSOARG00000012886	1.45447	2.70651	1.27012e-05	THRA
ENSOARG00000016447	1.24669	7.21425	1.28217e-05	KIAA1210
ENSOARG00000019687	1.6136	3.47763	1.32483e-05	ARHGEF40
ENSOARG00000002130	-1.50103	8.31559	1.49395e-05
ENSOARG00000004562	1.14673	3.66603	1.49834e-05	ZADH2
ENSOARG00000005166	-1.33943	8.27611	1.47401e-05	TEX30
ENSOARG00000009528	1.41496	4.73429	1.42472e-05	AFF2
ENSOARG00000019074	1.70296	4.75194	1.48374e-05	NYNRIN
ENSOARG00000005362	-1.45587	7.64559	1.56026e-05	C1orf101
ENSOARG00000007820	-1.48941	7.55164	1.59061e-05	MEIG1
ENSOARG00000018590	1.33942	2.37479	1.62532e-05	MID2
ENSOARG00000019070	1.05145	7.03212	1.61143e-05	PDGFRA
ENSOARG00000019400	1.30364	3.67116	1.5304e-05	RAPGEF3
ENSOARG00000004441	1.71513	3.62481	1.74923e-05	SLC41A1
ENSOARG00000008504	-1.50345	5.17401	1.74713e-05	LRRC72
ENSOARG00000014858	-1.3403	7.89328	1.73752e-05	PBK
ENSOARG00000016713	1.14065	5.42834	1.74531e-05	TKT
ENSOARG00000005533	1.56777	2.9966	1.8002e-05	UBQLN2
ENSOARG00000015255	-1.53722	4.36586	1.84723e-05
ENSOARG00000019474	-1.55264	8.05262	1.85807e-05	TDRD15
ENSOARG00000020961	1.21798	4.6116	1.85312e-05	MARCKSL1
ENSOARG00000018517	1.45803	3.67007	1.91948e-05	CORO2B
ENSOARG00000007688	1.07052	5.28656	1.94939e-05	SLC25A6
ENSOARG00000000649	-1.429	6.34375	2.02291e-05
ENSOARG00000009155	1.15051	4.02212	2.0475e-05	CCBL1
ENSOARG00000010354	0.998929	5.16385	2.11978e-05	LRRC8D
ENSOARG00000019206	1.10722	4.45507	2.12472e-05	PHLDB2
ENSOARG00000011436	1.09023	6.48575	2.15724e-05	MGAT5
ENSOARG00000005688	1.18065	3.06032	2.23449e-05	RAB30
ENSOARG00000016106	1.90587	3.20218	2.27331e-05	OTOA
ENSOARG00000016294	-1.48454	6.10795	2.32222e-05	CCDC172
ENSOARG00000020201	1.18838	6.20053	2.42515e-05	MLCK
ENSOARG00000012066	1.83532	3.24773	2.50849e-05	SEMA4B
ENSOARG00000005930	1.36866	3.16979	2.57338e-05	FIGN
ENSOARG00000015492	1.25093	3.07862	2.58892e-05	ABHD17C
ENSOARG00000009984	1.11548	4.66505	2.69537e-05	PLAC9
ENSOARG00000013070	1.22537	3.05801	2.64111e-05	C1orf115
ENSOARG00000017582	1.63601	3.5379	2.67258e-05	TMEM63A
ENSOARG00000001255	-1.29943	6.75671	2.80653e-05
ENSOARG00000005421	1.24091	4.62361	2.77925e-05	NDRG1
ENSOARG00000010528	1.5026	2.99729	2.77549e-05	SLCO3A1
ENSOARG00000009875	-1.37588	7.909	2.9228e-05	UBE2U
ENSOARG00000002475	1.38274	6.11129	3.03539e-05	PEG10
ENSOARG00000014992	1.61902	3.56909	2.98435e-05	CAMKK2
ENSOARG00000020239	1.45781	5.01088	3.01845e-05	OBSL1
ENSOARG00000009918	1.30936	5.69992	3.23531e-05	DOCK5
ENSOARG00000011850	1.73859	2.99841	3.25357e-05	PXN
ENSOARG00000020883	1.2288	4.74878	3.26543e-05	CERS2
ENSOARG00000005706	1.03298	4.83752	3.30967e-05	USP27X
ENSOARG00000000480	1.4999	3.69837	3.56119e-05	MOCS1
ENSOARG00000000603	1.34674	2.67386	3.50273e-05	FLT4
ENSOARG00000001432	1.38565	4.18804	3.5005e-05	NDRG4
ENSOARG00000016281	1.75867	3.44681	3.5321e-05	SOGA1
ENSOARG00000005832	1.00928	5.95805	3.59572e-05	PJA1
ENSOARG00000006607	1.14768	5.45681	3.7174e-05	PLD3
ENSOARG00000009757	1.41117	4.61638	3.70773e-05	MARK4
ENSOARG00000005537	-1.40662	7.40634	3.79581e-05	PIGF
ENSOARG00000013753	1.57711	4.04769	3.8488e-05	EGFR
ENSOARG00000002209	0.942934	6.10204	3.8926e-05
ENSOARG00000017682	1.38199	3.55286	4.1056e-05	RGAG4
ENSOARG00000003499	-1.26997	7.62772	4.2185e-05	DNAJB9
ENSOARG00000003570	-1.56411	4.15803	4.28633e-05	LGI1
ENSOARG00000011569	-1.33676	7.2371	4.33096e-05	DEPDC1
ENSOARG00000002708	1.07068	4.8347	4.49717e-05
ENSOARG00000014811	1.42158	5.14199	4.47775e-05	SCARA3
ENSOARG00000000789	1.35179	3.46937	4.71369e-05	SPOCD1
ENSOARG00000002375	-1.19875	3.41915	4.76337e-05	SLC17A1
ENSOARG00000008576	1.24633	6.0724	4.86646e-05	VCL
ENSOARG00000012584	1.366	4.7097	4.80113e-05	COL18A1
ENSOARG00000014199	1.08427	4.55983	4.8247e-05	ADFP
ENSOARG00000024085	2.06339	9.35226	4.84623e-05	U1
ENSOARG00000002162	1.18926	4.64138	4.98156e-05	ETNK2
ENSOARG00000017397	1.04576	4.90194	5.02485e-05	RHOBTB3
ENSOARG00000013240	-1.27311	5.95604	5.143e-05	ACER3
ENSOARG00000019527	1.3194	3.09018	5.20695e-05	TMBIM1
ENSOARG00000004843	-1.35334	6.18058	5.26743e-05	C1GALT1
ENSOARG00000007142	1.41131	2.51115	5.36852e-05
ENSOARG00000007743	-1.3308	7.47431	5.38207e-05	DNAJC28
ENSOARG00000018989	1.04595	6.46653	5.37996e-05	NEO1
ENSOARG00000008860	1.33654	4.24181	5.46403e-05	NFIA
ENSOARG00000011871	-1.01476	7.04124	5.47368e-05
ENSOARG00000002101	-1.24249	9.56602	5.61956e-05	ADAM2
ENSOARG00000000327	1.34122	7.55497	5.90696e-05	LAMA1
ENSOARG00000003586	1.72109	3.11788	5.96895e-05	IGF2
ENSOARG00000005297	-1.26668	8.05857	5.77521e-05
ENSOARG00000006178	1.19938	3.02012	6.03391e-05	FAM20C
ENSOARG00000006760	1.14936	4.30112	5.9073e-05	LPAR1
ENSOARG00000007866	1.15153	4.31658	5.75639e-05	PSMB9
ENSOARG00000013541	1.1333	5.46634	5.98013e-05	GSTT1
ENSOARG00000014988	1.09482	10.283	5.94093e-05	AHNAK
ENSOARG00000020060	1.0036	7.05597	6.04448e-05	PABPC4
ENSOARG00000014682	-1.08047	8.53998	6.10802e-05
ENSOARG00000013473	1.44258	4.11014	6.41869e-05	NHS
ENSOARG00000018210	0.953471	6.96231	6.45178e-05	TIMP3
ENSOARG00000002785	1.43681	6.6111	6.56203e-05	KIAA1217
ENSOARG00000009144	1.03026	3.56526	6.67732e-05	JAZF1
ENSOARG00000012327	-1.37749	9.56581	6.67231e-05
ENSOARG00000013610	1.5942	6.4929	6.51968e-05	MYO7A
ENSOARG00000016797	-1.50706	7.0479	6.60122e-05	SPATA22
ENSOARG00000000338	1.78938	4.29125	6.77109e-05	ABCA2
ENSOARG00000000692	1.1382	5.22695	6.95795e-05	VILL
ENSOARG00000001888	-1.2627	8.97813	7.28839e-05	ADAM32
ENSOARG00000004896	1.09573	3.66165	7.18527e-05	SYTL2
ENSOARG00000005436	1.33903	4.94978	7.02227e-05	FAM65B
ENSOARG00000011877	1.47632	2.59871	7.20322e-05
ENSOARG00000013071	-1.05084	7.47194	7.29242e-05
ENSOARG00000013365	1.27772	5.82598	7.14032e-05	USP11
ENSOARG00000016052	0.996244	6.93561	7.33065e-05	AOX1
ENSOARG00000016567	-1.28996	6.85952	7.20022e-05	ZSWIM2
ENSOARG00000017517	1.06845	6.2268	7.02668e-05	SERINC5
ENSOARG00000018262	1.30801	3.54657	7.2491e-05	NKIRAS2
ENSOARG00000001507	1.10552	3.53081	7.37595e-05	SETD6
ENSOARG00000009599	1.23077	5.65259	7.42508e-05	ALDH1A3
ENSOARG00000006679	1.47052	5.38042	7.51816e-05	ARHGEF11
ENSOARG00000020797	1.00956	5.88686	7.53205e-05	TPM1
ENSOARG00000019806	1.38773	5.2932	7.64036e-05	PLXNB2
ENSOARG00000020078	-1.46219	4.17401	7.68788e-05	EAF2
ENSOARG00000006117	1.39652	2.55492	7.91787e-05	SLC41A3
ENSOARG00000008570	1.17149	3.39428	7.989e-05	RBMS2
ENSOARG00000010071	1.0397	4.41242	7.94668e-05	NKX3-1
ENSOARG00000010118	1.0271	4.89318	7.90789e-05	VWA5A
ENSOARG00000014746	1.32099	4.75158	8.11956e-05	MAP3K15
ENSOARG00000010288	1.68061	5.82145	8.20713e-05	MAP1A
ENSOARG00000020192	-1.50515	6.57673	8.37453e-05	MORN2
ENSOARG00000007061	1.23297	3.43898	8.47575e-05
ENSOARG00000013044	0.954458	6.7003	8.58952e-05	ZO2
ENSOARG00000014585	-1.31784	5.83206	8.67721e-05
ENSOARG00000011766	1.25971	4.41332	8.74506e-05	CDCA7L
ENSOARG00000013942	-1.55083	7.26569	8.88858e-05
ENSOARG00000004561	1.0946	4.4284	9.25202e-05	TMTC4
ENSOARG00000007392	0.942331	6.18383	9.32875e-05	MAP3K1
ENSOARG00000009531	-1.11153	9.18314	9.14077e-05	LDHC
ENSOARG00000012117	1.01645	5.23627	9.23867e-05	RAB11FIP3
ENSOARG00000015487	1.24934	4.6836	9.12916e-05	ZBTB38
ENSOARG00000019354	1.22394	3.7093	9.29355e-05	SLC7A8
ENSOARG00000020003	-1.47231	4.35628	9.37065e-05	LYRM5
ENSOARG00000020999	-1.27999	7.77116	9.36234e-05	FAM227B
ENSOARG00000000178	-1.45011	8.75731	9.49173e-05	PPP1R42
ENSOARG00000014725	1.21829	6.10315	9.44906e-05	APLP2
ENSOARG00000001975	-1.24086	10.0918	9.65544e-05
ENSOARG00000003537	1.03699	8.19126	9.67433e-05	SYNE1
ENSOARG00000008657	-1.14072	6.41839	9.84293e-05	ZNF572
ENSOARG00000018805	-1.28737	6.75811	9.95339e-05	FBXL13
ENSOARG00000002163	-1.17148	6.59293	0.000101358	ADAM18
ENSOARG00000001381	1.0609	4.06003	0.000102085	PSEN2
ENSOARG00000011347	1.63617	3.19104	0.000106031	FBRSL1
ENSOARG00000011582	1.07468	4.86793	0.000108399	CYP26B1
ENSOARG00000014016	1.3655	5.80668	0.000108589	TIAM1
ENSOARG00000005151	1.04561	6.16568	0.000111484	HMCN1
ENSOARG00000014525	1.11677	4.87834	0.000111891	AR
ENSOARG00000007281	1.46692	4.81733	0.000112983	SRGAP3
ENSOARG00000007332	1.57543	7.47997	0.000113611	LRP1
ENSOARG00000015806	-1.3167	8.12369	0.000113657	PIH1D2
ENSOARG00000000291	-1.30655	3.79979	0.000115762	FGB
ENSOARG00000001142	1.41009	3.82936	0.000115688	ITPKB
ENSOARG00000007284	0.972809	6.34249	0.000118708	ARHGAP10
ENSOARG00000019810	1.33119	3.13329	0.000120327	GPR55
ENSOARG00000020849	-1.45553	7.69605	0.0001202	HORMAD1
ENSOARG00000003402	-1.27055	6.15144	0.00012186	BBS5
ENSOARG00000006859	-1.29461	5.59988	0.000122305	C11orf70
ENSOARG00000005365	1.21807	4.57909	0.000124471	FHOD3
ENSOARG00000015849	-1.28654	7.60115	0.000124123	MRPL42
ENSOARG00000020243	1.25549	5.18251	0.000123896	INHA
ENSOARG00000013562	1.13855	3.29499	0.000126952	SCUBE2
ENSOARG00000006748	1.11139	3.23178	0.000134301	CTSO
ENSOARG00000008224	1.26735	2.93889	0.000134514	DAB1
ENSOARG00000010114	-1.27828	3.43538	0.000133138
ENSOARG00000012558	-1.2618	6.47847	0.000133036
ENSOARG00000017729	1.2736	2.52744	0.000134876	PCED1B
ENSOARG00000016465	-1.35264	4.75777	0.000136234	LIPI
ENSOARG00000019436	0.919979	6.00379	0.000137013	ABHD4
ENSOARG00000014769	0.92003	6.28696	0.000138417	OCRL
ENSOARG00000000803	1.55092	3.68955	0.000141707	SOGA2
ENSOARG00000013073	1.59751	3.48676	0.000141477	RIN3
ENSOARG00000017985	1.2446	4.00892	0.000142258	ARHGDIA
ENSOARG00000003224	1.21762	2.44752	0.000146016	SMPDL3B
ENSOARG00000009486	-1.12215	7.18329	0.000146196	NME7
ENSOARG00000010461	-1.18618	7.08123	0.000145636	PPIL6
ENSOARG00000015897	1.82918	3.39488	0.000147357	SYNE3
ENSOARG00000003156	-1.42261	2.93604	0.000150052	C5orf58
ENSOARG00000007713	1.04154	3.87654	0.000151798	NAB2
ENSOARG00000020250	-1.15705	6.9059	0.00015263	C12orf60
ENSOARG00000008205	1.3415	3.71792	0.000155233	IGSF8
ENSOARG00000006306	1.48448	3.88708	0.000157021	BRPF1
ENSOARG00000007465	1.45041	3.46416	0.000157715	PLXNA1
ENSOARG00000012167	-1.18647	7.03485	0.000160235	ZPBP2
ENSOARG00000016290	1.04136	3.90253	0.000160238	APOBEC3F
ENSOARG00000016920	0.871455	5.84528	0.000160242
ENSOARG00000005802	-1.29057	4.62071	0.000164786	C1orf100
ENSOARG00000008297	1.34534	5.36814	0.000165638	ATP1A2
ENSOARG00000010501	-1.29497	7.70871	0.000166163
ENSOARG00000012800	-1.39114	7.32709	0.000163704	ASB17
ENSOARG00000019135	1.58791	4.17004	0.000165179	CELSR2
ENSOARG00000018357	-1.14311	5.85485	0.000167748	CRLS1
ENSOARG00000001759	-1.13049	7.20804	0.000171166	FANCL
ENSOARG00000018002	-1.21577	2.66275	0.000171776	SPO11
ENSOARG00000014193	-1.19314	5.89749	0.000172997	PIGP
ENSOARG00000015394	0.978562	6.62434	0.000173347	P4HA2
ENSOARG00000009728	0.941311	4.82013	0.00017535	PTN
ENSOARG00000020177	0.998929	5.7265	0.000175008	PDIA5
ENSOARG00000009869	-1.18666	6.01211	0.000184919	LRRC69
ENSOARG00000010650	1.0268	7.11777	0.000186296
ENSOARG00000012393	1.05183	4.13613	0.000185728	GNAQ
ENSOARG00000014651	1.29781	3.69922	0.000183545	MOB3B
ENSOARG00000019175	-1.13744	8.69043	0.000185027	PVRL3
ENSOARG00000008974	1.49778	4.44034	0.000188108	ADAM11
ENSOARG00000011972	-1.09783	7.95823	0.000189051
ENSOARG00000007525	1.26881	5.06648	0.000192267	AXL
ENSOARG00000011147	1.3537	3.34655	0.000192633	DDR1
ENSOARG00000019106	1.40831	2.91023	0.000192445	RBCK1
ENSOARG00000021089	-1.20515	7.67803	0.000194559	DLGAP5
ENSOARG00000004403	0.947049	5.94003	0.000196968	ARID5B
ENSOARG00000015689	-1.36455	4.49059	0.000197176	PARPBP
ENSOARG00000008398	1.14911	8.1388	0.00020082	FAT1
ENSOARG00000013347	1.01251	5.69086	0.000201076	CHGA
ENSOARG00000018452	0.944592	4.92675	0.000200284	GRAMD3
ENSOARG00000001823	1.04494	3.36616	0.00020703	TNNT1
ENSOARG00000004522	1.42658	4.34411	0.000206231	AFF1
ENSOARG00000005208	1.34307	7.46808	0.000204047	FLNA
ENSOARG00000011189	-1.27935	6.84288	0.000206057	NUF2
ENSOARG00000012588	-1.21679	5.51033	0.000206448	C9orf41
ENSOARG00000017976	1.82227	3.9696	0.000203374	ATP2A3
ENSOARG00000020900	-1.40673	3.69807	0.000206825	C15orf65
ENSOARG00000009896	-1.18382	5.09257	0.000208403	GTF3C6
ENSOARG00000004632	1.49682	6.30982	0.000212338	IGF2R
ENSOARG00000006836	-1.17287	6.5874	0.000213468	DPY19L4
ENSOARG00000003333	1.10039	3.33889	0.000219235	ZBTB7B
ENSOARG00000008975	1.16362	7.62223	0.000219048	MYH11
ENSOARG00000010884	0.925723	4.51197	0.000219358	RBMX
ENSOARG00000016774	1.42498	3.17351	0.000216903	SLC44A2
ENSOARG00000019706	1.2005	4.27343	0.000218847	NDRG2
ENSOARG00000010755	-1.16264	4.90241	0.000222525	CYP39A1
ENSOARG00000011687	1.06001	4.05554	0.000223293	GAMT
ENSOARG00000012252	1.45266	2.73001	0.000223129	CNNM1
ENSOARG00000018356	-1.16058	7.78435	0.000221725	SLCO6A1
ENSOARG00000018437	-1.10837	6.22121	0.000225462	GIN1
ENSOARG00000017897	1.45148	3.72654	0.000227884	PFKFB4
ENSOARG00000018405	0.854666	7.53347	0.000227656	PAM
ENSOARG00000025176	-1.15309	9.52038	0.00022672
ENSOARG00000017505	-1.18825	7.75873	0.000229878	SUGCT
ENSOARG00000017940	1.29984	3.17401	0.000229896	SRC
ENSOARG00000010379	-2.32886	4.74321	0.000230835	NRG3
ENSOARG00000011104	-1.22337	2.84426	0.000232297
ENSOARG00000015228	1.55935	3.63176	0.000232195	GATA4
ENSOARG00000008626	1.24558	3.33309	0.000233088	PRRG3
ENSOARG00000006832	1.5054	4.69187	0.000235829	PRRC2B
ENSOARG00000017220	-1.58571	3.91448	0.000235986	IL13RA2
ENSOARG00000002232	-1.27866	7.41989	0.000239356	CCDC79
ENSOARG00000005218	-1.01838	7.8673	0.000239032	EPCAM
ENSOARG00000012214	-1.40095	7.04312	0.000240107	LRRIQ3
ENSOARG00000014621	-1.35552	5.35827	0.000237827	CLCA2
ENSOARG00000013326	-1.23243	8.11401	0.000242064	DNAJB4
ENSOARG00000012148	-1.06291	6.38719	0.000246444	MANEA
ENSOARG00000017409	0.991964	3.75361	0.000245256
ENSOARG00000017596	-1.4132	9.41434	0.000245943
ENSOARG00000004237	1.54649	4.94422	0.00024856	G6PD
ENSOARG00000020321	-1.08373	7.04343	0.000250784
ENSOARG00000017040	0.886007	5.18815	0.000252045	FAM47E-STBD1
ENSOARG00000003563	-1.47495	3.2387	0.000253518
ENSOARG00000016498	1.64673	3.87736	0.000254289	SLC27A1
ENSOARG00000007151	-1.13861	6.98606	0.000257509	TTK
ENSOARG00000005495	-1.16134	7.19157	0.000261563	UQCRB
ENSOARG00000011948	-1.33598	4.42559	0.00026389	TPRKB
ENSOARG00000009905	1.01572	2.88976	0.000268328	MBOAT1
ENSOARG00000007201	1.17522	4.463	0.00027162	SLC6A8
ENSOARG00000001243	1.19397	4.27344	0.000282372	RAB31
ENSOARG00000008915	-1.06296	7.60385	0.000278244	HNRNPLL
ENSOARG00000014317	1.53719	3.97443	0.000280211	ST5
ENSOARG00000014697	-1.55657	7.31505	0.000280373	GPR160
ENSOARG00000015665	-1.03248	4.46417	0.000281559	MAD2L1
ENSOARG00000016966	0.919658	4.93377	0.000280145	NONO
ENSOARG00000018632	1.40362	4.41792	0.000281842
ENSOARG00000020442	1.37357	6.43139	0.000277343	NOTCH2
ENSOARG00000020613	-0.990362	8.61216	0.000277651	KLHDC2
ENSOARG00000009014	-1.13506	4.57936	0.000283372	KPNA5
ENSOARG00000017791	1.58546	3.39733	0.000286844	FGD5
ENSOARG00000018306	1.1646	4.42543	0.000286876	ARHGAP17
ENSOARG00000011475	-1.26176	5.97019	0.000289817	CNBD1
ENSOARG00000004439	-1.45138	5.39395	0.000294342	C1orf185
ENSOARG00000016505	0.882753	6.33598	0.000293781	CPT1A
ENSOARG00000017896	-1.06646	5.71191	0.000292722	FAM228A
ENSOARG00000006855	1.65873	3.46835	0.000295866	KCNA4
ENSOARG00000017914	-1.43296	3.17047	0.000296986	MCMDC2
ENSOARG00000015129	0.918418	4.07448	0.000297971
ENSOARG00000008240	-1.08754	7.30483	0.000303165	NME8
ENSOARG00000012389	1.31121	3.55399	0.00030452	GPRC5B
ENSOARG00000008891	0.937571	4.51787	0.000307965	NTRK2
ENSOARG00000009732	0.881092	5.48373	0.000308074	FYN
ENSOARG00000011801	-1.00315	5.81767	0.000312967	C3orf14
ENSOARG00000013006	1.30972	3.04162	0.000313233	MAPK13
ENSOARG00000011021	1.30816	4.81062	0.000315893	HEPACAM
ENSOARG00000015548	-1.32346	3.57402	0.000317092
ENSOARG00000003299	1.0651	3.62843	0.000318047	PEPT1
ENSOARG00000003730	1.25791	4.24437	0.000326935	STK10
ENSOARG00000012075	1.06438	3.70869	0.000324216	CDON
ENSOARG00000015194	1.03121	3.06173	0.000326203	CRYAB
ENSOARG00000015259	1.21987	5.36514	0.000326408	MAP7D2
ENSOARG00000019000	-1.09218	7.86193	0.000323046	RBM44
ENSOARG00000019413	1.54534	3.20395	0.000327396	FAM84A
ENSOARG00000004477	-1.0619	6.63125	0.000330518	EED
ENSOARG00000006623	-1.35756	6.39402	0.000332974	C9orf84
ENSOARG00000016690	-1.08065	5.61733	0.000333108	MEIOB
ENSOARG00000007102	1.06288	6.18083	0.000334622	PHF8
ENSOARG00000009294	1.00249	6.24369	0.000335072	MAGED1
ENSOARG00000018981	-1.02968	7.60649	0.000336923	GPSM2
ENSOARG00000010373	1.45584	2.25894	0.000339225	MICAL1
ENSOARG00000016324	-1.47809	3.76151	0.000339188	TEX12
ENSOARG00000000208	1.02252	6.69212	0.000342549	CLDN11
ENSOARG00000002758	-1.37132	6.61933	0.000350942	CLHC1
ENSOARG00000003669	1.42924	4.73539	0.000352999	ZFHX3
ENSOARG00000005598	-1.33814	4.85584	0.000349404
ENSOARG00000011004	-1.40833	7.34208	0.00035059	C1orf141
ENSOARG00000013771	0.940568	3.56755	0.000347122	L3MBTL3
ENSOARG00000013791	1.3026	2.94077	0.000354714	CPNE5
ENSOARG00000015356	1.42044	2.92963	0.000351819	ELF4
ENSOARG00000015569	1.26724	3.47834	0.000352426	PALLD
ENSOARG00000016755	-1.10938	10.452	0.000354512
ENSOARG00000016832	-1.02717	7.77478	0.000353036	ATP6V1C1
ENSOARG00000009812	1.38569	3.76631	0.000360691	FREM2
ENSOARG00000012437	1.05498	4.46192	0.00036029	DHDH
ENSOARG00000023607	1.4705	3.71078	0.000360986	SNORA71
ENSOARG00000008120	1.06197	3.69749	0.000363472	FBXL19
ENSOARG00000014078	-1.40645	2.90022	0.000363484	FAM177B
ENSOARG00000006066	0.995302	4.01035	0.000367191	JAKMIP1
ENSOARG00000016387	-1.03685	6.75617	0.000367767	SLC25A32
ENSOARG00000020283	-1.22087	7.36327	0.000368343	C2orf74
ENSOARG00000009376	0.957844	3.90562	0.000371015	USF1
ENSOARG00000020518	1.00851	4.46712	0.000370054	GGCX
ENSOARG00000019557	1.06986	3.44039	0.000374366	CTDSP1
ENSOARG00000014849	1.07019	4.46941	0.000375441	NEDD9
ENSOARG00000020662	-1.18838	9.26237	0.000377348	DCUN1D1
ENSOARG00000007689	-1.11956	7.03544	0.000379853	SLC38A9
ENSOARG00000018420	-1.12239	4.90865	0.000380916
ENSOARG00000004976	1.07057	2.44327	0.000384205	RPL10
ENSOARG00000007780	-1.22329	9.70189	0.000383749	CABS1
ENSOARG00000001511	0.964798	4.89426	0.000385534	STAT3
ENSOARG00000002365	1.38025	5.09619	0.000394223	USP22
ENSOARG00000012185	1.07513	2.97605	0.000392855	RCSD1
ENSOARG00000017962	1.47429	6.83789	0.000394493	MYO9B
ENSOARG00000005335	1.03897	5.40007	0.000397679	PGD
ENSOARG00000019547	-1.06333	6.92717	0.000397233	SPDYA
ENSOARG00000000633	-1.18592	7.48359	0.00040242	IQUB
ENSOARG00000007924	1.03747	3.69203	0.000401602	PDLIM3
ENSOARG00000014575	-1.16989	7.85708	0.00040117
ENSOARG00000016794	0.991672	5.88931	0.000402216	ZMYM3
ENSOARG00000009363	-1.08808	5.93208	0.000414072	GLRX2
ENSOARG00000012405	0.91165	5.75389	0.000416247	MBNL3
ENSOARG00000007105	-0.999753	6.2305	0.000420308	PSMA8
ENSOARG00000008571	-1.05613	9.01334	0.000420036	CCT6B
ENSOARG00000016868	1.14708	2.84951	0.000420438	NYAP1
ENSOARG00000020695	-1.04418	6.80265	0.000419971	TMX1
ENSOARG00000001836	1.17884	3.42672	0.000424361	PTRF
ENSOARG00000003898	1.20276	4.59623	0.000423459	SH3PXD2B
ENSOARG00000004649	1.1512	2.70772	0.000426503	RND2
ENSOARG00000013461	1.51553	2.52427	0.000428986	ITPK1
ENSOARG00000014181	-1.17458	8.64688	0.000428113	HAUS6
ENSOARG00000020362	1.02809	4.3081	0.000427476	CTNNA2
ENSOARG00000020525	0.919669	6.58804	0.000431875	COL4A3
ENSOARG00000009341	1.41403	3.64372	0.000435501	DKK3
ENSOARG00000018234	-1.03342	5.98269	0.000436895
ENSOARG00000008164	1.4201	3.31987	0.000438443	GRN
ENSOARG00000003046	-1.17561	8.34644	0.000446701	TFAM
ENSOARG00000003190	1.25366	3.55307	0.000447001	STK24
ENSOARG00000012723	-1.23551	6.48467	0.000446401	MSH4
ENSOARG00000013258	1.1333	5.85371	0.000446144	TBC1D8
ENSOARG00000020761	1.14288	5.70779	0.000443736	TNIK
ENSOARG00000000690	-1.13889	6.5294	0.00044936	LRRC34
ENSOARG00000015354	1.54927	4.096	0.000449566
ENSOARG00000014792	-1.02375	4.72653	0.000450947	FAM151B
ENSOARG00000018224	0.824548	5.86178	0.000454145	TAB3
ENSOARG00000010789	0.989033	4.7324	0.000455896	BTBD3
ENSOARG00000011822	0.785467	6.69278	0.000462195	PTPRG
ENSOARG00000014053	-1.0317	9.60282	0.000461999	BTBD1
ENSOARG00000019695	-1.01139	8.17913	0.000463397	ST7L
ENSOARG00000007585	1.35377	3.49439	0.000464795	TANC1
ENSOARG00000021127	-1.71491	4.71576	0.000469452	C14orf39
ENSOARG00000004652	1.01099	3.86099	0.000471841	ZNF792
ENSOARG00000006907	0.825387	6.27005	0.000471722	CDH2
ENSOARG00000008688	-1.14899	8.92745	0.000476834	C17orf104
ENSOARG00000005784	-1.21411	9.08806	0.000482029	BCAP29
ENSOARG00000006610	1.11886	3.25772	0.000481456	BCAR1
ENSOARG00000016442	1.14499	4.62456	0.00048405	USP31
ENSOARG00000003065	0.991869	5.23577	0.000489805	MTHFD1L
ENSOARG00000003694	-0.979137	7.79955	0.000489309	FNTA
ENSOARG00000005960	1.08313	4.41922	0.000486669	ACTR3B
ENSOARG00000008600	-1.074	8.01096	0.000490451	PAIP1
ENSOARG00000015497	-1.00869	5.8987	0.00048922	CDKL2
ENSOARG00000002801	1.27143	3.81929	0.000492125	SLC4A2
ENSOARG00000014542	-1.17089	6.19594	0.000494353	TSPAN8
ENSOARG00000014663	-1.21674	8.20973	0.000495279	TBC1D15
ENSOARG00000020213	0.841907	7.64557	0.000493522	ATP1A1
ENSOARG00000020368	-1.49969	5.30655	0.000497619	YEATS4
ENSOARG00000001746	-1.22534	9.7831	0.000499922	CCDC54
ENSOARG00000021604	1.14032	3.15927	0.000503968	NEAT1_1
ENSOARG00000007794	-1.04314	6.4905	0.000509463	WDR64
ENSOARG00000020678	-1.20108	7.79645	0.000508685	CCDC39
ENSOARG00000003451	1.30302	3.48715	0.000513197	SLC20A2
ENSOARG00000002207	0.948042	3.79457	0.00051929	CLTB
ENSOARG00000008614	1.3916	2.45751	0.000520598	PHLDB3
ENSOARG00000013141	-1.0064	9.32948	0.000529751	MS4A13
ENSOARG00000000549	1.13412	5.38048	0.000531858	PTPRM
ENSOARG00000010792	-1.2	7.32552	0.000537257	WDR78
ENSOARG00000011328	0.814823	7.20406	0.000538364	VIM
ENSOARG00000008503	-1.12563	7.45443	0.00054406	C7orf62
ENSOARG00000012262	0.911954	4.8874	0.000546613	GPC4
ENSOARG00000016151	1.68677	3.84639	0.000543384	CLUH
ENSOARG00000016654	-1.40872	5.58995	0.000545301	LYRM7
ENSOARG00000020344	-1.09913	4.29814	0.000545785
ENSOARG00000016983	-1.13128	4.48859	0.000550181
ENSOARG00000019852	-1.05219	6.53253	0.000550759	ASUN
ENSOARG00000020226	0.881741	5.23741	0.000551214	BAHD1
ENSOARG00000005076	-0.998013	6.9154	0.00055393	DNA2
ENSOARG00000010804	-0.956258	4.53176	0.000557394
ENSOARG00000016483	1.13394	2.85136	0.000556254	MAPK15
ENSOARG00000004016	-1.05038	7.17083	0.000567665	NCAPG
ENSOARG00000007346	-1.20424	8.23701	0.000567542	CEP70
ENSOARG00000010741	1.07248	5.45508	0.000568862	FOXO3
ENSOARG00000012717	-1.06183	11.5264	0.000568582	CLGN
ENSOARG00000013376	1.22965	3.84895	0.000565079	ARHGAP32
ENSOARG00000013909	-0.938189	6.77397	0.000569088	BBS7
ENSOARG00000015455	-1.238	8.25693	0.000563237	C12orf50
ENSOARG00000015546	-1.24772	5.95582	0.00056273	PKD2L2
ENSOARG00000015691	-1.10072	8.54796	0.000571691	PLK4
ENSOARG00000018034	1.566	3.72679	0.000573268	ZYX
ENSOARG00000004567	-1.07307	8.15272	0.000577475
ENSOARG00000009866	0.932921	5.36699	0.000580839	TBL1Y
ENSOARG00000006172	-0.951669	5.60788	0.000582983
ENSOARG00000016899	1.42714	2.77177	0.000590223	TMEM132C
ENSOARG00000020185	1.00294	3.6299	0.000590941	DES
ENSOARG00000009951	-1.17955	4.80734	0.000595275
ENSOARG00000015422	0.779167	5.46769	0.000596829	AIFM1
ENSOARG00000017471	-1.15629	5.65014	0.00059989	PFDN1
ENSOARG00000020935	1.17347	2.96375	0.000598987	SEMA6C
ENSOARG00000005146	-1.04064	5.00002	0.000601842	COX20
ENSOARG00000004110	-1.04606	6.47475	0.000603987	LACTB2
ENSOARG00000006167	-0.843878	8.1155	0.000610977	HORMAD2
ENSOARG00000011736	-0.998491	6.12514	0.000611675	FAM8A1
ENSOARG00000021074	-1.06755	5.93085	0.000610642	CGRRF1
ENSOARG00000014750	-1.05055	6.02625	0.000613847	STK17B
ENSOARG00000019623	-1.09617	7.00854	0.000621022	ERGIC2
ENSOARG00000012535	1.33793	5.14317	0.000624262	TNS3
ENSOARG00000004252	1.0587	3.45098	0.000625623	ILVBL
ENSOARG00000002149	1.19207	6.64996	0.00063626	SND1
ENSOARG00000002579	-0.948124	5.3937	0.000627989	C10orf67
ENSOARG00000005305	0.869201	4.61877	0.000634963
ENSOARG00000008400	-1.10267	4.57292	0.000629312	C9orf57
ENSOARG00000017133	-0.97841	7.48786	0.00063141	PCNA
ENSOARG00000017240	0.978789	4.49158	0.000633262	HECW1
ENSOARG00000017989	-1.4982	2.51339	0.000633432
ENSOARG00000019404	1.48443	4.38155	0.000635088	FBLN1
ENSOARG00000014794	-1.05582	4.84642	0.000637598	CLCA4
ENSOARG00000007141	1.09308	3.44572	0.000639129	PLTP
ENSOARG00000006124	-1.18988	7.84629	0.000641403	RNF138
ENSOARG00000015794	-1.177	5.08902	0.000642278	NME5
ENSOARG00000016739	1.03185	4.55404	0.000645637
ENSOARG00000004758	1.26497	3.61906	0.00064804	ENC1
ENSOARG00000008868	-1.08231	4.25903	0.000648225	FBXO4
ENSOARG00000012182	1.19836	4.09094	0.000651558	STX3
ENSOARG00000001499	1.09389	3.7662	0.000661578	ADCK3
ENSOARG00000007299	-1.16336	7.60212	0.000661053	PPP2R3C
ENSOARG00000008789	1.32117	2.76498	0.000661218	PC
ENSOARG00000011007	-1.08468	5.14232	0.000663891	PLA2G7
ENSOARG00000016938	-1.22487	4.91827	0.000663031	CXorf58
ENSOARG00000001434	1.26725	2.83752	0.000671695	KCNH2
ENSOARG00000007742	1.20536	2.51476	0.0006717
ENSOARG00000015272	-1.08739	6.68256	0.000669451	RCHY1
ENSOARG00000016675	-1.30722	11.5869	0.000669305	FSIP2
ENSOARG00000021107	0.767144	8.29286	0.000667528	C14orf37
ENSOARG00000012994	-0.986578	7.24317	0.000676163	CRYZL1
ENSOARG00000014872	-0.900299	6.60491	0.000677943
ENSOARG00000002674	1.22862	2.91776	0.000680838	SHE
ENSOARG00000001057	1.59541	2.40633	0.000689208	TMEM43
ENSOARG00000001763	-1.11859	6.59507	0.000683097	HAT1
ENSOARG00000004389	-0.917897	6.45697	0.000685221	SYPL1
ENSOARG00000010186	-1.05186	7.07996	0.00068701	C8orf88
ENSOARG00000015325	-1.0622	8.44184	0.000688837	CEP44
ENSOARG00000019253	1.31971	3.78087	0.000685448	CARD10
ENSOARG00000016730	-0.932956	8.47862	0.000692842	HCFC2
ENSOARG00000017686	-1.06119	5.80376	0.000695871	YAE1D1
ENSOARG00000007344	1.02121	7.70928	0.000700242	ABCA1
ENSOARG00000012515	1.03586	4.74748	0.00070011	PCSK5
ENSOARG00000018066	1.31392	4.22312	0.000698615	QSOX1
ENSOARG00000001290	-0.973038	7.02759	0.000701628	PEX13
ENSOARG00000006514	1.32141	3.88456	0.000709736	FRMD4A
ENSOARG00000013552	1.19123	5.25155	0.000708756	INPP4A
ENSOARG00000020882	-1.24274	7.20243	0.000708492	TEX9
ENSOARG00000008188	1.01284	5.30202	0.000711156	ANXA6
ENSOARG00000012940	-1.10272	8.09453	0.000713403	CISD1
ENSOARG00000008801	-1.6607	5.61004	0.000716127	CCDC152
ENSOARG00000009522	1.38366	5.82255	0.000718917	ABCC1
ENSOARG00000016926	-1.02346	7.82978	0.000719937	FAM216A
ENSOARG00000005949	0.914913	4.83441	0.000724973	TMC6
ENSOARG00000007862	-1.39429	10.3116	0.0007257	CCDC110
ENSOARG00000020583	0.999692	3.66452	0.000725565	ST3GAL5
ENSOARG00000019142	-1.16449	9.52875	0.000729302	SHCBP1L
ENSOARG00000008430	-1.26445	4.81608	0.0007369	AMICA1
ENSOARG00000009370	0.927438	5.44733	0.000737097	PVRL2
ENSOARG00000012070	-1.13908	7.743	0.000734793	C7orf63
ENSOARG00000008658	-0.938252	4.84991	0.00074263	SPRYD7
ENSOARG00000017669	-1.27274	4.78535	0.000743289	LRRD1
ENSOARG00000000942	0.995228	8.83068	0.000744692	RNF213
ENSOARG00000011666	-1.04976	8.59764	0.000750634	KIFAP3
ENSOARG00000006099	-1.19465	4.6995	0.000758112
ENSOARG00000007270	1.42058	3.57908	0.000756625	LAMC3
ENSOARG00000010624	-1.19365	6.436	0.000759529	CEP57L1
ENSOARG00000010632	1.06775	3.59892	0.000759173	TET2
ENSOARG00000021073	-0.933175	4.9369	0.000760347	GMFB
ENSOARG00000024133	1.03863	4.21778	0.000756039	NEAT1_2
ENSOARG00000007534	-0.954874	6.8389	0.0007693	LACC1
ENSOARG00000019457	-1.06563	5.41051	0.000769297	SLC38A4
ENSOARG00000000192	-0.939905	7.83138	0.000777836
ENSOARG00000000998	0.894821	4.67016	0.000774108	DHX35
ENSOARG00000002860	1.45628	3.13626	0.000778957	FHOD1
ENSOARG00000005088	-1.10162	5.91836	0.000783876	TCTE3
ENSOARG00000007003	-1.12102	5.8598	0.00077722
ENSOARG00000009880	0.776108	5.11369	0.000780996	ZEB2
ENSOARG00000017031	-1.46944	5.31715	0.000784702
ENSOARG00000020743	-1.14509	4.42081	0.000779413	KIAA0101
ENSOARG00000021031	-1.02492	7.05971	0.000783073
ENSOARG00000017507	-1.00378	3.63056	0.000787078	TMPRSS12
ENSOARG00000000982	1.22776	2.59323	0.000789566	TMEM180
ENSOARG00000001964	1.53287	2.79108	0.000794594	NUP210
ENSOARG00000014790	1.07323	9.51177	0.000802437
ENSOARG00000017475	1.16765	3.32226	0.00080162	INHBA
ENSOARG00000021140	-1.26765	4.29339	0.000809897
ENSOARG00000000983	-1.10888	4.46697	0.00081413	WDR89
ENSOARG00000010850	-1.08528	7.41136	0.000813033
ENSOARG00000007824	-1.04545	3.84217	0.000821154	HINT3
ENSOARG00000016617	1.3558	5.45675	0.000822558	TRANK1
ENSOARG00000017203	-1.14626	9.80779	0.000825924	ALS2CR11
ENSOARG00000017552	1.34009	4.59577	0.000828608	DSP
ENSOARG00000019032	-1.19217	3.23607	0.000831928
ENSOARG00000019651	-0.991852	9.78381	0.000833244	DDX20
ENSOARG00000015150	-1.10501	7.80023	0.000837421	PDZD9
ENSOARG00000018674	-1.07257	4.92074	0.000840034
ENSOARG00000004832	0.930993	3.1153	0.000842957	PI3
ENSOARG00000016349	-0.992238	8.75454	0.000844416	ANKAR
ENSOARG00000015013	-1.15364	4.96378	0.000851686
ENSOARG00000000210	-1.07534	7.56621	0.000869921
ENSOARG00000007085	-0.947135	7.60114	0.000868565	HSPA14
ENSOARG00000010078	-1.14754	6.54991	0.000867376	C1orf227
ENSOARG00000021123	-1.06683	6.82226	0.000875977	LRRC9
ENSOARG00000002770	-1.13614	4.58583	0.000881461	MRPS18C
ENSOARG00000019733	1.14865	5.24849	0.000880069	MOV10
ENSOARG00000009965	-0.93619	4.04058	0.000889332	NR1I3
ENSOARG00000002951	0.988604	2.75014	0.000896066	CFB
ENSOARG00000011267	-0.940636	5.7349	0.00089471	CSMD3
ENSOARG00000013713	1.27495	2.45867	0.000891802	SEMA4C
ENSOARG00000019660	-1.10903	6.63613	0.000897245	CCDC91
ENSOARG00000020541	0.987105	2.70701	0.000896095	TMEM150A
ENSOARG00000000116	-1.04027	9.37286	0.000908816	ADAD1
ENSOARG00000005546	-1.08904	4.90901	0.000905947
ENSOARG00000007900	-0.999155	8.47277	0.000908964	LRRC63
ENSOARG00000013671	0.978459	3.26974	0.000908791	GADD45B
ENSOARG00000018503	1.23614	4.625	0.000911397	SIN3B
ENSOARG00000013260	1.11948	2.65467	0.000918989	PRR12
ENSOARG00000012433	-1.07312	9.75361	0.000921216	VPS13A
ENSOARG00000018567	-1.11453	8.76899	0.000925864	SPESP1
ENSOARG00000000388	-1.23005	3.99485	0.000936621
ENSOARG00000010733	1.02729	5.64068	0.000937598	MAGI1
ENSOARG00000011396	-1.01154	5.44021	0.000928349	THOC7
ENSOARG00000016313	-0.990926	5.10866	0.000938538	ORMDL1
ENSOARG00000018323	-0.960687	7.9804	0.000937677	DCUN1D4
ENSOARG00000018851	0.848477	4.33034	0.000936371	MORC4
ENSOARG00000019298	1.01496	2.60473	0.000929616	CD200
ENSOARG00000019757	-1.01173	7.75375	0.000931113	SMCO2
ENSOARG00000010385	-0.968494	6.22744	0.000941784
ENSOARG00000011327	1.26514	3.08541	0.000941869	GSE1
ENSOARG00000017530	-1.04131	5.40336	0.0009457	GNPNAT1
ENSOARG00000015713	-1.21214	8.14793	0.000956176	IFT81
ENSOARG00000014641	-0.986008	9.59923	0.000963157	RNF17
ENSOARG00000003329	1.00946	5.33615	0.000966482	SULF1
ENSOARG00000019955	1.16585	2.79382	0.000965237	ANKZF1
ENSOARG00000011114	1.03838	3.01027	0.000969456	VGLL1
ENSOARG00000009943	0.965539	3.19499	0.00097529	CD3EAP
ENSOARG00000004381	0.898841	2.88528	0.00097705	TMEM26
ENSOARG00000001546	1.00647	4.33329	0.000980432	NAA10
ENSOARG00000001591	1.00944	4.06183	0.000980535	FUCA2
ENSOARG00000000939	0.804472	5.27005	0.00100796	MAVS
ENSOARG00000002395	0.911357	3.61818	0.00100819	SLC14A1
ENSOARG00000004512	0.936833	5.25142	0.00102142	MRO
ENSOARG00000004546	-1.04503	4.71566	0.00101449	SERP1
ENSOARG00000005041	1.4876	2.5876	0.00101692	ZNF333
ENSOARG00000005329	-0.890943	4.0691	0.00101333	ZNF566
ENSOARG00000012370	-1.44825	3.30227	0.00101653	FMO6P
ENSOARG00000013628	-1.05207	2.95739	0.00102119	IL33
ENSOARG00000014782	-0.9671	4.29267	0.00102103	GLIPR1L2
ENSOARG00000016351	0.982877	3.15494	0.00101271	PGLS
ENSOARG00000016646	-0.901712	8.47178	0.00101624	PDHA2
ENSOARG00000018458	1.20228	3.5937	0.00101023	STX6
ENSOARG00000019334	1.09543	3.4542	0.00102388	EPS8L3
ENSOARG00000002377	-1.00653	7.35287	0.00103283	UGGT2
ENSOARG00000007434	-0.957364	6.93147	0.00103288	SUV39H2
ENSOARG00000016898	-0.933603	6.95025	0.00102973	SLC41A2
ENSOARG00000000924	-0.915525	6.27968	0.00103708
ENSOARG00000002298	-1.07085	7.33916	0.00103957	NAE1
ENSOARG00000016126	-1.239	4.9242	0.0010433	MSMO1
ENSOARG00000019437	-1.04763	7.49057	0.00104277	ZMYM1
ENSOARG00000015812	-1.18951	6.48848	0.00104592	HFM1
ENSOARG00000015078	1.17529	3.39329	0.00105261	IRF1
ENSOARG00000015328	0.880548	4.97249	0.00105	MTA2
ENSOARG00000018990	1.16398	3.2084	0.00105242	RAMP1
ENSOARG00000005437	-1.31464	5.70342	0.00105697
ENSOARG00000008882	1.00481	3.42131	0.00105986	TNKS1BP1
ENSOARG00000014910	0.900128	4.47199	0.00107098	ELP3
ENSOARG00000001692	-1.03145	9.69299	0.00107775	RGS22
ENSOARG00000003935	1.29986	2.55372	0.00107847	FAM198A
ENSOARG00000006012	1.31515	3.33672	0.00108473	FOXO1
ENSOARG00000006957	0.969148	8.33043	0.00108206	PSAP
ENSOARG00000008575	-1.02839	5.41436	0.00108328	TRAPPC6B
ENSOARG00000010651	0.820327	5.12893	0.00107429	RAB5B
ENSOARG00000012831	0.972341	3.8949	0.00108207	LRRC14
ENSOARG00000019416	0.944376	3.25168	0.00108089	METTL20
ENSOARG00000008983	-1.22276	2.93427	0.00109557	ZNF404
ENSOARG00000010853	-0.880943	6.16884	0.00109292	MEMO1
ENSOARG00000012418	-0.902517	6.45655	0.0010945	GDPD1
ENSOARG00000020514	-1.16787	8.19696	0.00109278	PLCZ1
ENSOARG00000000434	-1.04746	4.39038	0.00110791
ENSOARG00000004706	1.30071	2.28243	0.00111189	FLOT2
ENSOARG00000009218	-0.990533	8.06807	0.00111293	ADAM29
ENSOARG00000013116	1.20125	2.87923	0.00110987	CA3
ENSOARG00000020182	-0.874029	5.64363	0.00111482	SEC22A
ENSOARG00000004736	1.06231	4.16662	0.0011205	LSR
ENSOARG00000014122	-0.99171	6.83701	0.0011197	C11orf88
ENSOARG00000001889	-1.47384	7.35532	0.0011243	PDCL2
ENSOARG00000018982	1.28613	5.52828	0.00112356	SLC52A3
ENSOARG00000020540	-1.03035	5.17572	0.00112994	HAUS2
ENSOARG00000016821	-1.1865	4.62376	0.0011327
ENSOARG00000007073	-0.98281	6.10226	0.00113775	ERCC8
ENSOARG00000009823	-0.988675	5.86051	0.00113728	ORC4
ENSOARG00000007712	1.14643	5.50693	0.00115164
ENSOARG00000012527	0.971477	4.19106	0.00115042	SFT2D2
ENSOARG00000020045	1.24225	3.94718	0.00114837	KIAA0754
ENSOARG00000010873	-0.900051	5.93942	0.00115541	DDX43
ENSOARG00000011789	0.776526	6.5396	0.00115906	PRDX6
ENSOARG00000012419	-1.27932	4.37809	0.00115844	C2orf76
ENSOARG00000013465	1.43074	2.85278	0.00115617	CAPN1
ENSOARG00000021115	-1.26027	5.55666	0.00116016
ENSOARG00000010415	1.24153	4.18754	0.00116186	WWC3
ENSOARG00000001527	-0.994789	6.58583	0.00117907	POT1
ENSOARG00000003020	-1.01445	6.38007	0.00117456
ENSOARG00000004650	-1.1058	5.29711	0.00119225	SCOC
ENSOARG00000005375	1.0506	3.67705	0.00118382	FGFR2
ENSOARG00000006006	1.4334	4.8617	0.00118595	MYO18A
ENSOARG00000008827	1.11269	5.37603	0.00117394	NCSTN
ENSOARG00000010180	1.39271	5.98025	0.00116992	ITPR3
ENSOARG00000010204	-0.994698	4.70988	0.00118882	TMEM225
ENSOARG00000010803	-1.17032	7.05076	0.0011911	NBN
ENSOARG00000012529	-0.82735	6.66441	0.00119311	CENPL
ENSOARG00000013189	0.885666	3.53367	0.00118897	TXLNG
ENSOARG00000015147	0.98646	2.57021	0.00119364
ENSOARG00000016384	0.889962	4.01482	0.001168	CDK14
ENSOARG00000017186	-0.868378	7.46675	0.00116935	PAPD5
ENSOARG00000017452	-0.941939	5.9472	0.00118488	MTX2
ENSOARG00000017656	1.21305	2.93666	0.00118033	TAF6
ENSOARG00000017905	-0.942548	7.21568	0.00117011
ENSOARG00000019402	-0.951613	6.39776	0.00118655	AMN1
ENSOARG00000004154	1.07054	5.40059	0.00119776	PEX5
ENSOARG00000009438	1.03374	5.56249	0.00120064	APOE
ENSOARG00000012065	-0.833582	8.50855	0.00120604	TCFL5
ENSOARG00000017034	-0.892917	8.68574	0.00120375	STK17A
ENSOARG00000017759	0.887834	3.95695	0.00120476	PAK3
ENSOARG00000020000	-1.12325	5.28141	0.00120605	C12orf40
ENSOARG00000020082	-1.36515	7.29804	0.00120712	SYCP1
ENSOARG00000007312	1.00892	3.388	0.0012105	SCPEP1
ENSOARG00000015458	-1.24802	9.38798	0.00120889	SYCP2
ENSOARG00000017819	-1.05356	5.79685	0.00121438
ENSOARG00000002608	1.10143	2.29633	0.00123167	CITED2
ENSOARG00000010868	-0.794144	8.00384	0.00125261
ENSOARG00000012076	-1.01785	4.83904	0.00125026	SKA2
ENSOARG00000012406	0.830135	4.41671	0.00124589	GNA14
ENSOARG00000013865	-1.01782	8.67725	0.00125103	CDKL3
ENSOARG00000014762	1.35335	3.81082	0.00125141	AFAP1L2
ENSOARG00000004901	-1.11597	4.84408	0.00125496	EFCAB2
ENSOARG00000012972	1.2415	6.45023	0.0012604	MYO10
ENSOARG00000010097	0.879432	5.36497	0.00127173	CLC5
ENSOARG00000017733	-1.21094	9.84197	0.00127476	CCDC7
ENSOARG00000018979	-1.01859	5.67912	0.00127442	ASZ1
ENSOARG00000020827	-0.972848	5.74515	0.0012743	GTF2A2
ENSOARG00000001405	1.09364	2.63514	0.00128342	FRMPD2
ENSOARG00000005639	1.08595	4.80632	0.00128369	PLCB3
ENSOARG00000018479	0.869166	5.34147	0.00128267	AQP8
ENSOARG00000004834	-1.28344	5.41147	0.00128934	STARD6
ENSOARG00000016076	-1.15848	9.02495	0.0012889	BRDT
ENSOARG00000003400	1.23375	5.95533	0.00129687	RALGAPA2
ENSOARG00000012008	-0.906231	7.38781	0.00129642	GDE1
ENSOARG00000014853	-0.921527	7.48574	0.0012982	STK33
ENSOARG00000011941	1.17364	2.33933	0.00129999	ZO3
ENSOARG00000001491	-1.16059	8.27104	0.00130207	ZBBX
ENSOARG00000007432	-0.914281	5.40313	0.00130492	DNAJC15
ENSOARG00000015717	-0.998619	5.13147	0.00131529
ENSOARG00000008249	-1.31476	3.59041	0.00131734	ASPN
ENSOARG00000018793	-1.00781	8.66639	0.00132553	FASTKD2
ENSOARG00000004103	0.746886	8.13227	0.00133439	PTPN13
ENSOARG00000021020	-1.34428	4.07179	0.0013344	CLEC1B
ENSOARG00000020905	-1.03223	4.40234	0.00134393	PIGB
ENSOARG00000003548	-1.1446	6.98183	0.00134984	ENKUR
ENSOARG00000011063	-0.970193	8.28457	0.00134848	STK31
ENSOARG00000015277	-0.982329	5.93877	0.0013489
ENSOARG00000017832	-1.084	5.44491	0.00135127
ENSOARG00000001287	-0.870452	5.42391	0.00135828
ENSOARG00000007338	-0.984477	4.88111	0.00135912	C1orf27
ENSOARG00000017227	0.855284	6.35159	0.00135993	APPL2
ENSOARG00000020462	0.962776	2.53613	0.00136093	IL1RAP
ENSOARG00000012496	-1.05806	7.71389	0.0013648	RFK
ENSOARG00000017531	-0.921779	7.12589	0.00137485	PTBP2
ENSOARG00000017921	-1.12946	6.9259	0.001374	SASS6
ENSOARG00000018975	1.18744	6.16667	0.00137341	KMT2D
ENSOARG00000000230	1.04368	3.07191	0.00138626	SKI
ENSOARG00000001631	-1.18935	7.22775	0.00139003	TIGD7
ENSOARG00000003012	0.967542	5.29636	0.00139454	PLEKHG1
ENSOARG00000003277	-0.852431	5.33908	0.00140886	MRPS10
ENSOARG00000004510	1.37518	3.39342	0.0014009	ZNF516
ENSOARG00000004745	0.955601	3.1845	0.0014042	USF2
ENSOARG00000005268	-1.07217	7.57944	0.00138537	G2E3
ENSOARG00000006758	-0.956504	6.07386	0.00140396	SNX6
ENSOARG00000007877	0.763834	4.93729	0.00140728	C1orf168
ENSOARG00000008619	0.869158	7.33273	0.00139536	FATE1
ENSOARG00000009391	0.972623	5.09771	0.00138227	TAPBP
ENSOARG00000012519	-1.10989	6.18848	0.00140383	TIPRL
ENSOARG00000013279	1.0345	6.48176	0.00137972	TRIO
ENSOARG00000013563	-1.2684	5.83571	0.00139888	ACTR6
ENSOARG00000013607	1.26373	4.96618	0.00140638	MICAL3
ENSOARG00000014124	1.13205	2.68833	0.00140441	PTPRE
ENSOARG00000018803	0.713304	6.04122	0.00140863	PGK1
ENSOARG00000020686	0.815672	5.68333	0.0014092	PYGL
ENSOARG00000015941	-0.965098	11.3713	0.00141229	HSPA4L
ENSOARG00000002269	1.07996	3.83125	0.0014214	IRF2BPL
ENSOARG00000007051	-1.11336	8.99156	0.00142049	KIAA1377
ENSOARG00000010969	0.82192	5.22742	0.00142558	GPAM
ENSOARG00000008231	-0.792521	7.66304	0.00142841	PRMT3
ENSOARG00000000493	1.02869	4.96786	0.00143139	KDM4A
ENSOARG00000003472	0.90411	4.33632	0.00143756	MARK2
ENSOARG00000002685	0.756057	5.10551	0.00144713	MBNL2
ENSOARG00000005116	-0.990441	7.23364	0.0014502	SSMEM1
ENSOARG00000010041	-1.43936	3.47788	0.00144689	POSTN
ENSOARG00000011685	-1.00842	7.58105	0.00145358	SLC35F5
ENSOARG00000011927	-1.04433	7.76236	0.00145312	EFCAB3
ENSOARG00000016176	1.08727	4.87333	0.0014491	CHD7
ENSOARG00000017013	-0.931269	7.46344	0.00144525	PAIP2
ENSOARG00000021149	-1.09086	8.83966	0.00144465
ENSOARG00000001249	1.20522	3.5211	0.00146695	SCD5
ENSOARG00000003580	-1.08753	6.95728	0.0014624
ENSOARG00000006633	0.884246	4.16444	0.00146596	YIPF1
ENSOARG00000019661	-1.14331	6.12213	0.00146707	TWF1
ENSOARG00000015201	-0.971172	7.0731	0.00147329	TAF1B
ENSOARG00000013705	0.72176	5.3524	0.00148307	VDAC1
ENSOARG00000006841	-1.12386	7.66188	0.00148686
ENSOARG00000015604	0.907937	3.5003	0.00149194	SATB1
ENSOARG00000021187	1.17222	2.81929	0.00149296	KIAA0247
ENSOARG00000017967	1.0576	4.45913	0.00149551	SMARCD1
ENSOARG00000005976	1.20653	4.1244	0.00150313	HCFC1
ENSOARG00000000859	1.35332	2.88476	0.00150842	SLC22A23
ENSOARG00000009090	0.935471	3.17026	0.0015132	CYP1B1
ENSOARG00000018765	-0.91909	7.9925	0.00151222	LRRC49
ENSOARG00000016852	0.827823	3.73932	0.00152145	CFLAR
ENSOARG00000008136	0.825398	5.04904	0.00152377	SUSD3
ENSOARG00000006826	1.28954	4.00919	0.00153514	LTBP4
ENSOARG00000016834	0.774569	6.97324	0.00153806	SSFA2
ENSOARG00000017138	-0.958873	8.95972	0.00153771	C3orf38
ENSOARG00000009344	-1.2288	2.43812	0.00154457	FABP4
ENSOARG00000008936	0.92857	5.46622	0.0015492	KDM5C
ENSOARG00000020586	1.18394	4.39724	0.00154797	CLCN2
ENSOARG00000003246	1.23103	2.6613	0.00155387	IKKBETA
ENSOARG00000003263	1.03812	4.98088	0.00156219	FAM129A
ENSOARG00000021116	-1.37634	5.14535	0.00156644
ENSOARG00000008330	1.13508	4.17009	0.00156856	WDR91
ENSOARG00000007445	-0.949582	5.82866	0.00158148	RAD18
ENSOARG00000008327	-0.943424	7.52053	0.00158272	TBC1D32
ENSOARG00000011461	-1.04145	7.89191	0.00157965	SEL1L2
ENSOARG00000012480	1.19822	5.3604	0.00158479	EP400
ENSOARG00000014814	0.932143	5.71167	0.00159239	ACTB
ENSOARG00000013164	-0.884747	6.57495	0.00159988
ENSOARG00000008315	-1.00228	7.47889	0.00160386	CDKL4
ENSOARG00000013645	1.22735	4.24625	0.00160415	DAG1
ENSOARG00000009319	0.773381	5.24717	0.00161934	SLC29A1
ENSOARG00000012294	-1.18831	5.83473	0.00161872	C11orf65
ENSOARG00000016238	1.2169	3.58565	0.00161687	MED12
ENSOARG00000000891	-1.01173	7.76739	0.00163111	NDUFV2
ENSOARG00000006480	-1.02706	5.81572	0.00162958
ENSOARG00000006820	-1.04981	7.74536	0.00163146	DYNC2LI1
ENSOARG00000012129	1.63458	3.80675	0.00162846	SLC7A5
ENSOARG00000016672	1.24255	2.57962	0.00162847	ATXN7L3B
ENSOARG00000004723	1.1873	2.52618	0.00164157	CENPB
ENSOARG00000017042	-0.954124	4.51354	0.00164477	RAD9B
ENSOARG00000017028	-0.92821	4.37466	0.00164932	DEPDC7
ENSOARG00000001577	-0.833462	7.72608	0.00165441	FBXO43
ENSOARG00000008843	-0.863606	4.43075	0.00166325	GALM
ENSOARG00000007484	-0.844006	7.43843	0.00166888	WDSUB1
ENSOARG00000019427	1.12867	2.60149	0.00166951	PPARA
ENSOARG00000000048	0.928249	4.96156	0.00169168	PIGS
ENSOARG00000002110	-1.03497	7.7459	0.001693	IFT80
ENSOARG00000012853	-0.973405	6.33265	0.0016902	PIGK
ENSOARG00000015258	-1.06446	4.4156	0.00168745	SYCP3
ENSOARG00000016812	0.760387	4.68981	0.00168312	AGFG2
ENSOARG00000019804	-1.04425	5.16179	0.00168611
ENSOARG00000020651	-1.13887	3.61177	0.00169121	PTPRO
ENSOARG00000012026	0.8792	4.70604	0.00169551	ABHD11
ENSOARG00000006729	1.19841	3.4208	0.00170063	TACC2
ENSOARG00000007721	-0.830897	5.63241	0.00170696	CKS2
ENSOARG00000009491	-1.19291	2.21202	0.00172802	DTHD1
ENSOARG00000005496	-0.933204	6.30652	0.00173013
ENSOARG00000020301	1.13152	3.90886	0.00173323	TNK2
ENSOARG00000009711	-0.836996	7.42303	0.00174361	CERS3
ENSOARG00000006128	-1.01407	4.69855	0.00175282	RNF125
ENSOARG00000019619	1.03174	4.6101	0.00175389	ZBTB20
ENSOARG00000004699	-1.05514	8.28448	0.00176963	CCDC83
ENSOARG00000005193	0.928942	7.57725	0.00176985	KMT2C
ENSOARG00000010654	0.940554	6.42978	0.00176688	CTNND1
ENSOARG00000015796	0.838909	6.08279	0.00176956	KAT2B
ENSOARG00000018168	1.38548	3.17952	0.00177587	RREB1
ENSOARG00000016802	-0.899992	6.04402	0.00178839	PDE1A
ENSOARG00000008016	1.08029	3.18044	0.0017922	TNIP1
ENSOARG00000014147	-1.00472	7.45357	0.00179943
ENSOARG00000015196	-1.02984	7.14174	0.00180019	CHPT1
ENSOARG00000003556	-1.00116	6.64088	0.00180859	EFCAB10
ENSOARG00000006519	-0.907031	7.55349	0.00180794	HSDL2
ENSOARG00000007771	1.14975	3.48271	0.00180444	SEMA4D
ENSOARG00000014195	-1.29598	3.43895	0.00180796	TMEFF2
ENSOARG00000016346	-0.932506	7.6049	0.00181398
ENSOARG00000008353	-1.04664	3.14193	0.00182439	LINC00998
ENSOARG00000019578	0.845238	5.21891	0.001827	ANO6
ENSOARG00000008756	1.14365	2.39169	0.00183445	H6PD
ENSOARG00000004238	-0.952827	6.45293	0.0018392	GPR87
ENSOARG00000020021	-1.11515	8.07178	0.0018402	CASC1
ENSOARG00000005420	-0.935749	5.76376	0.00185296	ZNF420
ENSOARG00000015316	-0.931812	9.10878	0.00185584	OXR1
ENSOARG00000007283	-0.875828	5.89358	0.00186114	FSD1L
ENSOARG00000020924	0.998104	2.74378	0.00186128	WDR72
ENSOARG00000021013	1.18337	5.0402	0.00186228	CGN
ENSOARG00000020330	-0.764849	6.60773	0.00187689	EXD1
ENSOARG00000003193	1.13739	3.9151	0.00188249	C1QTNF1
ENSOARG00000006604	1.0762	3.03272	0.00188973	FKBP9
ENSOARG00000004660	1.22716	4.12321	0.00191799	GRAMD1A
ENSOARG00000013993	-1.11053	7.73091	0.0019118	LRRCC1
ENSOARG00000014440	-1.23385	2.87451	0.00191788	VNN1
ENSOARG00000015296	-0.945029	7.78027	0.00191354	MRPL39
ENSOARG00000019270	-0.883832	6.14471	0.00191568	SPAG16
ENSOARG00000020260	-0.831349	6.65774	0.00190901	ZFP69
ENSOARG00000001504	1.31506	3.79806	0.0019225	SREBF1
ENSOARG00000004909	0.979241	2.28488	0.00192875
ENSOARG00000002499	-0.945809	9.5474	0.00194194	MLF1
ENSOARG00000003818	-1.12338	5.43324	0.00194338	EFCAB9
ENSOARG00000004340	0.700557	5.7263	0.0019418	FSHR
ENSOARG00000009091	1.26056	3.5554	0.00193769	SMTN
ENSOARG00000015644	-0.906703	8.51858	0.00193783	BOLL
ENSOARG00000012684	-1.17966	3.05878	0.00195263
ENSOARG00000004685	-0.890368	4.77269	0.00195574	C18orf63
ENSOARG00000015191	0.865145	3.88144	0.00197821	SHBG
ENSOARG00000011878	1.22768	3.25989	0.00198787	ILDR2
ENSOARG00000011975	-0.930254	6.58125	0.0019921	MOB1B
ENSOARG00000003182	1.05881	4.31415	0.00201315	CD81
ENSOARG00000003593	0.91001	4.57815	0.00200119	ZNF805
ENSOARG00000005337	-1.0241	7.18474	0.00200668	VPS26A
ENSOARG00000006692	-0.998521	7.806	0.00200119	CLK4
ENSOARG00000006896	-1.07506	7.01518	0.00200419	TXNDC8
ENSOARG00000014175	1.14237	3.10759	0.00201054	SLC9A7
ENSOARG00000016063	-0.933085	8.36852	0.00200798	USP44
ENSOARG00000017631	1.07016	3.83232	0.00201111	PRKCB
ENSOARG00000009128	-0.96903	5.22413	0.00202405	C7
ENSOARG00000019611	-0.868175	8.11823	0.00202235	CLIP4
ENSOARG00000009604	-0.867234	5.92617	0.00203791	NDC80
ENSOARG00000018769	-0.989104	5.08594	0.00203619	PIH1D3
ENSOARG00000001265	0.939167	2.86013	0.0020599	SLC27A3
ENSOARG00000002279	-0.795585	8.67275	0.00206112	TSPAN6
ENSOARG00000003916	0.994426	3.51006	0.00205534	SMARCD3
ENSOARG00000006126	-1.11333	4.91971	0.00205694	FAM46D
ENSOARG00000014908	0.858965	4.2443	0.00206163	LGR4
ENSOARG00000002545	0.856776	4.0195	0.00207384	EPB41
ENSOARG00000016737	1.19577	4.27766	0.00207193	TENC1
ENSOARG00000013264	-1.01581	8.31837	0.00207775	DBF4
ENSOARG00000015341	-1.24506	5.49254	0.0020789	TSPAN19
ENSOARG00000003150	0.739947	5.0976	0.00208705	MPP1
ENSOARG00000011952	-0.881249	6.94158	0.00208295	CCDC38
ENSOARG00000012955	-0.886695	7.72584	0.00208601	SPACA1
ENSOARG00000006146	0.903634	8.48333	0.00209338
ENSOARG00000011482	1.14933	3.21893	0.00210352	GRHPR
ENSOARG00000011806	-1.02851	6.23084	0.00209587
ENSOARG00000015571	1.18908	2.12579	0.00210195	TP53
ENSOARG00000017555	-1.16855	3.78224	0.00209587
ENSOARG00000019765	1.23296	2.46963	0.00210398	TEP1
ENSOARG00000020578	-0.882224	7.09828	0.00209848	DAW1
ENSOARG00000011838	0.773344	4.03146	0.00210819	CAP2
ENSOARG00000004160	-0.880478	6.02558	0.00211431
ENSOARG00000007049	1.3607	2.95946	0.00212567	ABCD1
ENSOARG00000002721	1.02213	3.81024	0.00213116	CBX2
ENSOARG00000016547	-1.03139	2.49775	0.00213549	CALCRL
ENSOARG00000010862	0.787866	5.21247	0.00213971
ENSOARG00000001199	-0.840551	6.59897	0.00215355	KIAA1841
ENSOARG00000014022	-0.937363	2.86835	0.00215455
ENSOARG00000016907	0.952119	2.52349	0.00215192	UNC5C
ENSOARG00000017950	1.05177	6.36782	0.00215592	TNRC6A
ENSOARG00000019939	-0.840904	5.60877	0.00214744	RABL3
ENSOARG00000013845	0.748922	5.31362	0.00216083	FADS2
ENSOARG00000012454	1.24671	3.3882	0.0021666	MYO1C
ENSOARG00000004743	1.12574	4.50069	0.00218202	ATP6AP1
ENSOARG00000008746	-0.797724	7.5236	0.00220281	SAMD8
ENSOARG00000001979	1.26251	2.90414	0.00223126	NOS3
ENSOARG00000014489	-0.997905	6.20343	0.00223554	IZUMO3
ENSOARG00000016013	-0.908803	6.09398	0.00223386	TMEM161B
ENSOARG00000014785	-0.942248	6.67835	0.00223876	IDI1
ENSOARG00000004577	1.11169	6.40443	0.00224756	INPPL1
ENSOARG00000010531	0.779118	5.50657	0.0022512	KDM1B
ENSOARG00000013446	1.03234	3.97956	0.0022551	SFMBT2
ENSOARG00000005237	1.03396	5.71237	0.00226377	SEC61A1
ENSOARG00000007244	1.10893	3.57926	0.00226208	ACOT11
ENSOARG00000011447	1.10081	3.34937	0.00227531	FBXO10
ENSOARG00000015614	-0.945651	5.21095	0.00227412	XRCC4
ENSOARG00000020295	-1.19768	3.76428	0.0022787	VTCN1
ENSOARG00000008916	-0.905018	5.73481	0.00228653	TATDN1
ENSOARG00000007213	1.0404	5.07995	0.00228959	ZNF462
ENSOARG00000013210	-0.831843	6.35939	0.00229206	SEC11A
ENSOARG00000019441	1.02224	2.78271	0.00229595	RHOB
ENSOARG00000000135	0.7314	4.73852	0.00231011	PBX2
ENSOARG00000004845	-1.09354	7.24799	0.00232471	C18orf54
ENSOARG00000000420	-0.784192	6.54621	0.0023449	NDFIP2
ENSOARG00000007220	-0.916404	8.64207	0.00234811	2007-03-01
ENSOARG00000006289	-0.919167	6.40728	0.00236518	PPWD1
ENSOARG00000006700	0.799501	3.3313	0.00235732	MXRA7
ENSOARG00000009170	-1.08818	5.37214	0.00236459	RMDN2
ENSOARG00000015847	1.12574	3.22993	0.00235877	MYL9
ENSOARG00000016915	-0.967989	8.34596	0.00236367	FAM81B
ENSOARG00000017842	1.23548	4.1661	0.00236042	RGAG1
ENSOARG00000000594	0.977045	3.92328	0.00236884	FAM199X
ENSOARG00000016311	-0.998251	5.92672	0.00237124
ENSOARG00000015400	1.00267	2.6936	0.00237465	WNT5A
ENSOARG00000006975	-0.99664	3.94759	0.00237966	CHST9
ENSOARG00000004668	0.843266	3.96584	0.00238302	PRP
ENSOARG00000009336	-1.4876	3.05981	0.00239474
ENSOARG00000018662	-1.21746	3.33016	0.00239583
ENSOARG00000000754	0.854226	3.46933	0.00241116	PROSC
ENSOARG00000004967	1.07869	2.89236	0.00241288	DOK6
ENSOARG00000009476	1.34677	4.47042	0.0024165	DLG5
ENSOARG00000011417	1.16255	5.74392	0.00241867	FRMPD1
ENSOARG00000018928	-0.793426	6.32185	0.00242155	NAPEPLD
ENSOARG00000015814	0.830785	3.68475	0.00242798	METAP1
ENSOARG00000005806	1.37071	2.46185	0.00243098	MECP2
ENSOARG00000018255	-1.02432	4.95424	0.00243401	FAM174A
ENSOARG00000006994	-0.958018	5.94946	0.00244041	MTRF1
ENSOARG00000013890	-0.874556	9.41005	0.00243892
ENSOARG00000015718	0.792888	4.69518	0.00244565	PTPRC
ENSOARG00000003296	0.924521	4.18401	0.00245084	KLC2
ENSOARG00000019318	-0.920515	7.09105	0.00245527	ATG3
ENSOARG00000001193	-0.955135	8.17979	0.00245868
ENSOARG00000014119	0.984059	3.90536	0.00246222	RARA
ENSOARG00000007666	0.72257	5.64057	0.00247338	SLC25A4
ENSOARG00000018107	0.715231	5.93457	0.0024818	CFL1
ENSOARG00000002586	0.833623	6.80104	0.0024915	APOA1
ENSOARG00000003590	-1.04974	7.32553	0.00249403	C2orf73
ENSOARG00000014712	0.69381	8.24103	0.00249802	KIDINS220
ENSOARG00000009433	-0.897067	7.64458	0.00250979	CNOT7
ENSOARG00000019829	-0.945208	7.05237	0.00252954	FGFR1OP2
ENSOARG00000005682	-1.11912	3.01002	0.00253311
ENSOARG00000000869	1.09365	4.55959	0.00254987	LMTK2
ENSOARG00000016026	-0.90285	6.23504	0.00255293
ENSOARG00000001771	1.11721	4.36615	0.0025639	CAMSAP3
ENSOARG00000009584	-0.942301	4.91188	0.00256419	FMR1NB
ENSOARG00000011353	0.772257	3.94908	0.00257907	NAGK
ENSOARG00000019590	-1.00993	7.28351	0.00258092	C2orf88
ENSOARG00000003665	-0.795247	10.3592	0.00258749	DYNC2H1
ENSOARG00000008706	1.26441	3.06	0.00258585	DAPK1
ENSOARG00000015202	-1.0775	3.32639	0.0026022
ENSOARG00000018238	1.16012	3.66437	0.00261052	TEF
ENSOARG00000017077	-0.901121	7.33546	0.00261401
ENSOARG00000019938	0.846992	4.01466	0.00262168	ZNF132
ENSOARG00000000357	1.1954	4.76684	0.00263855	NCOR2
ENSOARG00000020314	-0.879171	7.77752	0.0026366
ENSOARG00000013003	-0.883635	6.81507	0.00264324	RARS2
ENSOARG00000006529	-1.08975	4.75683	0.00265407	CIR1
ENSOARG00000009730	-1.15308	3.29761	0.00266388	CCDC169
ENSOARG00000007655	0.896771	2.53885	0.00268223	MSS51
ENSOARG00000009472	-0.771628	4.64284	0.00268173
ENSOARG00000012962	-1.13986	7.37304	0.00268046
ENSOARG00000007557	1.07894	5.26523	0.00270652	UBTF
ENSOARG00000002335	0.728704	4.60277	0.00272595	PKD2
ENSOARG00000003850	1.25365	3.1903	0.00272495	FITM2
ENSOARG00000007857	-0.952478	9.6683	0.00272052	GK2
ENSOARG00000015330	-0.926469	5.61536	0.00272784	THAP6
ENSOARG00000001078	0.940681	2.52232	0.00273496
ENSOARG00000007429	-0.953458	9.17392	0.00274127	PSMA6
ENSOARG00000015211	-0.993201	5.80397	0.00274398	KIF18A
ENSOARG00000006375	0.833453	5.98812	0.00275268	FKBP15
ENSOARG00000020455	-0.862607	6.1711	0.00275354
ENSOARG00000013679	0.994962	4.09659	0.00275645	URB1
ENSOARG00000001299	-1.0439	5.9365	0.00276678	PDCD10
ENSOARG00000002903	-0.865532	8.50922	0.00278649
ENSOARG00000008667	-0.805466	6.68444	0.00278409	NUS1
ENSOARG00000013343	1.44918	3.05828	0.00278425	PIEZO1
ENSOARG00000020611	-0.94443	4.64247	0.0027809	KLHDC1
ENSOARG00000005714	-0.874169	7.56324	0.00278923	ATF7IP2
ENSOARG00000007238	0.659661	5.39568	0.00279496	PAK1
ENSOARG00000011138	1.09864	4.14112	0.00280395	ZDHHC7
ENSOARG00000016108	0.810959	3.57198	0.00280419	LZTS2
ENSOARG00000003256	0.88083	2.90232	0.0028138	LCAT
ENSOARG00000014457	0.703437	5.41188	0.00281419	RPL18A
ENSOARG00000003572	0.777295	4.65032	0.00282533	RPS6KA5
ENSOARG00000019707	1.10776	3.66755	0.00282893	ARHGAP31
ENSOARG00000017542	-1.03333	5.56699	0.00284322	STYX
ENSOARG00000017568	1.16146	3.52697	0.00284717	SSH1
ENSOARG00000003408	-0.928265	6.05996	0.00286091
ENSOARG00000008357	-0.842904	7.13627	0.00286931	STAM2
ENSOARG00000012034	0.981791	3.49453	0.00287152	FAM107A
ENSOARG00000018000	0.751464	5.65474	0.00288331	ZKSCAN8
ENSOARG00000021120	-1.19558	4.54658	0.0028808	CCDC175
ENSOARG00000016889	0.908772	3.00999	0.00288784	TSC22D4
ENSOARG00000019910	-0.925086	6.5746	0.00289045
ENSOARG00000015837	-0.832867	5.7518	0.00289363	C2orf69
ENSOARG00000016635	-1.28034	2.9458	0.00289883	PPIL3
ENSOARG00000011478	0.788249	3.60757	0.00290514	STARD3
ENSOARG00000012445	-0.908674	6.47948	0.00291291	PTP4A1
ENSOARG00000013168	0.893536	3.10573	0.00291288	IFNGR2
ENSOARG00000016136	1.02242	4.46707	0.00291307	GIGYF1
ENSOARG00000018344	0.760283	4.45241	0.00291633	ALDH7A1
ENSOARG00000006033	0.768892	3.41249	0.00293374	FAM198B
ENSOARG00000013995	0.872687	5.55637	0.00295206	EPM2AIP1
ENSOARG00000020263	-0.943578	8.45161	0.00296468	IQCG
ENSOARG00000001357	0.854245	3.02992	0.00296976
ENSOARG00000016080	-0.939542	7.3277	0.00298492
ENSOARG00000020247	-1.00546	8.27355	0.0030129	CASC5
ENSOARG00000004565	-0.984365	8.87342	0.00301702	USP15
ENSOARG00000016603	1.16078	2.89989	0.00302174	TAB1
ENSOARG00000017304	-0.965654	7.28341	0.00301996	SPATA9
ENSOARG00000007184	0.707919	7.2323	0.00303304	BCAP31
ENSOARG00000005043	-0.857422	6.71442	0.00304121	PACRGL
ENSOARG00000013920	1.43773	2.61105	0.00304007	WDR81
ENSOARG00000006857	1.15983	2.60299	0.00304803	SVEP1
ENSOARG00000006838	-1.04051	7.45369	0.00305754	CFL2
ENSOARG00000007710	1.18112	3.24895	0.00305548	RNF157
ENSOARG00000014789	0.776124	4.2068	0.00305652	MBOAT2
ENSOARG00000018864	-0.999915	3.6613	0.00306678	CXorf30
ENSOARG00000004533	-0.824396	8.80636	0.00307985	UBA2
ENSOARG00000016937	0.846646	4.55676	0.00308087	F2R
ENSOARG00000008185	-0.935274	4.4403	0.00308567	PRIM1
ENSOARG00000012304	-0.890743	6.23536	0.00308944	ANKRD45
ENSOARG00000019607	-0.856995	7.32264	0.00309675
ENSOARG00000013748	0.846696	2.74946	0.00310234	HSPB1
ENSOARG00000019897	-1.00832	5.35172	0.00311978	APLF
ENSOARG00000013963	-0.917291	7.80791	0.00314414	TTC39B
ENSOARG00000007397	-0.816094	7.09995	0.00314925	FAR1
ENSOARG00000020524	0.824696	2.73289	0.00317305	FMO5
ENSOARG00000001559	-1.2101	7.18557	0.00318149	CYLC1
ENSOARG00000008990	-1.06739	9.08105	0.00319744	GKAP1
ENSOARG00000018795	-0.873876	4.67899	0.00319935	NTNG1
ENSOARG00000011279	0.906032	4.1507	0.0032503	PHF13
ENSOARG00000006804	-1.11569	4.99943	0.00325571	SPCS3
ENSOARG00000020547	0.662448	6.08714	0.00325894	CHD1L
ENSOARG00000010883	-0.894479	4.48643	0.00326454	OSTM1
ENSOARG00000013962	-0.885893	6.7684	0.00327457	FAM103A1
ENSOARG00000020567	-0.773938	9.07874	0.00328872	AGFG1
ENSOARG00000009072	-0.859298	8.90139	0.00329684	RNF139
ENSOARG00000006180	-0.869934	4.86387	0.00330501	CCNE2
ENSOARG00000012949	-0.954653	7.16111	0.00330547	C9orf135
ENSOARG00000001004	1.10507	4.21271	0.0033154	RAB11FIP1
ENSOARG00000004339	0.961532	2.69097	0.00331601	RHPN2
ENSOARG00000008817	0.955045	4.15126	0.00331026	HSP70
ENSOARG00000011889	0.718051	4.82736	0.00332146	TPM2
ENSOARG00000019207	1.00288	3.85171	0.00331903
ENSOARG00000002223	0.774917	6.51435	0.00332947	MYOF
ENSOARG00000011793	1.17055	2.8134	0.00333818	POGK
ENSOARG00000014323	0.838444	3.70397	0.0033587	ECHDC3
ENSOARG00000018756	-0.85603	5.68693	0.00335719	PPP1CC
ENSOARG00000019389	-0.718541	4.7954	0.00336451	CCDC121
ENSOARG00000014058	0.845491	3.2952	0.00337731	LPAR3
ENSOARG00000008588	1.09289	3.79344	0.00338374	GAS6
ENSOARG00000012922	0.97765	2.70769	0.00338871	ACOX3
ENSOARG00000003588	-0.860765	6.42753	0.00340306	THNSL1
ENSOARG00000013977	-0.923343	8.90517	0.00340039	SSX2IP
ENSOARG00000007899	-0.782778	6.50192	0.0034191
ENSOARG00000015049	0.832827	5.10964	0.00341945
ENSOARG00000015905	-0.822506	7.65786	0.00341693	EIF4E
ENSOARG00000007644	-0.812131	9.41659	0.00342434	DDX4
ENSOARG00000003834	0.833059	7.39007	0.00344176	NSD1
ENSOARG00000018970	-0.893644	7.776	0.00344774	KIAA1524
ENSOARG00000000263	1.19987	4.35979	0.00345775	SZT2
ENSOARG00000011215	0.631438	7.55741	0.00346325
ENSOARG00000014685	0.7577	4.69581	0.0034677	SLC2A12
ENSOARG00000001408	1.24738	2.89416	0.00348927	ACVR2B
ENSOARG00000003943	0.898962	5.8425	0.00348921	GLTSCR1L
ENSOARG00000004623	0.730457	5.47265	0.00348828	GDI1
ENSOARG00000017841	-0.788056	5.88442	0.0034961	PFN4
ENSOARG00000015555	-1.16994	5.83197	0.00350073	NCAM2
ENSOARG00000005228	1.01603	5.4217	0.00351562	ABAT
ENSOARG00000006205	1.3476	4.74472	0.00351446	2009-09-01
ENSOARG00000000456	0.693016	6.74435	0.00353362	CTTN
ENSOARG00000003937	0.982733	2.67451	0.00354347	GBA
ENSOARG00000007413	-0.731951	5.52432	0.00354053
ENSOARG00000005893	-0.981741	5.08718	0.00354676
ENSOARG00000010324	0.90581	3.03498	0.00355162
ENSOARG00000008329	-0.8239	6.46611	0.0035587	RAB28
ENSOARG00000021109	-0.89176	6.25284	0.00356549	PSMA3
ENSOARG00000019608	-0.849236	5.49289	0.00358111
ENSOARG00000004104	-0.935401	4.2107	0.00358847	SPC25
ENSOARG00000006321	-1.3668	4.60177	0.00359673	CENPK
ENSOARG00000013650	0.946375	4.28184	0.00360403	MDH2
ENSOARG00000011001	-0.963148	7.73382	0.00361183
ENSOARG00000014201	0.91748	5.05317	0.00362148	MTCH1
ENSOARG00000008399	1.35653	2.40166	0.00362729	CCDC69
ENSOARG00000003602	1.15462	2.66517	0.00363522
ENSOARG00000012855	0.953608	3.34121	0.00363666	ST3GAL4
ENSOARG00000009419	0.862691	5.29994	0.0036485
ENSOARG00000020736	-0.828014	5.71596	0.00365085	ECT2
ENSOARG00000000634	-0.893451	4.94573	0.00367948	DNAL1
ENSOARG00000001930	-0.844033	7.2788	0.00367099	PTPN2
ENSOARG00000007255	-0.861356	7.82881	0.00365919	UBA6
ENSOARG00000007537	-0.877505	7.69143	0.00366697	CENPU
ENSOARG00000007619	-0.739193	7.95008	0.00368795	BTBD10
ENSOARG00000007648	-1.06263	5.78155	0.00365444	CCDC148
ENSOARG00000009602	-0.825743	8.92786	0.0036892	LDHA
ENSOARG00000016393	0.887251	2.39281	0.0036863	ATP5G2
ENSOARG00000018552	1.2534	3.53311	0.00368335
ENSOARG00000018747	-0.875811	3.63743	0.0036892	RAD21L1
ENSOARG00000019534	-0.715555	6.73888	0.00367928	IPO8
ENSOARG00000020445	-0.6743	8.29387	0.00366986	KCMF1
ENSOARG00000015144	0.835567	9.08135	0.00369581	SERPINA5
ENSOARG00000007139	-0.829684	7.80681	0.00371181	THUMPD3
ENSOARG00000013664	-0.831204	5.87072	0.00373268	SKA3
ENSOARG00000004058	1.08447	2.54059	0.00373888	IKBKG
ENSOARG00000010989	-0.825321	6.79783	0.00375484	SOBP
ENSOARG00000018481	-0.816309	5.95682	0.00376695	RBM48
ENSOARG00000020665	-0.77477	8.34036	0.00377454	ATP11B
ENSOARG00000012489	0.828303	2.62556	0.00378783	AIP
ENSOARG00000002742	1.06562	2.91268	0.00381688	RAP2A
ENSOARG00000002873	-0.998483	5.47295	0.00381574
ENSOARG00000005743	-0.946025	5.30843	0.00380484	MRPS36
ENSOARG00000008268	1.15071	2.57077	0.00379803	AMOTL2
ENSOARG00000013652	-0.963975	4.56914	0.00381487	VAMP4
ENSOARG00000014393	0.969704	4.5159	0.00380745	BACH1
ENSOARG00000018220	0.770422	4.01201	0.00379687	CPED1
ENSOARG00000019700	0.86804	3.18296	0.00381345	B4GALT4
ENSOARG00000012911	-0.786943	6.66232	0.0038376	RNGTT
ENSOARG00000004647	0.8981	2.94757	0.00385016	ZNF385D
ENSOARG00000005356	1.06789	3.04512	0.00385458	MVP
ENSOARG00000005791	0.800984	4.92052	0.00386995	ACTN4
ENSOARG00000008734	1.20674	2.96631	0.00387197	TPCN1
ENSOARG00000013496	-0.820204	7.58181	0.00388155	MGAT4A
ENSOARG00000020500	-0.965396	3.78476	0.00388015
ENSOARG00000021090	-1.18853	3.0785	0.00388836
ENSOARG00000017793	0.878966	3.5832	0.00389384	IRF2BP2
ENSOARG00000001634	0.699098	4.79724	0.00391044	PHACTR2
ENSOARG00000013921	-0.976045	7.18646	0.0039086	UBE2B
ENSOARG00000014786	-0.91245	7.94485	0.00390976	EIF3E
ENSOARG00000015956	-0.887909	4.49433	0.0039037	DNAJC24
ENSOARG00000006055	0.921605	3.40781	0.00391386	SORBS1
ENSOARG00000000769	0.886071	4.17016	0.0039512
ENSOARG00000001745	-0.947693	4.52126	0.00395575	CDH8
ENSOARG00000019042	-0.77875	4.0516	0.00396606	BMP3
ENSOARG00000009374	-0.770864	8.32435	0.0039844	FBXL5
ENSOARG00000010163	0.772776	3.22999	0.00398815	GCDH
ENSOARG00000008725	0.826013	4.20153	0.00401552	LCOR
ENSOARG00000018763	0.841681	4.36246	0.00401652	UNC119
ENSOARG00000009087	-0.936553	5.10885	0.00402589	ZUFSP
ENSOARG00000012407	-0.913401	9.20781	0.00402647	C1orf173
ENSOARG00000006840	-0.843855	5.42016	0.00403739	DIMT1
ENSOARG00000015089	-0.806294	6.78355	0.00404132	OTOGL
ENSOARG00000018010	-0.77972	7.47573	0.00403803	TOMM70A
ENSOARG00000021161	-0.996467	6.41107	0.00403845
ENSOARG00000009536	0.749503	4.12969	0.00405061	PLCB4
ENSOARG00000015539	-1.00113	2.70637	0.00406875
ENSOARG00000015392	-0.763024	5.10382	0.00408582	SHCBP1
ENSOARG00000008151	1.08001	2.74204	0.00409635	ORAI3
ENSOARG00000014767	-0.908066	7.14883	0.00409969	GLIPR1L1
ENSOARG00000009819	-1.07385	4.0017	0.00410602
ENSOARG00000001850	0.750765	6.70765	0.00412796	GNB1
ENSOARG00000014549	-1.1047	6.14963	0.00412497	ODF2L
ENSOARG00000015831	-0.759235	6.73039	0.00413641
ENSOARG00000007411	0.94339	3.15646	0.00414923	ASAP3
ENSOARG00000010805	-0.685029	6.70035	0.00414838	SNX3
ENSOARG00000005827	0.870206	3.07081	0.00416216	C1orf85
ENSOARG00000011637	-1.13252	2.82298	0.00416235	SAGE1
ENSOARG00000015999	-0.932317	4.99092	0.00416414	IMMP1L
ENSOARG00000013061	-0.915667	5.11396	0.00417401	UBLCP1
ENSOARG00000005856	-1.08504	4.36513	0.00419212	C6orf229
ENSOARG00000020386	0.716409	6.14832	0.0041935	APOD
ENSOARG00000000732	1.24706	4.35786	0.00419806	XPC
ENSOARG00000007621	-0.892901	6.53062	0.00420152	C21orf140
ENSOARG00000006192	-0.770438	8.44869	0.00420802	ATR
ENSOARG00000021063	-1.12163	3.18314	0.00421209	CD69
ENSOARG00000009317	-0.713716	6.4702	0.00422634	PRKAA1
ENSOARG00000003649	-0.871254	5.39312	0.00423434
ENSOARG00000014272	-0.998301	5.02789	0.004235	LIPJ
ENSOARG00000005569	1.06625	4.66316	0.0042544	ZNF532
ENSOARG00000009449	-0.839215	5.07276	0.00424971
ENSOARG00000020667	-0.897868	5.04402	0.0042534	FCGR1A
ENSOARG00000005629	-0.863825	7.69679	0.00425943	RAD17
ENSOARG00000017799	1.16108	3.58472	0.0042828	KANK2
ENSOARG00000018280	-0.859771	3.2636	0.00428252	SLCO4C1
ENSOARG00000016985	-0.808378	6.55312	0.00430256
ENSOARG00000021152	-0.865398	7.89184	0.00430349	PPP1R36
ENSOARG00000008130	-0.757194	8.90814	0.00431729	CCDC62
ENSOARG00000004868	-0.836213	6.06808	0.00432105	SPINK2
ENSOARG00000012388	-0.745342	6.46837	0.0043303
ENSOARG00000012639	-1.03609	6.21009	0.00433446
ENSOARG00000006486	-1.07452	4.53175	0.00434379	SREK1IP1
ENSOARG00000012773	-0.898236	8.41342	0.00435511	ATP5O
ENSOARG00000003774	0.841572	3.91221	0.00436788	SETD8
ENSOARG00000000299	-1.02324	3.83963	0.0043801
ENSOARG00000021045	0.623018	6.88959	0.00437692	GATM
ENSOARG00000004695	-0.865811	9.32636	0.00438862	GALNTL5
ENSOARG00000008666	-0.805653	4.4089	0.00439092	KCNRG
ENSOARG00000009824	-1.12235	5.41799	0.00439585
ENSOARG00000015002	1.04576	3.66711	0.00441899
ENSOARG00000018062	1.06201	3.2086	0.00442231	GUCY2F
ENSOARG00000020206	-0.930481	8.35584	0.00442078	TMCO2
ENSOARG00000011950	0.835191	4.77122	0.00443995	KIF16B
ENSOARG00000012207	0.868608	2.55046	0.00443427	EPHA7
ENSOARG00000016291	-1.1512	3.44516	0.00443816	POLR3G
ENSOARG00000014321	-0.77198	9.00257	0.00444883	TOP2A
ENSOARG00000017943	0.905705	7.17252	0.00444863	EP300
ENSOARG00000005015	0.90548	4.27185	0.00445387	PHB2
ENSOARG00000019701	-1.00065	3.08786	0.00446218
ENSOARG00000006936	1.04711	2.47997	0.00446938	ABCC10
ENSOARG00000010076	-1.01065	4.47388	0.00447407
ENSOARG00000016782	-0.850823	8.24993	0.00447212	DNAJC10
ENSOARG00000002431	-0.968428	7.71776	0.00448771	ERICH2
ENSOARG00000014397	-0.744203	5.72112	0.00449042	TMEM217
ENSOARG00000002363	-0.772197	7.53109	0.00453374	EXOC1
ENSOARG00000010558	-0.878613	8.38407	0.00453161	SHOC2
ENSOARG00000006112	-0.829744	3.69443	0.0045469
ENSOARG00000007894	0.667335	6.34964	0.00454864	GAPDH
ENSOARG00000016406	-0.775909	7.93585	0.00454397	RBM46
ENSOARG00000000967	-0.857399	5.71636	0.00455561
ENSOARG00000004782	-0.951033	5.3945	0.00455594	NACA2
ENSOARG00000000324	-0.843397	5.10282	0.00456241	SCRN3
ENSOARG00000001811	0.807497	5.26562	0.00456442	TNNI3
ENSOARG00000011382	-0.942228	3.16606	0.00458279
ENSOARG00000020006	-0.999122	6.1184	0.00458101	ABCD2
ENSOARG00000001056	-0.83446	7.20187	0.00461253
ENSOARG00000014717	1.25785	4.96531	0.00462152	KIAA1462
ENSOARG00000010086	-0.785753	6.93392	0.00464283	UBA3
ENSOARG00000015309	-0.970567	7.87114	0.00465021	DIS3
ENSOARG00000000211	-1.1028	3.40066	0.00465669
ENSOARG00000004559	-1.00503	4.63567	0.0046588	DCUN1D5
ENSOARG00000007768	0.859527	8.38613	0.00466335	HUWE1
ENSOARG00000010768	-0.810253	6.56064	0.00467526	LACE1
ENSOARG00000003775	0.653719	5.68309	0.00468849	FOLH1
ENSOARG00000013789	0.89632	4.53699	0.0047074
ENSOARG00000019446	1.02388	5.40984	0.00471604	TNS1
ENSOARG00000017971	0.900025	5.24473	0.00472978	ZKSCAN1
ENSOARG00000002060	-0.759196	5.78622	0.00473777	DCAF17
ENSOARG00000005904	-0.981799	7.31356	0.00473859	CCDC178
ENSOARG00000006495	-0.771921	7.47628	0.00474843	ATP1B3
ENSOARG00000013295	1.46223	3.01569	0.00474573	SDK2
ENSOARG00000006944	-1.09443	4.13348	0.00476416	LSM5
ENSOARG00000019650	-1.20145	4.82619	0.00476322	PHOSPHO2
ENSOARG00000018060	-0.996874	3.48587	0.00479397	GPR128
ENSOARG00000016031	-1.04649	7.66253	0.00480052	SGOL2
ENSOARG00000021108	-0.814058	7.69026	0.00481698	ACTR10
ENSOARG00000015475	-0.779826	5.12913	0.00482188	ATG10
ENSOARG00000003653	1.37447	2.93223	0.0048295	MGRN1
ENSOARG00000004461	-0.825212	5.74118	0.00483368	RTKN2
ENSOARG00000002448	1.21006	3.9715	0.00484628	ATP8B2
ENSOARG00000011731	1.32115	3.28516	0.0048461	CCDC88C
ENSOARG00000017689	-0.869379	4.93681	0.00484217	UBXN2A
ENSOARG00000009408	-0.796301	4.91909	0.00486852	UEVLD
ENSOARG00000012601	-0.790303	6.30166	0.00488138	C9orf40
ENSOARG00000005048	0.925817	4.4055	0.00488519	RNF214
ENSOARG00000017055	-0.742144	7.33549	0.00489382	WDR41
ENSOARG00000001375	0.888695	3.17482	0.00491983	PSMG4
ENSOARG00000008578	1.04181	4.12573	0.00491951	PTCH
ENSOARG00000020512	-0.78907	7.00762	0.0049138	RFC4
ENSOARG00000005933	-0.922125	7.57134	0.00493321	C17orf105
ENSOARG00000012040	0.745261	4.81123	0.00493464	DDX18
ENSOARG00000015477	0.731458	6.53912	0.0049306	GLB1
ENSOARG00000017449	1.5029	4.14612	0.00494859	CACNA1S
ENSOARG00000020389	-0.846007	9.36295	0.00496535	PPP1R2
ENSOARG00000017477	-0.765438	7.89826	0.0049854	CYP51A1
ENSOARG00000000637	0.925381	4.55522	0.00499762	EHMT1
ENSOARG00000018274	0.826707	7.48833	0.00500058	SORL1
ENSOARG00000015733	-0.878964	3.95883	0.00502329
ENSOARG00000015760	0.709379	4.19383	0.00502126	SLC25A14
ENSOARG00000007160	-1.01898	8.41612	0.00502753	SRP54
ENSOARG00000002888	-0.661054	6.08002	0.00505546	SPDL1
ENSOARG00000007206	-0.770606	6.02491	0.00504369	FAM177A1
ENSOARG00000009743	-0.804106	5.90096	0.00505679	EFCAB7
ENSOARG00000014545	-0.932529	7.62397	0.00505827	IFT74
ENSOARG00000016935	0.722949	4.77881	0.00504919	BCAR3
ENSOARG00000015824	-0.792343	6.39342	0.00509098
ENSOARG00000010707	-0.75657	6.92946	0.00509799	RAN
ENSOARG00000019628	-0.654267	5.85244	0.00510087
ENSOARG00000005869	0.807352	3.65535	0.00511198	BEND6
ENSOARG00000003158	-0.849761	6.30314	0.00512104	CEP55
ENSOARG00000016247	-1.15653	6.00584	0.00513248	CETN3
ENSOARG00000017292	0.714449	5.44466	0.00512987	CDS2
ENSOARG00000007767	-0.79125	7.0273	0.00514299	LRP2BP
ENSOARG00000010082	0.804412	5.66438	0.00518446	EGFLAM
ENSOARG00000003608	1.03558	5.1548	0.00520336	AMBRA1
ENSOARG00000019637	-0.918652	7.80286	0.00520855
ENSOARG00000006660	0.857408	4.95923	0.00522066	YAP1
ENSOARG00000008206	-0.81833	6.31231	0.0052414	CENPN
ENSOARG00000012574	-0.792871	4.90682	0.00523585	NMRK1
ENSOARG00000015462	-0.866783	5.89755	0.00524274	COQ10B
ENSOARG00000017457	-0.856711	5.71697	0.00524517	PIP
ENSOARG00000013374	1.0355	2.71555	0.00529522	CAPN5
ENSOARG00000007720	-0.619534	6.42385	0.00530091	PPAP2A
ENSOARG00000021079	0.772435	3.57373	0.0053085	S100A11
ENSOARG00000008620	1.16553	4.21494	0.00532688	LTF
ENSOARG00000003048	-0.907582	2.9718	0.00533619
ENSOARG00000012678	-0.690732	6.99347	0.00534509
ENSOARG00000015916	-1.01395	6.57925	0.00536517	CCDC41
ENSOARG00000001379	0.890473	3.7673	0.00539039	CAV2
ENSOARG00000003104	-0.809905	4.79297	0.005388	AP1AR
ENSOARG00000000609	-0.856681	7.41706	0.00542162	RPGR
ENSOARG00000007529	-0.798233	5.49081	0.00542993	SVIP
ENSOARG00000002633	0.847283	3.11295	0.00544602	CDK5
ENSOARG00000004854	-0.954639	4.16444	0.00545407
ENSOARG00000019451	-0.883745	5.83895	0.00545138	RPAP3
ENSOARG00000005787	1.31756	2.92357	0.00546425	WFS1
ENSOARG00000020696	-0.724366	6.07895	0.00547061	ACTL6A
ENSOARG00000010523	1.28976	2.86358	0.00548189	JAG1
ENSOARG00000004852	0.847115	2.80625	0.00549692	SCN1A
ENSOARG00000007048	0.734005	4.78273	0.00550964	ANKRD10
ENSOARG00000007473	-0.857804	9.53318	0.0055051	LUZP2
ENSOARG00000010256	-0.834665	9.04142	0.00552149	DYDC1
ENSOARG00000013675	-0.944435	6.03311	0.00550809
ENSOARG00000014002	-0.885564	8.14145	0.00552061	PSIP1
ENSOARG00000015776	-0.795118	8.41757	0.00552013	C21orf91
ENSOARG00000001463	-0.81227	6.47295	0.00552919
ENSOARG00000019156	-0.885205	7.67618	0.0055296	ZBTB26
ENSOARG00000015875	-0.827865	7.65418	0.0055355	DCDC1
ENSOARG00000000928	-0.650954	5.87551	0.00555467	ECT2L
ENSOARG00000008592	-0.875997	6.6886	0.0055698
ENSOARG00000012694	1.19991	2.63446	0.00555956	ARHGAP39
ENSOARG00000012858	-0.751669	7.60272	0.00556506	NSUN7
ENSOARG00000013104	-1.00515	7.78316	0.00556193	C6orf163
ENSOARG00000015526	1.12214	3.43607	0.00557105	ACHE
ENSOARG00000016586	-0.902981	2.75799	0.00555884
ENSOARG00000019140	0.972658	4.23028	0.00558755	PBR
ENSOARG00000003750	0.734118	6.34999	0.00560425	MTR
ENSOARG00000004122	0.846748	2.73428	0.00560354	RAB24
ENSOARG00000009818	0.792617	7.55639	0.00560921	NCOA3
ENSOARG00000001016	0.809631	4.9705	0.0056156	EPN1
ENSOARG00000003498	-0.9436	5.42984	0.00562675	RMI1
ENSOARG00000015327	-0.841616	4.47988	0.00563566	KRT10
ENSOARG00000016569	-0.870309	4.02001	0.00563672	FAM69A
ENSOARG00000014780	0.672871	5.37578	0.00564161	KIAA1324L
ENSOARG00000008840	-0.813764	7.94195	0.00564782	CEP57
ENSOARG00000013476	-0.773779	8.09122	0.0056624	UHRF1BP1L
ENSOARG00000015621	-0.805256	6.55122	0.00568036	RFTN2
ENSOARG00000020440	-0.793225	7.48603	0.00568417	HRASLS
ENSOARG00000007846	-0.86769	6.14113	0.00570007	C4orf47
ENSOARG00000009280	0.765646	3.79671	0.0056963	F11R
ENSOARG00000006701	0.940162	2.97294	0.0057104	PLD2
ENSOARG00000020023	0.846428	9.87125	0.00571198	MACF1
ENSOARG00000003229	1.24611	3.63079	0.00573329	TRAK1
ENSOARG00000008636	-0.739857	4.7504	0.00576133	C5orf34
ENSOARG00000012942	-0.651744	7.99565	0.00576217	RABEPK
ENSOARG00000014625	0.778725	4.05212	0.0057711	TMEM19
ENSOARG00000005327	-0.787033	9.27297	0.00577616	DPY19L2
ENSOARG00000019679	0.88411	2.27834	0.00577948	ZNF219
ENSOARG00000010266	-0.728661	6.15455	0.00578867	SPOPL
ENSOARG00000005094	1.10837	5.09759	0.0057998	CUL7
ENSOARG00000019975	-0.781031	6.73108	0.00580258	IFLTD1
ENSOARG00000013284	0.608038	6.73534	0.0058173	NT5E
ENSOARG00000022521	0.782746	4.50246	0.00581836	NEAT1_3
ENSOARG00000005279	0.988917	3.17859	0.00582404	UBQLN4
ENSOARG00000017427	0.885122	4.1389	0.00585111	LDB1
ENSOARG00000007925	0.692616	5.52126	0.00586578	PCCB
ENSOARG00000005283	1.09551	5.83291	0.00588622	CDC42BPB
ENSOARG00000013887	0.860055	3.32407	0.00589294	NFIB
ENSOARG00000014278	-0.832271	4.58858	0.00589732	C1orf52
ENSOARG00000017508	0.655244	5.27614	0.00590078
ENSOARG00000014617	-0.724545	6.6446	0.00590561	PPP4R4
ENSOARG00000014238	-0.900092	7.91026	0.00591571	WDR63
ENSOARG00000016859	-0.78704	7.84174	0.00591189	AXDND1
ENSOARG00000000907	0.612533	7.20862	0.00593198	MUM1L1
ENSOARG00000017451	-0.80194	3.71206	0.00593083	GDPGP1
ENSOARG00000005290	-0.99	4.9196	0.0059457	USMG5
ENSOARG00000012523	0.962565	7.54376	0.00594722	DCTN1
ENSOARG00000013666	-0.737033	8.4648	0.00595641	SCYL2
ENSOARG00000020690	-0.827832	6.21342	0.00595658	NDUFB5
ENSOARG00000004258	-0.778089	4.61342	0.00598462
ENSOARG00000015359	-0.966496	6.94293	0.00598829	LRRIQ1
ENSOARG00000007254	-0.668126	4.84726	0.00601611	MCU
ENSOARG00000014845	-0.725158	5.56238	0.00600494	ESCO2
ENSOARG00000016227	-0.728566	6.73508	0.0060099	DCAF13
ENSOARG00000019099	0.791142	3.01493	0.00601513
ENSOARG00000017309	-0.912961	7.38853	0.00602816	DNAJC5B
ENSOARG00000010759	-0.84693	6.68204	0.00605686	PPP2R5A
ENSOARG00000019369	0.679467	5.78676	0.00607895	AHCYL1
ENSOARG00000017503	-0.811349	8.64635	0.00609912
ENSOARG00000018434	0.931573	3.40915	0.00610222	NRP2
ENSOARG00000005102	-0.927218	2.95711	0.00611735	TMEM126B
ENSOARG00000005715	-0.855089	7.33332	0.00612977	DPY19L1
ENSOARG00000011313	0.673656	5.22278	0.00612655
ENSOARG00000013903	-0.841191	10.5096	0.006132	STAT1
ENSOARG00000007414	0.679405	6.43137	0.00614103
ENSOARG00000004435	-0.795814	6.53797	0.00615567
ENSOARG00000020345	-0.849433	6.46648	0.0061551	WDR53
ENSOARG00000010135	0.747775	3.59592	0.00616365	F5
ENSOARG00000020554	-0.788348	8.81219	0.00617699	MFF
ENSOARG00000009208	-0.812724	4.59522	0.00618657
ENSOARG00000020936	-1.02876	2.99156	0.00619728	MAGOHB
ENSOARG00000004318	-1.19045	4.44807	0.00620387	CDC2
ENSOARG00000017168	1.09175	6.3924	0.00621587	FASN
ENSOARG00000005425	-0.812829	5.19997	0.00622049
ENSOARG00000012992	-0.708258	5.82856	0.00622983	ORC3
ENSOARG00000008434	0.635328	4.9482	0.00630755	ABHD3
ENSOARG00000018595	0.817845	2.3752	0.00632328
ENSOARG00000006789	-0.786267	4.57814	0.00633697	IRAK1BP1
ENSOARG00000001687	0.633716	5.1337	0.00635071	ARMCX3
ENSOARG00000016413	1.11013	2.83754	0.00634786
ENSOARG00000017821	-0.753383	7.81009	0.00634301	CLPX
ENSOARG00000012863	-0.71061	8.0843	0.00635935	SRSF12
ENSOARG00000000237	1.06385	4.67289	0.00639045	DAAM2
ENSOARG00000010347	-0.709768	5.65418	0.00640483	C5orf54
ENSOARG00000010822	0.625884	7.76125	0.00642731	C17orf47
ENSOARG00000015017	0.926743	4.82688	0.00643406	INTS9
ENSOARG00000001956	1.17874	3.79042	0.00647255	SNX33
ENSOARG00000005515	1.19734	3.30579	0.00646681	PDPR
ENSOARG00000005900	-0.833598	4.77051	0.00648059	GMNN
ENSOARG00000009556	-0.948582	5.33716	0.00648027	MICU3
ENSOARG00000009814	1.01022	2.65944	0.00646012	ZMIZ1
ENSOARG00000011525	-0.823763	7.57604	0.00645025	SPATA17
ENSOARG00000014754	-0.731034	4.75907	0.0064631	CAPS2
ENSOARG00000019549	-0.8866	5.23494	0.00647739
ENSOARG00000003944	-0.760773	8.521	0.00649487	TRAM1
ENSOARG00000013050	0.912079	4.02381	0.00651481	SLC9A2
ENSOARG00000000109	0.624987	5.66169	0.00652219	SLAIN1
ENSOARG00000003314	-0.807607	8.55107	0.00656965	POLB
ENSOARG00000005338	-0.765154	5.50013	0.00658859	ZNF345
ENSOARG00000002356	-0.791999	5.98648	0.00661385	RARRES1
ENSOARG00000005343	0.951435	5.67657	0.00660641	SRGAP2
ENSOARG00000006719	-0.81205	6.14747	0.00660989	EAPP
ENSOARG00000012384	0.792166	4.81172	0.00663102
ENSOARG00000016551	-0.698318	4.39444	0.00662516	STPG2
ENSOARG00000018225	-0.690157	5.62969	0.00663478	ZWILCH
ENSOARG00000020993	1.16627	2.47615	0.00662709	SELENBP1
ENSOARG00000006155	-0.983266	3.64709	0.00666737
ENSOARG00000016066	-0.793023	6.19433	0.00665983
ENSOARG00000016523	1.01189	6.00037	0.0066641	CAMSAP2
ENSOARG00000017414	-0.85615	6.28303	0.00667971
ENSOARG00000020605	1.0319	3.04311	0.00669114	PIAS3
ENSOARG00000005690	0.934217	4.13323	0.00670109	FBXW2
ENSOARG00000015653	1.14407	4.42207	0.00672786	EEF2K
ENSOARG00000012031	-0.722605	8.34708	0.00674163	CSE1L
ENSOARG00000000647	-0.769244	6.71996	0.00674728
ENSOARG00000006187	1.03727	3.44835	0.00680642	MAPKAPK2
ENSOARG00000011378	-0.852798	5.62924	0.0068113	SEC61G
ENSOARG00000018461	-0.99417	4.56131	0.00680741
ENSOARG00000001391	0.802459	3.63353	0.00682088
ENSOARG00000020535	-0.786758	5.02808	0.00681711	SNAP23
ENSOARG00000017948	1.03468	4.95577	0.00684624	DOCK6
ENSOARG00000001330	-0.812713	5.33526	0.00686116	NRG4
ENSOARG00000012362	-0.680466	6.24256	0.00685775	TC2N
ENSOARG00000007806	-0.856463	4.13609	0.00686593	ANKRD37
ENSOARG00000020878	-0.936104	7.10266	0.00687145	MNS1
ENSOARG00000020998	-1.18271	4.60776	0.00687759	DTWD1
ENSOARG00000010011	-0.755227	5.62529	0.0068901
ENSOARG00000012703	-0.77941	4.42748	0.00689447	ZNF791
ENSOARG00000011769	1.12525	2.75449	0.00690683	PYROXD2
ENSOARG00000012612	-0.743881	6.55601	0.00691737	SLC44A5
ENSOARG00000015721	0.783069	3.22047	0.00691723	B3GAT3
ENSOARG00000012754	-0.836588	7.18717	0.00693881	ATXN3
ENSOARG00000002869	-0.901804	4.63988	0.00696578
ENSOARG00000008180	1.0909	5.22185	0.00696653	PTPRS
ENSOARG00000021111	-0.861372	4.05224	0.00696757	TOMM20L
ENSOARG00000010839	-0.689757	7.35505	0.00699534	MPP6
ENSOARG00000000772	1.05806	3.21926	0.00700578	PLCD1
ENSOARG00000000451	-0.824511	6.13111	0.00701912
ENSOARG00000005644	0.903877	2.49213	0.00703436
ENSOARG00000004426	-0.847607	3.52084	0.00705266	NSA2
ENSOARG00000007668	-1.15659	2.73853	0.00708608	GRM7
ENSOARG00000008254	-0.812112	7.02285	0.00709161	TTC6
ENSOARG00000015533	-0.780282	6.58628	0.00709405	CCDC53
ENSOARG00000020534	-0.683724	7.30198	0.00709178	TBCCD1
ENSOARG00000018154	0.855775	3.84447	0.00712605	CNP
ENSOARG00000018833	-0.77635	4.47377	0.00713598
ENSOARG00000019375	1.046	2.38684	0.00713311	HDAC7
ENSOARG00000008955	-0.805703	4.55747	0.00714339	TM2D1
ENSOARG00000014482	-0.676715	5.61161	0.00715442
ENSOARG00000021162	0.670165	5.20901	0.00715557	GPHN
ENSOARG00000002195	-0.880779	7.43401	0.00718164	RNMT
ENSOARG00000005209	1.07862	2.40635	0.00718353	SDC4
ENSOARG00000014614	1.33986	3.14791	0.00718666
ENSOARG00000013492	-0.946881	7.33518	0.00720285	INSL6
ENSOARG00000003731	-0.80688	8.4133	0.00720999	PSME3
ENSOARG00000013178	-0.857717	4.86663	0.00723934	CCDC126
ENSOARG00000021101	-0.797818	7.88507	0.00724433	EXOC5
ENSOARG00000009688	0.76295	5.35916	0.00725933	RERE
ENSOARG00000015046	-0.90598	4.59068	0.00725542	GNPDA2
ENSOARG00000001833	1.00813	2.62357	0.00727634
ENSOARG00000015300	-0.767787	8.79372	0.00729048	LARP1B
ENSOARG00000000810	0.773319	5.09747	0.00730487	NHSL1
ENSOARG00000012153	-0.987287	4.91702	0.00731163	CCDC160
ENSOARG00000001254	1.13779	2.93732	0.00733979	TNXB
ENSOARG00000014555	1.16607	3.96045	0.00733892	BCR
ENSOARG00000014904	0.854746	4.01786	0.00735279	PAPD7
ENSOARG00000001870	0.902825	3.72275	0.00738668	VSTM4
ENSOARG00000002026	-0.804936	8.27376	0.00740669	COPS4
ENSOARG00000005374	-0.783302	5.29847	0.0074094
ENSOARG00000007738	0.910891	3.8338	0.00740235	TAP1
ENSOARG00000008310	-0.781188	7.19058	0.00741928	TTC29
ENSOARG00000011500	0.939675	4.43374	0.00746318	DYSF
ENSOARG00000002953	-0.641201	8.09863	0.00747943	LRRC36
ENSOARG00000005346	-0.784883	6.0981	0.00753737	SCFD1
ENSOARG00000008048	0.756012	4.92615	0.00754596	FAM120A
ENSOARG00000013466	-0.791856	9.58716	0.00757413	TSGA10
ENSOARG00000019759	-0.741807	7.15991	0.00757915	GMCL1
ENSOARG00000006752	-0.699259	7.64961	0.00758898	SPATA4
ENSOARG00000013951	-1.08757	4.30612	0.00758444	NRIP3
ENSOARG00000013417	-0.813758	5.85881	0.00759586	TXNDC9
ENSOARG00000001068	-0.723824	6.28515	0.00761311	ADAM21
ENSOARG00000000519	1.04857	4.92292	0.00763633	PCDHAC2
ENSOARG00000015716	-0.943019	2.57024	0.00764588	COMMD8
ENSOARG00000016435	-0.834305	5.59632	0.00765332
ENSOARG00000006851	-0.80484	6.40943	0.00770188	LZIC
ENSOARG00000007704	1.03739	3.65654	0.0077131	ALS2CL
ENSOARG00000006805	-0.723636	9.17825	0.00772729	WDR96
ENSOARG00000008800	0.855179	4.10334	0.00773392	HSP70
ENSOARG00000012967	-0.835097	6.49152	0.00772739	AKIRIN2
ENSOARG00000016410	-0.748185	7.09688	0.00773328	WDR75
ENSOARG00000003080	-0.734385	6.64792	0.0077475	STK3
ENSOARG00000005287	-1.04229	4.40832	0.00776493	APOBEC4
ENSOARG00000007039	1.34146	3.92347	0.0077685	AGRN
ENSOARG00000020342	-0.745144	5.83758	0.00777023	OIP5
ENSOARG00000002528	0.952957	3.97573	0.00778841	TTYH1
ENSOARG00000009320	-0.748845	7.26822	0.00778676	MMADHC
ENSOARG00000003388	-0.860156	4.23338	0.00780379	KLHL41
ENSOARG00000015154	-0.723658	7.72606	0.00782094	ZPBP
ENSOARG00000019335	-0.895426	6.76632	0.00782201	PSIP1
ENSOARG00000018957	-0.889161	4.62283	0.00787537	AKNAD1
ENSOARG00000000347	1.00865	8.33249	0.00790089	TRRAP
ENSOARG00000005722	0.886659	5.3588	0.00792317	EPAS1
ENSOARG00000019744	-0.86561	3.89329	0.00793408	SNRNP27
ENSOARG00000016137	0.749924	2.74064	0.00794899	CTBP1
ENSOARG00000006724	-0.741568	6.51243	0.00796181
ENSOARG00000003276	-0.79795	5.24914	0.00798932
ENSOARG00000011351	-0.751838	6.89619	0.00799892	WDR76
ENSOARG00000007486	-0.946881	5.01178	0.00801086	CCDC122
ENSOARG00000012067	-0.800095	5.03573	0.00802428	TEFM
ENSOARG00000007764	-0.749146	7.68746	0.00803907	SKIV2L2
ENSOARG00000013165	0.668589	5.73833	0.00805087
ENSOARG00000011408	0.789325	4.47222	0.00807367	FRY
ENSOARG00000014007	0.839339	3.98834	0.00807785	JADE2
ENSOARG00000011541	-0.766222	3.53741	0.00808578	MELK
ENSOARG00000010350	0.791449	3.32605	0.00809784	QDPR
ENSOARG00000002606	-0.720634	6.96177	0.00810358	CCDC67
ENSOARG00000012299	0.932196	3.62294	0.00812799	TLE1
ENSOARG00000020093	-0.775579	7.94394	0.00814686	UBE2N
ENSOARG00000001541	-0.731369	5.39368	0.00817225	PEX3
ENSOARG00000005736	0.847298	6.15007	0.00816935	GLG1
ENSOARG00000016793	-0.74475	4.90893	0.00817186	GGH
ENSOARG00000010875	-0.870016	6.43941	0.00818171	CUL5
ENSOARG00000020072	-0.795337	7.66787	0.00818638	FSIP1
ENSOARG00000017232	1.30686	2.62323	0.00823843	ACVR1B
ENSOARG00000020650	0.666761	4.63945	0.0082373	REEP1
ENSOARG00000000897	0.603694	5.70612	0.00826035	CUEDC2
ENSOARG00000006481	-0.854575	6.98399	0.00825784	TMEM30A
ENSOARG00000002762	0.949863	2.65358	0.00826885	TUBG2
ENSOARG00000000818	0.883351	2.71672	0.00827872	TRIM68
ENSOARG00000006293	-0.727949	4.89559	0.00829276
ENSOARG00000004487	0.627211	6.72889	0.00832923	YWHAB
ENSOARG00000013778	0.970671	3.99503	0.00832185	YWHAG
ENSOARG00000017713	0.80453	4.8165	0.00833082	TRAF7
ENSOARG00000014990	-0.672705	6.70034	0.00836881	ZNF613
ENSOARG00000015373	-0.758884	7.1072	0.00837491	EIF1AX
ENSOARG00000009729	-0.943591	3.58628	0.00840713	ITGB3BP
ENSOARG00000011659	-0.908115	4.322	0.00840675	LYPLAL1
ENSOARG00000013745	0.764464	3.64099	0.00840876	FADS1
ENSOARG00000020153	-1.0124	3.96707	0.00841354	DTX3L
ENSOARG00000020022	-0.870682	8.92588	0.00841889	TMCO5A
ENSOARG00000016048	-0.760041	5.47376	0.00842686	C11orf57
ENSOARG00000018954	-0.743243	5.34603	0.00843219	SNX2
ENSOARG00000004081	0.926992	2.23556	0.00845107
ENSOARG00000004469	0.990676	4.02736	0.00845951	TAGAP
ENSOARG00000002282	0.87364	4.94405	0.00848288	SETBP1
ENSOARG00000006270	0.721092	5.27714	0.0084785	KDSR
ENSOARG00000009996	0.848305	5.46747	0.00850295	CACHD1
ENSOARG00000012812	1.09474	2.46813	0.00850127	CYB561A3
ENSOARG00000014400	-0.834982	7.90881	0.00851082
ENSOARG00000020803	0.979123	4.80461	0.0085065	TLN2
ENSOARG00000021070	-0.829808	7.23497	0.00851201	CDKN3
ENSOARG00000011071	1.26034	3.24252	0.00853579	FAM102A
ENSOARG00000001927	-0.906298	3.07216	0.00856765
ENSOARG00000020903	-0.89395	9.09578	0.00856417	CCPG1
ENSOARG00000013077	-0.709557	6.61707	0.00858212	FAM134B
ENSOARG00000002398	0.793624	4.81159	0.00859197	COLGALT2
ENSOARG00000019010	-0.796173	5.74038	0.00865316	DZIP3
ENSOARG00000016444	-0.832442	5.72181	0.00868395
ENSOARG00000003802	-0.609626	8.06018	0.0086956	SCCPDH
ENSOARG00000005402	-0.831698	4.55627	0.008694	ZNF569
ENSOARG00000000938	-0.693979	5.8916	0.00871579	SOCS4
ENSOARG00000018707	0.785948	5.41471	0.00871183	SLC38A10
ENSOARG00000002484	0.875347	6.21632	0.0087254	CREBBP
ENSOARG00000013631	1.24624	2.83516	0.00875306	FAM65C
ENSOARG00000018627	0.731148	3.15494	0.00875151	TSC22D3
ENSOARG00000013254	1.05709	2.6203	0.00877247	ARAF
ENSOARG00000014979	-0.769646	6.80197	0.00876984	GTF2B
ENSOARG00000005814	0.959673	2.17239	0.00878264
ENSOARG00000012135	-0.789441	6.69356	0.00881107	MROH9
ENSOARG00000013579	-1.02205	6.26345	0.00883122
ENSOARG00000016685	-1.04836	6.91213	0.00882738	CCDC18
ENSOARG00000007348	-0.663186	4.60912	0.00884094	P4HA1
ENSOARG00000017558	-0.795059	5.92003	0.00884281
ENSOARG00000009416	0.945555	5.72697	0.0088495	PTBP1
ENSOARG00000016837	-0.766786	6.06613	0.00886102	ZNF624
ENSOARG00000006664	0.798841	2.86207	0.00888499	LITAF
ENSOARG00000020626	1.05152	2.90158	0.0088906	SLC16A14
ENSOARG00000016831	-0.844872	4.89739	0.00889831	NDUFB3
ENSOARG00000011576	0.707653	3.3682	0.00892188
ENSOARG00000016153	0.665521	4.03914	0.00892067	CPE
ENSOARG00000019299	-0.811658	4.96874	0.00893226
ENSOARG00000018404	0.869566	2.93593	0.00893794
ENSOARG00000013149	0.761559	4.88965	0.00897166	HIST1H2BJ
ENSOARG00000015536	1.02358	4.08988	0.00898443	KIAA1199
ENSOARG00000000113	-0.913536	6.55636	0.00902278	FAM204A
ENSOARG00000005311	-0.699573	5.55598	0.00900922	C2orf61
ENSOARG00000010252	-0.739287	8.65615	0.00901755	AK9
ENSOARG00000018927	0.972992	2.59634	0.00901255	XK
ENSOARG00000014024	0.823642	5.84413	0.00905956	SPG7
ENSOARG00000008564	0.997657	2.68374	0.00906691	MAPKAPK3
ENSOARG00000006852	-0.803855	3.45068	0.00907542	NEIL3
ENSOARG00000000577	-0.782746	7.76464	0.00909471
ENSOARG00000001844	-0.692431	6.2045	0.00909634	VRK2
ENSOARG00000008738	0.794451	4.27533	0.00908796	SCRN1
ENSOARG00000017468	0.771011	3.75312	0.00911677	EPHX1
ENSOARG00000000898	-0.750343	9.65221	0.0091295	CCDC176
ENSOARG00000010098	-0.702849	6.45896	0.00913526	CDC40
ENSOARG00000018138	-0.731087	6.77614	0.0091361	RIOK2
ENSOARG00000011833	0.615939	5.54341	0.00915739	CREB3
ENSOARG00000010108	0.679615	3.61193	0.00919374	FEZ2
ENSOARG00000019802	-0.771137	5.17936	0.00920258	STK38L
ENSOARG00000008055	0.928784	4.07243	0.0092579
ENSOARG00000017293	-0.870294	5.95025	0.00925705	C6orf10
ENSOARG00000017760	-0.941446	5.42223	0.00926355
ENSOARG00000021096	-0.958533	10.4914	0.00926278	KTN1
ENSOARG00000021259	-1.03055	11.7395	0.00927561	U2
ENSOARG00000004263	0.807907	2.46811	0.00928202	ZDHHC14
ENSOARG00000011277	1.31119	2.68831	0.00931816	PRICKLE2
ENSOARG00000011981	0.764235	2.76313	0.00932022	FAM122B
ENSOARG00000015967	-0.710639	7.12542	0.00931774	NR2C1
ENSOARG00000012699	0.926336	3.29411	0.00932775	WASF3
ENSOARG00000003327	0.942399	3.65011	0.00934576	SIPA1L2
ENSOARG00000005162	0.901293	3.623	0.00933469	TRIP10
ENSOARG00000016030	-0.954326	3.81443	0.00934268	C6orf52
ENSOARG00000011342	1.04635	3.43939	0.00937642	ARRB1
ENSOARG00000002597	0.917539	6.58412	0.00940093	CHD6
ENSOARG00000003915	0.674415	5.14868	0.00943778	SRGAP1
ENSOARG00000006415	-0.888761	4.13973	0.009482
ENSOARG00000008158	-0.890831	8.46582	0.009474	PRPF40A
ENSOARG00000016649	0.702558	4.66702	0.00946584	CDC42SE2
ENSOARG00000019180	0.808564	6.08161	0.00947828	LAMC1
ENSOARG00000014098	-0.806491	8.2574	0.00951141	ATAD1
ENSOARG00000007249	-0.742632	4.19513	0.00953389	TMEM38B
ENSOARG00000007691	-0.782852	5.55378	0.00954191	RAD54B
ENSOARG00000018260	-0.76654	4.43298	0.00953771	ST8SIA4
ENSOARG00000023308	0.984439	3.41365	0.00955706	SCARNA16
ENSOARG00000007258	1.13818	3.98874	0.0095759	UBE2O
ENSOARG00000013924	1.03931	5.85361	0.00958018	ANKRD11
ENSOARG00000015317	-0.780973	7.34551	0.0095694	SRR
ENSOARG00000021193	-0.863066	4.48089	0.00958352	COX16
ENSOARG00000020674	-0.779058	10.0645	0.00967086	FXR1
ENSOARG00000004249	-1.10538	4.71862	0.00970029
ENSOARG00000011033	-0.693144	5.62987	0.00969697	MED7
ENSOARG00000013828	-0.854685	9.00443	0.00970102	DNAJB8
ENSOARG00000009863	-0.877489	7.2284	0.00973094
ENSOARG00000010050	0.823558	3.45413	0.00973641	GALNT18
ENSOARG00000014319	0.73065	4.81392	0.00974966	DDAH1
ENSOARG00000021006	-0.959783	6.6728	0.00979119	COPS2
ENSOARG00000009238	-0.804352	7.71168	0.00980287	THOC1
ENSOARG00000020774	0.700015	3.73039	0.00981115	EIF2AK3
ENSOARG00000006723	0.755246	4.98749	0.00983262	TXNDC11
ENSOARG00000009768	-0.939591	7.87576	0.00984679	CCDC181
ENSOARG00000009056	1.0972	3.44416	0.00985544	ATP7B
ENSOARG00000021126	-0.804457	8.69523	0.00985927	PPM1A
ENSOARG00000010931	-0.77096	6.27617	0.00989431	GOSR1
ENSOARG00000012096	0.983304	2.44575	0.00989227	SUV39H1
ENSOARG00000020899	-0.843104	5.59966	0.00988759	DYX1C1
ENSOARG00000004086	0.828166	3.82389	0.00992536	BICC1
ENSOARG00000018426	-0.730645	6.35259	0.00992966	ZNF184
ENSOARG00000006095	1.1146	4.29914	0.00995502	MINK1
ENSOARG00000008203	0.726179	3.146	0.00995647	CD99
ENSOARG00000020978	1.04003	3.91622	0.00995627	ZNF687
ENSOARG00000016132	-0.734889	9.13661	0.00998295	PRKAR2A
ENSOARG00000005126	-0.925133	3.1831	0.0100066	EMR3
ENSOARG00000009659	0.602289	6.12831	0.0100202	EPHX2
ENSOARG00000010622	-0.703029	5.35351	0.0100235	YIPF4
ENSOARG00000014455	-0.806217	7.00599	0.0100163
ENSOARG00000007234	-0.568209	6.74841	0.0100806	PLK2
ENSOARG00000010127	0.780474	5.55091	0.0100849	CRIM1
ENSOARG00000015809	-0.699821	6.42657	0.0101082	PSMD12
ENSOARG00000006311	0.581485	5.81357	0.0101303	HNRNPAB
ENSOARG00000011799	-0.845372	6.41943	0.0101381	TEX26
ENSOARG00000010020	-0.701668	4.73889	0.0101546	ERI1
ENSOARG00000010700	0.809678	3.09142	0.0101491	MSANTD2
ENSOARG00000000220	-0.797731	5.12816	0.0102194	LIN9
ENSOARG00000018855	-0.688886	4.49571	0.010217	LNX1
ENSOARG00000017720	0.965593	2.71515	0.010238	CASP2
ENSOARG00000020986	-0.841571	8.81575	0.0102433	USP50
ENSOARG00000012052	-0.685018	5.77023	0.0102717	UBE2K
ENSOARG00000021166	-0.790389	3.28719	0.0102701	EIF2S1
ENSOARG00000007660	0.634625	4.29666	0.0102939	KIAA0408
ENSOARG00000009665	0.700317	4.11489	0.0102962	MTPN
ENSOARG00000021174	1.0613	4.52641	0.0103003	ZFYVE26
ENSOARG00000012421	-0.723618	5.03919	0.0103312	HUS1
ENSOARG00000005937	0.897405	4.5334	0.0103442	MAST4
ENSOARG00000000726	-0.686894	5.60956	0.0103552
ENSOARG00000003335	-0.72561	5.41257	0.0103652	PDE6C
ENSOARG00000011197	-0.712472	6.22838	0.0103835	RIPK2
ENSOARG00000012536	-1.15152	4.01012	0.0103688
ENSOARG00000016006	0.959243	4.64328	0.0103715	TBCD
ENSOARG00000019665	-0.727108	10.9574	0.0103819	RPGRIP1
ENSOARG00000020238	0.985011	3.83678	0.0103876	IGSF3
ENSOARG00000003379	-0.833465	6.38427	0.0104285	EFCAB11
ENSOARG00000015267	0.936894	2.81707	0.0104352	MCAM
ENSOARG00000004097	-0.679947	6.07056	0.0104604
ENSOARG00000015582	0.685272	4.68414	0.0105062	TBC1D4
ENSOARG00000015976	0.930435	5.40725	0.0105157	SUN2
ENSOARG00000016012	0.982436	3.0441	0.0105186	TYK2
ENSOARG00000018821	-0.833706	4.59386	0.0105152	CHDC2
ENSOARG00000006337	-0.852692	5.60138	0.010539	TMEM70
ENSOARG00000013957	-0.684591	6.34618	0.0105384	PPEF1
ENSOARG00000019620	-0.672129	6.72091	0.0105294
ENSOARG00000001863	0.922143	4.31785	0.0105624	SEMA6A
ENSOARG00000001667	0.667039	5.22441	0.0105755	EIF2AK1
ENSOARG00000002221	0.782465	6.07889	0.010579	SIN3A
ENSOARG00000008248	1.19799	2.95442	0.0105836	HSPG2
ENSOARG00000007942	0.717821	3.84591	0.0106069	KIAA0226L
ENSOARG00000014643	-0.875521	7.41191	0.0106548	EQTN
ENSOARG00000000172	-1.02586	2.43644	0.010667
ENSOARG00000015966	-0.734843	5.57345	0.0106714
ENSOARG00000019676	-0.726129	2.47611	0.0106908	GALNT14
ENSOARG00000002806	1.06872	2.43567	0.0106971	MBOAT7
ENSOARG00000013755	0.630934	6.06431	0.0107986	PTPRD
ENSOARG00000018491	-0.854524	4.91612	0.0108612	MTERFD3
ENSOARG00000019154	1.21902	3.3997	0.0108599	TTLL12
ENSOARG00000013893	-0.81689	4.44186	0.0108879	MGARP
ENSOARG00000015846	0.988724	6.73078	0.0109058	PLEC
ENSOARG00000015122	-0.706941	7.24342	0.0109195	C11orf1
ENSOARG00000006202	0.789946	7.99228	0.0109322
ENSOARG00000013281	0.731485	4.99637	0.0109291	HIST2H2AC
ENSOARG00000006902	0.848224	4.51913	0.0109444	HDAC5
ENSOARG00000011626	0.710336	6.79801	0.0109662	TUBB
ENSOARG00000014615	-0.783281	4.32148	0.0109707	ZCWPW2
ENSOARG00000021133	-0.74622	4.63787	0.0109711	SLC38A6
ENSOARG00000005310	-0.700521	5.22249	0.0109918	CCDC90B
ENSOARG00000013256	-0.752893	5.49936	0.0109901	ERI2
ENSOARG00000004275	0.954619	6.29532	0.0110351	ARID1A
ENSOARG00000008013	-0.74901	7.87714	0.0110353	PNPLA8
ENSOARG00000003557	-0.807599	5.30407	0.0110758	EFHC2
ENSOARG00000004114	-0.831445	6.04159	0.0111147
ENSOARG00000005183	-0.661955	4.56767	0.0111406	DLG2
ENSOARG00000006144	-0.786236	5.77038	0.0112156	TRAPPC13
ENSOARG00000000582	0.812196	2.87658	0.0112633	SLC25A53
ENSOARG00000013080	0.802058	5.52435	0.01126	DOCK1
ENSOARG00000017509	1.00124	4.05234	0.0112584	PPRC1
ENSOARG00000022778	1.04981	3.33302	0.0112902	SNORA54
ENSOARG00000004438	0.752324	3.12112	0.011315
ENSOARG00000014536	0.714751	4.94868	0.0113184	RPS12
ENSOARG00000009299	0.747541	4.37026	0.011331
ENSOARG00000020818	0.65734	5.41091	0.0113321	PSD4
ENSOARG00000003489	-0.694014	5.76868	0.0114166	GGPS1
ENSOARG00000006863	-0.726871	5.4609	0.0114207	AGA
ENSOARG00000007045	0.682908	4.72263	0.0114048	TAF4B
ENSOARG00000009681	0.882728	4.60609	0.0114044	RRP12
ENSOARG00000011864	0.953561	3.23222	0.0114038	PFKL
ENSOARG00000012701	0.755128	4.36858	0.0114108	CA5B
ENSOARG00000012869	-0.835116	3.89601	0.0113891
ENSOARG00000016453	0.829054	4.06114	0.0113751	MAP3K12
ENSOARG00000019222	1.04297	4.93199	0.0113635	CAD
ENSOARG00000020652	-0.617922	7.76063	0.0113827	ATL1
ENSOARG00000021144	-0.712809	6.03139	0.0114168	PPP2R5E
ENSOARG00000008274	-0.744835	7.6135	0.0114344	HSF2
ENSOARG00000016372	-0.564555	7.18866	0.0114397	ART3
ENSOARG00000017769	0.722525	5.32309	0.0114407	CITED1
ENSOARG00000013480	-0.800441	6.8749	0.0115078	JAK2
ENSOARG00000011888	-0.614753	8.82436	0.0115228	MAEL
ENSOARG00000007481	-0.664103	6.49316	0.011542	RWDD2A
ENSOARG00000016121	-0.577159	8.70312	0.0115485	MTL5
ENSOARG00000010417	-0.597829	7.50928	0.0115681	HSF5
ENSOARG00000008511	-0.954096	3.96058	0.0116035	DENR
ENSOARG00000003862	0.744522	4.94354	0.0116339	PHLPP2
ENSOARG00000008539	0.796317	4.31481	0.011638	GREB1L
ENSOARG00000012141	1.07733	2.73868	0.0116441	ATXN1
ENSOARG00000015416	-0.840098	5.73024	0.0116324	PIBF1
ENSOARG00000017911	-0.808711	7.08113	0.0116364	TMEM30C
ENSOARG00000001411	0.977468	3.59295	0.0116707	PRKAB1
ENSOARG00000002400	-0.785281	10.0362	0.0116751	CCDC88A
ENSOARG00000003647	0.716885	3.1262	0.0116728	EFNA1
ENSOARG00000002954	0.839342	5.84102	0.0116989	KAT6A
ENSOARG00000018582	-0.711818	6.84839	0.0117015	ZNF706
ENSOARG00000017662	-0.917184	3.21524	0.0117386
ENSOARG00000020246	-0.595642	6.76313	0.0117405	OSBPL11
ENSOARG00000014528	-0.812335	5.78107	0.0117478
ENSOARG00000006586	0.743792	2.40731	0.0117617	PDGFC
ENSOARG00000013437	-0.738038	5.73661	0.0117956	CDC37L1
ENSOARG00000017748	0.637285	5.99553	0.0117897	SLC3A2
ENSOARG00000008651	-0.713213	4.99158	0.0118099	UBE2D2
ENSOARG00000002642	-0.858389	6.33532	0.0118193	SLIRP
ENSOARG00000007744	-0.74487	5.53177	0.0118337	CENPW
ENSOARG00000016045	0.705083	3.68506	0.0118275	NAAA
ENSOARG00000000333	1.22528	3.03864	0.011905	ADAMTS7
ENSOARG00000001861	-0.627096	7.95732	0.0119021	CEP76
ENSOARG00000002703	-0.735146	2.59755	0.0118763	VEPH1
ENSOARG00000002841	-0.633677	6.40474	0.0119201	NUP43
ENSOARG00000003199	0.956653	3.63738	0.0118801	SHC1
ENSOARG00000004075	0.827391	6.44866	0.0118934	NISCH
ENSOARG00000005768	0.794859	3.0014	0.0118546	ZNF397
ENSOARG00000006371	-0.640285	5.5306	0.0119159	ADAMTS6
ENSOARG00000014131	-0.703963	6.59296	0.0119264
ENSOARG00000014146	-0.707937	7.82561	0.0118864	PTEN
ENSOARG00000014557	-0.741839	6.60796	0.0119311	RARS
ENSOARG00000016714	-0.979318	4.45701	0.0118703	CCDC73
ENSOARG00000017269	0.865806	5.40016	0.0119239	SCN8A
ENSOARG00000020209	0.914152	3.88589	0.0118952	CHPF
ENSOARG00000023833	0.962834	8.43526	0.0118773	SNORD17
ENSOARG00000003508	-0.740909	8.62401	0.0119558	DHX36
ENSOARG00000016911	0.654097	3.27863	0.0119568	TTC9C
ENSOARG00000003800	-0.797876	6.34309	0.0119959	C19orf18
ENSOARG00000004979	0.892632	2.44223	0.011993	CTSD
ENSOARG00000018316	0.857731	3.04534	0.0120154	TMCO6
ENSOARG00000008376	0.696487	4.57849	0.0120906	KIAA0196
ENSOARG00000005969	0.709415	7.61768	0.0120972	DST
ENSOARG00000015254	0.646133	4.57459	0.0121105	FBXO9
ENSOARG00000020746	-0.65074	7.62284	0.0121191
ENSOARG00000019782	-0.689359	4.99967	0.0121354	CCNB1IP1
ENSOARG00000007361	-0.635149	5.71198	0.0121766
ENSOARG00000016778	-0.764012	5.5144	0.0121823	POLK
ENSOARG00000008787	0.628395	5.83227	0.0121939	DDX39B
ENSOARG00000008479	0.731697	2.65464	0.0122047	SUMF1
ENSOARG00000021027	-0.772325	7.93017	0.0122098	MYEF2
ENSOARG00000014356	0.955295	4.22246	0.0123058	HIVEP1
ENSOARG00000018778	-0.82871	4.10738	0.0123263	CXorf22
ENSOARG00000010908	-0.765443	6.93991	0.0123414	ERP44
ENSOARG00000021023	-0.674317	4.81242	0.012338
ENSOARG00000003581	-0.787376	4.89208	0.0123528	CMPK1
ENSOARG00000013491	0.746806	2.79301	0.012361	GRIA3
ENSOARG00000008241	0.93939	2.53032	0.0123916	XG
ENSOARG00000014500	-0.682002	8.61818	0.012391	CCT8
ENSOARG00000019982	-0.724728	4.80412	0.0123809	ARHGAP11B
ENSOARG00000018007	0.972846	5.01767	0.0124436	SLC24A1
ENSOARG00000007109	-0.645116	4.76178	0.012452	ELOVL4
ENSOARG00000008705	0.857002	5.98046	0.0124723	MICAL2
ENSOARG00000012427	0.646195	6.39018	0.0125069	NUCB1
ENSOARG00000006116	-0.601492	6.04661	0.0125257
ENSOARG00000021010	-0.603984	6.90867	0.0125591	SHC4
ENSOARG00000008971	-0.735735	9.85647	0.0125874	KIF27
ENSOARG00000017241	-0.600533	5.6775	0.0125993	DNAJC18
ENSOARG00000023720	1.15836	4.29296	0.0125936	SNORA74
ENSOARG00000002639	0.91795	3.23372	0.0126196	PIK3C2B
ENSOARG00000021112	-0.77918	4.08305	0.0126393	TIMM9
ENSOARG00000008814	0.548862	5.99801	0.0126534	HP1BP3
ENSOARG00000014599	-0.781187	5.51042	0.0126675	EMC2
ENSOARG00000019257	-0.808228	2.83881	0.0126654	C3orf52
ENSOARG00000016043	-0.737031	7.9101	0.0126848	METAP2
ENSOARG00000004929	0.743513	5.49613	0.0127067
ENSOARG00000014059	0.994796	3.74582	0.0127893	BNC2
ENSOARG00000014852	-0.776401	4.76952	0.012785	BBS10
ENSOARG00000015319	0.927629	3.1459	0.0127911	KLF11
ENSOARG00000014495	0.790464	3.26714	0.0128012
ENSOARG00000016738	0.789139	3.99118	0.0128206	LRCH4
ENSOARG00000003650	-0.780511	6.98883	0.0128747	C12orf56
ENSOARG00000003971	-0.640789	10.1923	0.0129059	SPATA6
ENSOARG00000011718	0.586949	4.82895	0.0129276	DDX26B
ENSOARG00000011894	-0.684396	7.90524	0.0129792	ATM
ENSOARG00000014339	0.5709	5.86959	0.0129764
ENSOARG00000005557	-0.648611	4.21663	0.0129879
ENSOARG00000016119	-0.633263	5.71579	0.0129953	SLC25A31
ENSOARG00000000725	0.724291	2.96618	0.0130536
ENSOARG00000003284	-0.845444	4.50111	0.0130504	FASTKD1
ENSOARG00000004501	1.05644	3.45601	0.0130604	PCSK7
ENSOARG00000006800	0.784686	2.32338	0.0130752
ENSOARG00000013603	-0.790278	6.26091	0.013079	CACYBP
ENSOARG00000014967	-0.615469	7.60287	0.013082	AHI1
ENSOARG00000009517	-0.871144	3.51513	0.0131042
ENSOARG00000017357	-0.835501	4.75519	0.01314
ENSOARG00000010129	0.848847	2.0864	0.013148	BACE2
ENSOARG00000007444	0.820179	2.99656	0.0131614	MRAS
ENSOARG00000013330	0.804449	5.38452	0.0131767	DNMBP
ENSOARG00000020068	-0.689269	6.19819	0.0131934	IQCB1
ENSOARG00000002533	0.61732	5.78303	0.0132033	VIPAS39
ENSOARG00000017299	-0.570575	8.23063	0.0132099	TDRD5
ENSOARG00000018277	-0.820932	5.0045	0.0132258	CD28
ENSOARG00000008213	0.786287	4.25269	0.0132442	VEZF1
ENSOARG00000012410	1.04959	3.67792	0.0132578	UNC45A
ENSOARG00000006848	0.677907	2.74251	0.0133029
ENSOARG00000020374	-0.678859	7.95966	0.0133254	ACSL3
ENSOARG00000003126	0.690908	4.89946	0.0134056	PBXIP1
ENSOARG00000011176	-0.846305	6.1441	0.0134277	TEX36
ENSOARG00000020302	0.957275	3.06048	0.0134664	VPS18
ENSOARG00000000638	0.839654	2.34464	0.0134884	CTDSPL
ENSOARG00000006509	0.938357	3.31005	0.0135739	IGF2BP1
ENSOARG00000009177	-0.749712	9.92402	0.0135686
ENSOARG00000015785	0.654509	6.17139	0.0135689	CYFIP1
ENSOARG00000010287	0.720253	3.23511	0.0136092	FAM213A
ENSOARG00000010576	-0.779888	10.0084	0.0136589	SP17
ENSOARG00000016835	-0.601787	4.84762	0.0136554	SLC35B3
ENSOARG00000017608	0.729564	4.02965	0.0136496	D2HGDH
ENSOARG00000017653	0.880422	2.93848	0.0136824	FAM117B
ENSOARG00000000757	-0.692099	6.6979	0.0137147	MYNN
ENSOARG00000002667	-0.868712	3.71651	0.0137116	KBTBD3
ENSOARG00000017837	-0.722961	9.09756	0.0137156	TOR1AIP1
ENSOARG00000006151	0.746461	3.78922	0.0137349	ANKFN1
ENSOARG00000012172	-0.617952	6.00713	0.0137339	ZNF330
ENSOARG00000017318	0.8261	3.92423	0.0137376	CTNS
ENSOARG00000000900	-0.607827	3.78062	0.0137694	GCNT3
ENSOARG00000004033	-0.672512	4.55953	0.0137728	TMEM5
ENSOARG00000018082	0.945663	5.26407	0.0137586	SART3
ENSOARG00000019330	-0.660906	7.62798	0.0137658	SLC35A5
ENSOARG00000012223	-0.777014	4.72034	0.0137894	SNRPB2
ENSOARG00000009272	0.657772	5.20062	0.0138389	SLC7A2
ENSOARG00000012669	0.758915	2.65709	0.0138561	INO80B
ENSOARG00000008766	0.718248	3.51632	0.0138879	RXRB
ENSOARG00000019386	-0.805313	8.296	0.0138949	SMC1B
ENSOARG00000019714	0.581357	5.81448	0.013907	METTL17
ENSOARG00000020712	-1.02168	4.24379	0.0139038	ERP27
ENSOARG00000012371	-0.634885	6.79902	0.0139266	CEP78
ENSOARG00000008014	0.636791	2.66073	0.0139414	LRCH1
ENSOARG00000017974	-0.795258	5.21113	0.0139408	NAA38
ENSOARG00000005538	-0.709006	8.51829	0.0140004	POLR2B
ENSOARG00000010903	-0.787938	7.88533	0.0139976	MIER1
ENSOARG00000011233	-0.651527	7.93978	0.0140065	NCBP1
ENSOARG00000017003	-0.868835	3.65209	0.0140207
ENSOARG00000020631	0.922267	3.45001	0.0140244	ABCC5
ENSOARG00000021036	-0.78525	5.44827	0.0140546	RIIAD1
ENSOARG00000016355	-0.856306	5.93212	0.0140621	CCDC112
ENSOARG00000012354	0.59184	5.82325	0.0140715	PSAT1
ENSOARG00000008420	0.688695	4.64479	0.0140862	HSD17B10
ENSOARG00000013136	1.00589	4.26168	0.0140991	PITRM1
ENSOARG00000002727	0.811864	6.99366	0.0141208	SUPT6H
ENSOARG00000011690	-0.603946	7.08632	0.014135	DIABLO
ENSOARG00000012522	0.898822	2.55024	0.0141425	FOXRED1
ENSOARG00000015629	0.819074	4.53879	0.0141535	TP53BP2
ENSOARG00000018579	-0.905633	8.00331	0.0141571	CCDC146
ENSOARG00000000843	-0.830868	2.45822	0.0141904
ENSOARG00000003856	1.15015	2.83523	0.014314
ENSOARG00000000510	-0.717751	5.39678	0.014341	IFNGR1
ENSOARG00000011415	0.910263	6.22377	0.0143265	PRR14L
ENSOARG00000019320	0.756731	3.87487	0.0143404	ATG16L1
ENSOARG00000007778	-0.571525	6.12667	0.0144069	ANO5
ENSOARG00000008209	0.563402	5.83136	0.0144193	FNBP1
ENSOARG00000016223	-0.629992	7.53896	0.0144046	YTHDC2
ENSOARG00000020244	-0.813801	9.83841	0.0144155	CAPZA3
ENSOARG00000014646	-0.765335	8.20369	0.0144332	TBPL1
ENSOARG00000020826	-0.732422	5.57355	0.0144394	BNIP2
ENSOARG00000011470	-0.623908	4.45995	0.0144468	RPE65
ENSOARG00000001009	-0.886072	2.39676	0.0144619
ENSOARG00000019034	0.790916	3.1186	0.0144588	PRKAG1
ENSOARG00000016040	-0.873687	4.45537	0.0145144	HECTD2
ENSOARG00000009671	-0.599961	7.35735	0.0145753	GTF2H1
ENSOARG00000001354	-0.822575	5.06815	0.0146935	COMMD3
ENSOARG00000003436	0.72684	2.55351	0.0146574	REXO4
ENSOARG00000007757	0.735388	4.13721	0.0146975	RBM15B
ENSOARG00000009763	0.907457	2.56971	0.0146809	PCGF2
ENSOARG00000010269	0.518182	5.84852	0.0146968	FAM114A1
[truncated: 245 more rows]
