# Supplementary material for: Functional changes in mRNA expression and alternative pre-mRNA splicing associated with the effects of nutrition on apoptosis and spermatogenesis in the adult testis
Source: BMC Genomics. 2017 Jan 10;18:64. doi: 10.1186/s12864-016-3385-8 (PMC5223305; doi:10.1186/s12864-016-3385-8)
Supplement: Additional file 4: Table S3. — The 10 most related function clusters of differentially expressed mRNAs by DAVID analysis. The lower p value indicates greater relevance. (XLSX 12 kb) [file 12864_2016_3385_MOESM4_ESM.xlsx]

## Sheet: Sheet2
Table S3. The 10 most related function clusters of differentially expressed mRNAs by DAVID analysis. The lower p value indicates greater relevance.
Cluster Number	Term	PValue
1	Cell cycle	6.34279e-07
1	Cell cycle process	9.65748e-07
1	Cell cycle phase	2.22797e-06
1	M phase	2.38215e-06
1	Mitotic cell cycle	0.000507814
1	Nuclear division	0.00540078
1	Mitosis	0.00540078
1	M phase of mitotic cell cycle	0.00709341
1	Cell division	0.00812042
1	Organelle fission	0.00980886
2	Spermatid development	0.000102175
2	Spermatid differentiation	0.000198491
2	Reproductive cellular process	0.00525903
2	Germ cell development	0.0136986
2	Reproductive developmental process	0.023698
3	Sexual reproduction	0.000602946
3	Male gamete generation	0.000711753
3	Spermatogenesis	0.000711753
3	Reproduction	0.000845728
3	Reproductive process	0.00101534
3	Reproductive cellular process	0.00525903
3	Gamete generation	0.00593525
3	Reproductive process in a multicellular organism	0.0143568
3	Multicellular organism reproduction	0.0143568
3	Reproductive developmental process	0.023698
4	Regulation of DNA replication	4.3103e-05
4	Regulation of DNA metabolic process	0.00037734
4	Positive regulation of DNA replication	0.0135242
4	Negative regulation of DNA replication	0.0135242
4	Positive regulation of DNA metabolic process	0.0147263
4	Negative regulation of DNA metabolic process	0.0711137
5	Signal complex assembly	0.00249071
5	Receptor clustering	0.00411556
5	Receptor metabolic process	0.0234189
6	Chromosome organization	0.000134135
6	Covalent chromatin modification	0.000281192
6	Histone modification	0.000421058
6	Chromatin modification	0.0006586
6	Chromatin organization	0.0147799
6	Protein amino acid acetylation	0.0224908
6	Histone acetylation	0.0343157
6	Protein amino acid acylation	0.0542127
6	Histone H2A acetylation	0.0978101
6	Histone H4 acetylation	0.293411
7	Macromolecule localization	0.000237165
7	Protein localization	0.000473504
7	Establishment of protein localization	0.00135309
7	Protein transport	0.00149648
7	Intracellular transport	0.00181036
7	Establishment of localization in cell	0.00380016
7	Cellular localization	0.00546617
7	Cellular protein localization	0.0549394
7	Cellular macromolecule localization	0.0607789
7	Establishment of localization	0.0645372
7	Transport	0.067647
7	Localization	0.073569
7	Intracellular protein transport	0.0780444
8	Peptidyl-amino acid modification	0.00525903
8	Peptidyl-tyrosine phosphorylation	0.009712
8	Peptidyl-tyrosine modification	0.0131134
9	Cellular component assembly	0.000118972
9	Cellular component biogenesis	0.00137807
9	Protein complex biogenesis	0.00440012
9	Protein complex assembly	0.00440012
9	Macromolecular complex subunit organization	0.0340773
9	Macromolecular complex assembly	0.0490565
9	Cellular macromolecular complex subunit organization	0.372335
9	Cellular macromolecular complex assembly	0.539627
10	Positive regulation of cell communication	0.00757076
10	Positive regulation of I-kappaB kinase/NF-kappaB cascade	0.00926073
10	Regulation of signal transduction	0.0125041
10	Positive regulation of signal transduction	0.0131215
10	Regulation of cell communication	0.0191648
10	Regulation of I-kappaB kinase/NF-kappaB cascade	0.0232836
10	Positive regulation of protein kinase cascade	0.0256293
10	Regulation of protein kinase cascade	0.101685
