# Supplementary material for: Functional changes in mRNA expression and alternative pre-mRNA splicing associated with the effects of nutrition on apoptosis and spermatogenesis in the adult testis
Source: BMC Genomics. 2017 Jan 10;18:64. doi: 10.1186/s12864-016-3385-8 (PMC5223305; doi:10.1186/s12864-016-3385-8)
Supplement: Additional file 6: Table S4. — Identification of putative miRNA-mRNA pairs on the basis of target prediction and the negative regulatory effect of miRNAs on mRNA expression levels. (XLSX 26 kb) [file 12864_2016_3385_MOESM6_ESM.xlsx]

## Sheet: Sheet1
Table S4. Identification of putative miRNA-mRNA pairs on the basis of target prediction and the negative regulatory effect of miRNAs on mRNA expression levels.
ensmebl ID	mRNAs	miRNAs
ENSOARG00000011927	EFCAB3	oar-miR-10b
ENSOARG00000014858	PBK	oar-miR-10b
ENSOARG00000015154	ZPBP	oar-miR-10b
ENSOARG00000015325	CEP44	oar-miR-10b
ENSOARG00000000135	PBX2	oar-miR-1197-3p
ENSOARG00000000327	LAMA1	oar-miR-1197-3p
ENSOARG00000003150	MPP1	oar-miR-1197-3p
ENSOARG00000009319	SLC29A1	oar-miR-1197-3p
ENSOARG00000010129	BACE2	oar-miR-1197-3p
ENSOARG00000012117	RAB11FIP3	oar-miR-1197-3p
ENSOARG00000018210	TIMP3	oar-miR-1197-3p
ENSOARG00000018479	AQP8	oar-miR-1197-3p
ENSOARG00000018989	NEO1	oar-miR-1197-3p
ENSOARG00000020213	ATP1A1	oar-miR-1197-3p
ENSOARG00000020226	BAHD1	oar-miR-1197-3p
ENSOARG00000001541	PEX3	oar-miR-143
ENSOARG00000004318	CDC2	oar-miR-143
ENSOARG00000019841	PHTF1	oar-miR-143
ENSOARG00000020648	KLHL24	oar-miR-143
ENSOARG00000005719	CDK7	oar-miR-199a-3p
ENSOARG00000006789	IRAK1BP1	oar-miR-199a-3p
ENSOARG00000007003		oar-miR-199a-3p
ENSOARG00000009602	LDHA	oar-miR-199a-3p
ENSOARG00000012370	FMO6P	oar-miR-199a-3p
ENSOARG00000013003	RARS2	oar-miR-199a-3p
ENSOARG00000002873		oar-miR-23b
ENSOARG00000009824		oar-miR-23b
ENSOARG00000010204	TMEM225	oar-miR-23b
ENSOARG00000012869		oar-miR-23b
ENSOARG00000001199	KIAA1841	oar-miR-26a
ENSOARG00000004834	STARD6	oar-miR-26a
ENSOARG00000005327	DPY19L2	oar-miR-26a
ENSOARG00000005496		oar-miR-26a
ENSOARG00000008206	CENPN	oar-miR-26a
ENSOARG00000008667	NUS1	oar-miR-26a
ENSOARG00000010076		oar-miR-26a
ENSOARG00000011948	TPRKB	oar-miR-26a
ENSOARG00000014146	PTEN	oar-miR-26a
ENSOARG00000015455	C12orf50	oar-miR-26a
ENSOARG00000017034	STK17A	oar-miR-26a
ENSOARG00000017055	WDR41	oar-miR-26a
ENSOARG00000019000	RBM44	oar-miR-26a
ENSOARG00000020695	TMX1	oar-miR-26a
ENSOARG00000021101	EXOC5	oar-miR-26a
ENSOARG00000001290	PEX13	oar-miR-26b
ENSOARG00000003189	INPP5F	oar-miR-26b
ENSOARG00000004834	STARD6	oar-miR-26b
ENSOARG00000005420	ZNF420	oar-miR-26b
ENSOARG00000005496		oar-miR-26b
ENSOARG00000006789	IRAK1BP1	oar-miR-26b
ENSOARG00000007764	SKIV2L2	oar-miR-26b
ENSOARG00000011541	MELK	oar-miR-26b
ENSOARG00000011888	MAEL	oar-miR-26b
ENSOARG00000016859	AXDND1	oar-miR-26b
ENSOARG00000017034	STK17A	oar-miR-26b
ENSOARG00000017055	WDR41	oar-miR-26b
ENSOARG00000018138	RIOK2	oar-miR-26b
ENSOARG00000018662		oar-miR-26b
ENSOARG00000019000	RBM44	oar-miR-26b
ENSOARG00000020567	AGFG1	oar-miR-26b
ENSOARG00000020695	TMX1	oar-miR-26b
ENSOARG00000000549	PTPRM	oar-miR-323a-3p
ENSOARG00000004403	ARID5B	oar-miR-323a-3p
ENSOARG00000006907	CDH2	oar-miR-323a-3p
ENSOARG00000008268	AMOTL2	oar-miR-323a-3p
ENSOARG00000009370	PVRL2	oar-miR-323a-3p
ENSOARG00000011415	PRR14L	oar-miR-323a-3p
ENSOARG00000013044	ZO2	oar-miR-323a-3p
ENSOARG00000014651	MOB3B	oar-miR-323a-3p
ENSOARG00000014904	PAPD7	oar-miR-323a-3p
ENSOARG00000016153	CPE	oar-miR-323a-3p
ENSOARG00000018210	TIMP3	oar-miR-323a-3p
ENSOARG00000018479	AQP8	oar-miR-323a-3p
ENSOARG00000005421	NDRG1	oar-miR-369-5p
ENSOARG00000020213	ATP1A1	oar-miR-369-5p
ENSOARG00000003004	MND1	oar-miR-374a
ENSOARG00000004685	C18orf63	oar-miR-374a
ENSOARG00000004834	STARD6	oar-miR-374a
ENSOARG00000005268	G2E3	oar-miR-374a
ENSOARG00000005346	SCFD1	oar-miR-374a
ENSOARG00000006840	DIMT1	oar-miR-374a
ENSOARG00000006994	MTRF1	oar-miR-374a
ENSOARG00000007003		oar-miR-374a
ENSOARG00000007160	SRP54	oar-miR-374a
ENSOARG00000007186	RWDD4	oar-miR-374a
ENSOARG00000007764	SKIV2L2	oar-miR-374a
ENSOARG00000009208		oar-miR-374a
ENSOARG00000009374	FBXL5	oar-miR-374a
ENSOARG00000009604	NDC80	oar-miR-374a
ENSOARG00000010558	SHOC2	oar-miR-374a
ENSOARG00000011888	MAEL	oar-miR-374a
ENSOARG00000011975	MOB1B	oar-miR-374a
ENSOARG00000012371	CEP78	oar-miR-374a
ENSOARG00000012955	SPACA1	oar-miR-374a
ENSOARG00000012992	ORC3	oar-miR-374a
ENSOARG00000013077	FAM134B	oar-miR-374a
ENSOARG00000013178	CCDC126	oar-miR-374a
ENSOARG00000013466	TSGA10	oar-miR-374a
ENSOARG00000013921	UBE2B	oar-miR-374a
ENSOARG00000014098	ATAD1	oar-miR-374a
ENSOARG00000015539		oar-miR-374a
ENSOARG00000016227	DCAF13	oar-miR-374a
ENSOARG00000016520	BZW1	oar-miR-374a
ENSOARG00000017055	WDR41	oar-miR-374a
ENSOARG00000018662		oar-miR-374a
ENSOARG00000018805	FBXL13	oar-miR-374a
ENSOARG00000019000	RBM44	oar-miR-374a
ENSOARG00000020368	YEATS4	oar-miR-374a
ENSOARG00000020648	KLHL24	oar-miR-374a
ENSOARG00000020652	ATL1	oar-miR-374a
ENSOARG00000020667	FCGR1A	oar-miR-374a
ENSOARG00000020674	FXR1	oar-miR-374a
ENSOARG00000002223	MYOF	oar-miR-376a-5p
ENSOARG00000002721	CBX2	oar-miR-376a-5p
ENSOARG00000003150	MPP1	oar-miR-376a-5p
ENSOARG00000003592	LRP2	oar-miR-376a-5p
ENSOARG00000004103	PTPN13	oar-miR-376a-5p
ENSOARG00000007894	GAPDH	oar-miR-376a-5p
ENSOARG00000008814	HP1BP3	oar-miR-376a-5p
ENSOARG00000009370	PVRL2	oar-miR-376a-5p
ENSOARG00000011353	NAGK	oar-miR-376a-5p
ENSOARG00000011436	MGAT5	oar-miR-376a-5p
ENSOARG00000013044	ZO2	oar-miR-376a-5p
ENSOARG00000013168	IFNGR2	oar-miR-376a-5p
ENSOARG00000013745	FADS1	oar-miR-376a-5p
ENSOARG00000015129		oar-miR-376a-5p
ENSOARG00000015400	WNT5A	oar-miR-376a-5p
ENSOARG00000016047	TGFBR3	oar-miR-376a-5p
ENSOARG00000016970	TPP1	oar-miR-376a-5p
ENSOARG00000019714	METTL17	oar-miR-376a-5p
ENSOARG00000020060	PABPC4	oar-miR-376a-5p
ENSOARG00000001384	PMS2	oar-miR-380-3p
ENSOARG00000003592	LRP2	oar-miR-380-3p
ENSOARG00000005869	BEND6	oar-miR-380-3p
ENSOARG00000006648	SLFN14	oar-miR-380-3p
ENSOARG00000006701	PLD2	oar-miR-380-3p
ENSOARG00000009155	CCBL1	oar-miR-380-3p
ENSOARG00000010129	BACE2	oar-miR-380-3p
ENSOARG00000013096	IL18R1	oar-miR-380-3p
ENSOARG00000013168	IFNGR2	oar-miR-380-3p
ENSOARG00000014651	MOB3B	oar-miR-380-3p
ENSOARG00000015400	WNT5A	oar-miR-380-3p
ENSOARG00000016384	CDK14	oar-miR-380-3p
ENSOARG00000016505	CPT1A	oar-miR-380-3p
ENSOARG00000016937	F2R	oar-miR-380-3p
ENSOARG00000019180	LAMC1	oar-miR-380-3p
ENSOARG00000019416	METTL20	oar-miR-380-3p
ENSOARG00000019714	METTL17	oar-miR-380-3p
ENSOARG00000004362	KIF1C	oar-miR-381-3p
ENSOARG00000006701	PLD2	oar-miR-381-3p
ENSOARG00000008620	LTF	oar-miR-381-3p
ENSOARG00000009155	CCBL1	oar-miR-381-3p
ENSOARG00000014725	APLP2	oar-miR-381-3p
ENSOARG00000020547	CHD1L	oar-miR-381-3p
ENSOARG00000001499	ADCK3	oar-miR-3958-3p
ENSOARG00000002545	EPB41	oar-miR-3958-3p
ENSOARG00000004362	KIF1C	oar-miR-3958-3p
ENSOARG00000005736	GLG1	oar-miR-3958-3p
ENSOARG00000005869	BEND6	oar-miR-3958-3p
ENSOARG00000007819	CALD1	oar-miR-3958-3p
ENSOARG00000010129	BACE2	oar-miR-3958-3p
ENSOARG00000011342	ARRB1	oar-miR-3958-3p
ENSOARG00000014525	AR	oar-miR-3958-3p
ENSOARG00000014849	NEDD9	oar-miR-3958-3p
ENSOARG00000014904	PAPD7	oar-miR-3958-3p
ENSOARG00000015147		oar-miR-3958-3p
ENSOARG00000016505	CPT1A	oar-miR-3958-3p
ENSOARG00000019369	AHCYL1	oar-miR-3958-3p
ENSOARG00000019416	METTL20	oar-miR-3958-3p
ENSOARG00000020060	PABPC4	oar-miR-3958-3p
ENSOARG00000000327	LAMA1	oar-miR-409-3p
ENSOARG00000001546	NAA10	oar-miR-409-3p
ENSOARG00000002209		oar-miR-409-3p
ENSOARG00000002223	MYOF	oar-miR-409-3p
ENSOARG00000002282	SETBP1	oar-miR-409-3p
ENSOARG00000004487	YWHAB	oar-miR-409-3p
ENSOARG00000004501	PCSK7	oar-miR-409-3p
ENSOARG00000004647	ZNF385D	oar-miR-409-3p
ENSOARG00000005736	GLG1	oar-miR-409-3p
ENSOARG00000005869	BEND6	oar-miR-409-3p
ENSOARG00000008268	AMOTL2	oar-miR-409-3p
ENSOARG00000010415	WWC3	oar-miR-409-3p
ENSOARG00000011436	MGAT5	oar-miR-409-3p
ENSOARG00000011582	CYP26B1	oar-miR-409-3p
ENSOARG00000013374	CAPN5	oar-miR-409-3p
ENSOARG00000014849	NEDD9	oar-miR-409-3p
ENSOARG00000014904	PAPD7	oar-miR-409-3p
ENSOARG00000015147		oar-miR-409-3p
ENSOARG00000016047	TGFBR3	oar-miR-409-3p
ENSOARG00000016505	CPT1A	oar-miR-409-3p
ENSOARG00000017603		oar-miR-409-3p
ENSOARG00000017866		oar-miR-409-3p
ENSOARG00000019416	METTL20	oar-miR-409-3p
ENSOARG00000019714	METTL17	oar-miR-409-3p
ENSOARG00000020547	CHD1L	oar-miR-409-3p
ENSOARG00000021107	C14orf37	oar-miR-409-3p
ENSOARG00000001591	FUCA2	oar-miR-410-3p
ENSOARG00000004487	YWHAB	oar-miR-410-3p
ENSOARG00000006375	FKBP15	oar-miR-410-3p
ENSOARG00000009155	CCBL1	oar-miR-410-3p
ENSOARG00000009190		oar-miR-410-3p
ENSOARG00000011436	MGAT5	oar-miR-410-3p
ENSOARG00000011822	PTPRG	oar-miR-410-3p
ENSOARG00000019416	METTL20	oar-miR-410-3p
ENSOARG00000019714	METTL17	oar-miR-410-3p
ENSOARG00000005237	SEC61A1	oar-miR-411b-3p
ENSOARG00000006375	FKBP15	oar-miR-411b-3p
ENSOARG00000006723	TXNDC11	oar-miR-411b-3p
ENSOARG00000009155	CCBL1	oar-miR-411b-3p
ENSOARG00000009319	SLC29A1	oar-miR-411b-3p
ENSOARG00000010163	GCDH	oar-miR-411b-3p
ENSOARG00000012814	ARHGAP36	oar-miR-411b-3p
ENSOARG00000014651	MOB3B	oar-miR-411b-3p
ENSOARG00000017409		oar-miR-411b-3p
ENSOARG00000017427	LDB1	oar-miR-411b-3p
ENSOARG00000017948	DOCK6	oar-miR-411b-3p
ENSOARG00000009319	SLC29A1	oar-miR-487b-3p
ENSOARG00000019806	PLXNB2	oar-miR-487b-3p
ENSOARG00000001499	ADCK3	oar-miR-494-3p
ENSOARG00000002209		oar-miR-494-3p
ENSOARG00000002223	MYOF	oar-miR-494-3p
ENSOARG00000002721	CBX2	oar-miR-494-3p
ENSOARG00000006270	KDSR	oar-miR-494-3p
ENSOARG00000008209	FNBP1	oar-miR-494-3p
ENSOARG00000008725	LCOR	oar-miR-494-3p
ENSOARG00000010129	BACE2	oar-miR-494-3p
ENSOARG00000011436	MGAT5	oar-miR-494-3p
ENSOARG00000012814	ARHGAP36	oar-miR-494-3p
ENSOARG00000013044	ZO2	oar-miR-494-3p
ENSOARG00000014625	TMEM19	oar-miR-494-3p
ENSOARG00000015400	WNT5A	oar-miR-494-3p
ENSOARG00000018210	TIMP3	oar-miR-494-3p
ENSOARG00000018989	NEO1	oar-miR-494-3p
ENSOARG00000002545	EPB41	oar-miR-758-3p
ENSOARG00000003647	EFNA1	oar-miR-758-3p
ENSOARG00000004103	PTPN13	oar-miR-758-3p
ENSOARG00000006701	PLD2	oar-miR-758-3p
ENSOARG00000006907	CDH2	oar-miR-758-3p
ENSOARG00000009319	SLC29A1	oar-miR-758-3p
ENSOARG00000012117	RAB11FIP3	oar-miR-758-3p
ENSOARG00000013044	ZO2	oar-miR-758-3p
ENSOARG00000013168	IFNGR2	oar-miR-758-3p
ENSOARG00000015129		oar-miR-758-3p
ENSOARG00000000135	PBX2	oar-novel-miR-100
ENSOARG00000000230	SKI	oar-novel-miR-100
ENSOARG00000000285	INSR	oar-novel-miR-100
ENSOARG00000000327	LAMA1	oar-novel-miR-100
ENSOARG00000000456	CTTN	oar-novel-miR-100
ENSOARG00000000549	PTPRM	oar-novel-miR-100
ENSOARG00000001591	FUCA2	oar-novel-miR-100
ENSOARG00000002223	MYOF	oar-novel-miR-100
ENSOARG00000002282	SETBP1	oar-novel-miR-100
ENSOARG00000002721	CBX2	oar-novel-miR-100
ENSOARG00000003592	LRP2	oar-novel-miR-100
ENSOARG00000003916	SMARCD3	oar-novel-miR-100
ENSOARG00000004487	YWHAB	oar-novel-miR-100
ENSOARG00000005237	SEC61A1	oar-novel-miR-100
ENSOARG00000005558	PKN1	oar-novel-miR-100
ENSOARG00000005736	GLG1	oar-novel-miR-100
ENSOARG00000005960	ACTR3B	oar-novel-miR-100
ENSOARG00000006270	KDSR	oar-novel-miR-100
ENSOARG00000006610	BCAR1	oar-novel-miR-100
ENSOARG00000006701	PLD2	oar-novel-miR-100
ENSOARG00000006723	TXNDC11	oar-novel-miR-100
ENSOARG00000007660	KIAA0408	oar-novel-miR-100
ENSOARG00000007819	CALD1	oar-novel-miR-100
ENSOARG00000008766	RXRB	oar-novel-miR-100
ENSOARG00000008827	NCSTN	oar-novel-miR-100
ENSOARG00000009155	CCBL1	oar-novel-miR-100
ENSOARG00000009319	SLC29A1	oar-novel-miR-100
ENSOARG00000009536	PLCB4	oar-novel-miR-100
ENSOARG00000009659	EPHX2	oar-novel-miR-100
ENSOARG00000010741	FOXO3	oar-novel-miR-100
ENSOARG00000011114	VGLL1	oar-novel-miR-100
ENSOARG00000011436	MGAT5	oar-novel-miR-100
ENSOARG00000011482	GRHPR	oar-novel-miR-100
ENSOARG00000011582	CYP26B1	oar-novel-miR-100
ENSOARG00000012814	ARHGAP36	oar-novel-miR-100
ENSOARG00000013374	CAPN5	oar-novel-miR-100
ENSOARG00000014319	DDAH1	oar-novel-miR-100
ENSOARG00000014393	BACH1	oar-novel-miR-100
ENSOARG00000014725	APLP2	oar-novel-miR-100
ENSOARG00000014769	OCRL	oar-novel-miR-100
ENSOARG00000015267	MCAM	oar-novel-miR-100
ENSOARG00000015400	WNT5A	oar-novel-miR-100
ENSOARG00000016290	APOBEC3F	oar-novel-miR-100
ENSOARG00000016384	CDK14	oar-novel-miR-100
ENSOARG00000016483	MAPK15	oar-novel-miR-100
ENSOARG00000016505	CPT1A	oar-novel-miR-100
ENSOARG00000016920		oar-novel-miR-100
ENSOARG00000017409		oar-novel-miR-100
ENSOARG00000017603		oar-novel-miR-100
ENSOARG00000018210	TIMP3	oar-novel-miR-100
ENSOARG00000018274	SORL1	oar-novel-miR-100
ENSOARG00000018479	AQP8	oar-novel-miR-100
ENSOARG00000019416	METTL20	oar-novel-miR-100
ENSOARG00000019714	METTL17	oar-novel-miR-100
ENSOARG00000020213	ATP1A1	oar-novel-miR-100
ENSOARG00000020226	BAHD1	oar-novel-miR-100
ENSOARG00000020547	CHD1L	oar-novel-miR-100
ENSOARG00000020583	ST3GAL5	oar-novel-miR-100
ENSOARG00000020698	ARHGDIB	oar-novel-miR-100
ENSOARG00000021107	C14orf37	oar-novel-miR-100
ENSOARG00000000327	LAMA1	oar-novel-miR-106
ENSOARG00000000493	KDM4A	oar-novel-miR-106
ENSOARG00000000549	PTPRM	oar-novel-miR-106
ENSOARG00000000897	CUEDC2	oar-novel-miR-106
ENSOARG00000002282	SETBP1	oar-novel-miR-106
ENSOARG00000002932	ADCY9	oar-novel-miR-106
ENSOARG00000004103	PTPN13	oar-novel-miR-106
ENSOARG00000004743	ATP6AP1	oar-novel-miR-106
ENSOARG00000005237	SEC61A1	oar-novel-miR-106
ENSOARG00000005736	GLG1	oar-novel-miR-106
ENSOARG00000005960	ACTR3B	oar-novel-miR-106
ENSOARG00000006610	BCAR1	oar-novel-miR-106
ENSOARG00000007771	SEMA4D	oar-novel-miR-106
ENSOARG00000008151	ORAI3	oar-novel-miR-106
ENSOARG00000008268	AMOTL2	oar-novel-miR-106
ENSOARG00000008614	PHLDB3	oar-novel-miR-106
ENSOARG00000009319	SLC29A1	oar-novel-miR-106
ENSOARG00000009370	PVRL2	oar-novel-miR-106
ENSOARG00000010741	FOXO3	oar-novel-miR-106
ENSOARG00000011436	MGAT5	oar-novel-miR-106
ENSOARG00000011478	STARD3	oar-novel-miR-106
ENSOARG00000011482	GRHPR	oar-novel-miR-106
ENSOARG00000011626	TUBB	oar-novel-miR-106
ENSOARG00000012814	ARHGAP36	oar-novel-miR-106
ENSOARG00000013044	ZO2	oar-novel-miR-106
ENSOARG00000014725	APLP2	oar-novel-miR-106
ENSOARG00000014904	PAPD7	oar-novel-miR-106
ENSOARG00000015129		oar-novel-miR-106
ENSOARG00000015228	GATA4	oar-novel-miR-106
ENSOARG00000015267	MCAM	oar-novel-miR-106
ENSOARG00000016047	TGFBR3	oar-novel-miR-106
ENSOARG00000016290	APOBEC3F	oar-novel-miR-106
ENSOARG00000016505	CPT1A	oar-novel-miR-106
ENSOARG00000018274	SORL1	oar-novel-miR-106
ENSOARG00000019320	ATG16L1	oar-novel-miR-106
ENSOARG00000019714	METTL17	oar-novel-miR-106
ENSOARG00000019806	PLXNB2	oar-novel-miR-106
ENSOARG00000020060	PABPC4	oar-novel-miR-106
ENSOARG00000020213	ATP1A1	oar-novel-miR-106
ENSOARG00000021107	C14orf37	oar-novel-miR-106
ENSOARG00000013893	MGARP	oar-novel-miR-107
ENSOARG00000007778	ANO5	oar-novel-miR-117
ENSOARG00000000263	SZT2	oar-novel-miR-139
ENSOARG00000000285	INSR	oar-novel-miR-139
ENSOARG00000000327	LAMA1	oar-novel-miR-139
ENSOARG00000000493	KDM4A	oar-novel-miR-139
ENSOARG00000000549	PTPRM	oar-novel-miR-139
ENSOARG00000002209		oar-novel-miR-139
ENSOARG00000003333	ZBTB7B	oar-novel-miR-139
ENSOARG00000003592	LRP2	oar-novel-miR-139
ENSOARG00000004103	PTPN13	oar-novel-miR-139
ENSOARG00000004577	INPPL1	oar-novel-miR-139
ENSOARG00000004647	ZNF385D	oar-novel-miR-139
ENSOARG00000005736	GLG1	oar-novel-miR-139
ENSOARG00000006610	BCAR1	oar-novel-miR-139
ENSOARG00000006701	PLD2	oar-novel-miR-139
ENSOARG00000006907	CDH2	oar-novel-miR-139
ENSOARG00000007180	SRCAP	oar-novel-miR-139
ENSOARG00000008151	ORAI3	oar-novel-miR-139
ENSOARG00000008209	FNBP1	oar-novel-miR-139
ENSOARG00000008241	XG	oar-novel-miR-139
ENSOARG00000008268	AMOTL2	oar-novel-miR-139
ENSOARG00000009319	SLC29A1	oar-novel-miR-139
ENSOARG00000009370	PVRL2	oar-novel-miR-139
ENSOARG00000009659	EPHX2	oar-novel-miR-139
ENSOARG00000009770	DPYSL2	oar-novel-miR-139
ENSOARG00000009818	NCOA3	oar-novel-miR-139
ENSOARG00000010127	CRIM1	oar-novel-miR-139
ENSOARG00000010733	MAGI1	oar-novel-miR-139
ENSOARG00000011436	MGAT5	oar-novel-miR-139
ENSOARG00000011478	STARD3	oar-novel-miR-139
ENSOARG00000011482	GRHPR	oar-novel-miR-139
ENSOARG00000013044	ZO2	oar-novel-miR-139
ENSOARG00000013745	FADS1	oar-novel-miR-139
ENSOARG00000014525	AR	oar-novel-miR-139
ENSOARG00000014651	MOB3B	oar-novel-miR-139
ENSOARG00000014725	APLP2	oar-novel-miR-139
ENSOARG00000014769	OCRL	oar-novel-miR-139
ENSOARG00000014849	NEDD9	oar-novel-miR-139
ENSOARG00000015147		oar-novel-miR-139
ENSOARG00000015267	MCAM	oar-novel-miR-139
ENSOARG00000016937	F2R	oar-novel-miR-139
ENSOARG00000016970	TPP1	oar-novel-miR-139
ENSOARG00000017603		oar-novel-miR-139
ENSOARG00000017866		oar-novel-miR-139
ENSOARG00000019557	CTDSP1	oar-novel-miR-139
ENSOARG00000019806	PLXNB2	oar-novel-miR-139
ENSOARG00000020213	ATP1A1	oar-novel-miR-139
ENSOARG00000020226	BAHD1	oar-novel-miR-139
ENSOARG00000020547	CHD1L	oar-novel-miR-139
ENSOARG00000020698	ARHGDIB	oar-novel-miR-139
ENSOARG00000021027	MYEF2	oar-novel-miR-140
ENSOARG00000000048	PIGS	oar-novel-miR-142
ENSOARG00000000493	KDM4A	oar-novel-miR-142
ENSOARG00000000549	PTPRM	oar-novel-miR-142
ENSOARG00000001078		oar-novel-miR-142
ENSOARG00000001499	ADCK3	oar-novel-miR-142
ENSOARG00000001511	STAT3	oar-novel-miR-142
ENSOARG00000002545	EPB41	oar-novel-miR-142
ENSOARG00000002721	CBX2	oar-novel-miR-142
ENSOARG00000003592	LRP2	oar-novel-miR-142
ENSOARG00000004487	YWHAB	oar-novel-miR-142
ENSOARG00000006375	FKBP15	oar-novel-miR-142
ENSOARG00000006610	BCAR1	oar-novel-miR-142
ENSOARG00000006701	PLD2	oar-novel-miR-142
ENSOARG00000006957	PSAP	oar-novel-miR-142
ENSOARG00000008151	ORAI3	oar-novel-miR-142
ENSOARG00000008180	PTPRS	oar-novel-miR-142
ENSOARG00000008827	NCSTN	oar-novel-miR-142
ENSOARG00000009155	CCBL1	oar-novel-miR-142
ENSOARG00000009770	DPYSL2	oar-novel-miR-142
ENSOARG00000010741	FOXO3	oar-novel-miR-142
ENSOARG00000011353	NAGK	oar-novel-miR-142
ENSOARG00000011436	MGAT5	oar-novel-miR-142
ENSOARG00000011478	STARD3	oar-novel-miR-142
ENSOARG00000011482	GRHPR	oar-novel-miR-142
ENSOARG00000012117	RAB11FIP3	oar-novel-miR-142
ENSOARG00000013044	ZO2	oar-novel-miR-142
ENSOARG00000013168	IFNGR2	oar-novel-miR-142
ENSOARG00000013374	CAPN5	oar-novel-miR-142
ENSOARG00000013541	GSTT1	oar-novel-miR-142
ENSOARG00000014725	APLP2	oar-novel-miR-142
ENSOARG00000014904	PAPD7	oar-novel-miR-142
ENSOARG00000015147		oar-novel-miR-142
ENSOARG00000015267	MCAM	oar-novel-miR-142
ENSOARG00000015400	WNT5A	oar-novel-miR-142
ENSOARG00000016920		oar-novel-miR-142
ENSOARG00000017427	LDB1	oar-novel-miR-142
ENSOARG00000018989	NEO1	oar-novel-miR-142
ENSOARG00000019527	TMBIM1	oar-novel-miR-142
ENSOARG00000019557	CTDSP1	oar-novel-miR-142
ENSOARG00000019806	PLXNB2	oar-novel-miR-142
ENSOARG00000020547	CHD1L	oar-novel-miR-142
ENSOARG00000020650	REEP1	oar-novel-miR-142
ENSOARG00000000192		oar-novel-miR-144
ENSOARG00000005496		oar-novel-miR-144
ENSOARG00000006519	HSDL2	oar-novel-miR-144
ENSOARG00000010204	TMEM225	oar-novel-miR-144
ENSOARG00000011927	EFCAB3	oar-novel-miR-144
ENSOARG00000012433	VPS13A	oar-novel-miR-144
ENSOARG00000014022		oar-novel-miR-144
ENSOARG00000014321	TOP2A	oar-novel-miR-144
ENSOARG00000013893	MGARP	oar-novel-miR-147
ENSOARG00000020648	KLHL24	oar-novel-miR-147
ENSOARG00000000327	LAMA1	oar-novel-miR-149
ENSOARG00000002721	CBX2	oar-novel-miR-149
ENSOARG00000005736	GLG1	oar-novel-miR-149
ENSOARG00000006907	CDH2	oar-novel-miR-149
ENSOARG00000007660	KIAA0408	oar-novel-miR-149
ENSOARG00000009155	CCBL1	oar-novel-miR-149
ENSOARG00000009818	NCOA3	oar-novel-miR-149
ENSOARG00000010741	FOXO3	oar-novel-miR-149
ENSOARG00000011086	ABR	oar-novel-miR-149
ENSOARG00000011582	CYP26B1	oar-novel-miR-149
ENSOARG00000012117	RAB11FIP3	oar-novel-miR-149
ENSOARG00000012814	ARHGAP36	oar-novel-miR-149
ENSOARG00000013465	CAPN1	oar-novel-miR-149
ENSOARG00000014725	APLP2	oar-novel-miR-149
ENSOARG00000014849	NEDD9	oar-novel-miR-149
ENSOARG00000015129		oar-novel-miR-149
ENSOARG00000015147		oar-novel-miR-149
ENSOARG00000015228	GATA4	oar-novel-miR-149
ENSOARG00000020060	PABPC4	oar-novel-miR-149
ENSOARG00000020226	BAHD1	oar-novel-miR-149
ENSOARG00000000493	KDM4A	oar-novel-miR-15
ENSOARG00000000549	PTPRM	oar-novel-miR-15
ENSOARG00000000897	CUEDC2	oar-novel-miR-15
ENSOARG00000001546	NAA10	oar-novel-miR-15
ENSOARG00000003263	FAM129A	oar-novel-miR-15
ENSOARG00000004362	KIF1C	oar-novel-miR-15
ENSOARG00000006610	BCAR1	oar-novel-miR-15
ENSOARG00000008614	PHLDB3	oar-novel-miR-15
ENSOARG00000008975	MYH11	oar-novel-miR-15
ENSOARG00000009319	SLC29A1	oar-novel-miR-15
ENSOARG00000010163	GCDH	oar-novel-miR-15
ENSOARG00000010741	FOXO3	oar-novel-miR-15
ENSOARG00000011353	NAGK	oar-novel-miR-15
ENSOARG00000011482	GRHPR	oar-novel-miR-15
ENSOARG00000012117	RAB11FIP3	oar-novel-miR-15
ENSOARG00000012669	INO80B	oar-novel-miR-15
ENSOARG00000013044	ZO2	oar-novel-miR-15
ENSOARG00000013465	CAPN1	oar-novel-miR-15
ENSOARG00000013671	GADD45B	oar-novel-miR-15
ENSOARG00000014651	MOB3B	oar-novel-miR-15
ENSOARG00000014725	APLP2	oar-novel-miR-15
ENSOARG00000014849	NEDD9	oar-novel-miR-15
ENSOARG00000015147		oar-novel-miR-15
ENSOARG00000015400	WNT5A	oar-novel-miR-15
ENSOARG00000016047	TGFBR3	oar-novel-miR-15
ENSOARG00000016290	APOBEC3F	oar-novel-miR-15
ENSOARG00000016384	CDK14	oar-novel-miR-15
ENSOARG00000017713	TRAF7	oar-novel-miR-15
ENSOARG00000018479	AQP8	oar-novel-miR-15
ENSOARG00000018989	NEO1	oar-novel-miR-15
ENSOARG00000019557	CTDSP1	oar-novel-miR-15
ENSOARG00000019714	METTL17	oar-novel-miR-15
ENSOARG00000020226	BAHD1	oar-novel-miR-15
ENSOARG00000021107	C14orf37	oar-novel-miR-15
ENSOARG00000000493	KDM4A	oar-novel-miR-150
ENSOARG00000000897	CUEDC2	oar-novel-miR-150
ENSOARG00000002282	SETBP1	oar-novel-miR-150
ENSOARG00000003592	LRP2	oar-novel-miR-150
ENSOARG00000004362	KIF1C	oar-novel-miR-150
ENSOARG00000005558	PKN1	oar-novel-miR-150
ENSOARG00000005722	EPAS1	oar-novel-miR-150
ENSOARG00000005960	ACTR3B	oar-novel-miR-150
ENSOARG00000006270	KDSR	oar-novel-miR-150
ENSOARG00000008268	AMOTL2	oar-novel-miR-150
ENSOARG00000008614	PHLDB3	oar-novel-miR-150
ENSOARG00000009818	NCOA3	oar-novel-miR-150
ENSOARG00000009866	TBL1Y	oar-novel-miR-150
ENSOARG00000010733	MAGI1	oar-novel-miR-150
ENSOARG00000010741	FOXO3	oar-novel-miR-150
ENSOARG00000012117	RAB11FIP3	oar-novel-miR-150
ENSOARG00000015147		oar-novel-miR-150
ENSOARG00000015228	GATA4	oar-novel-miR-150
ENSOARG00000018210	TIMP3	oar-novel-miR-150
ENSOARG00000018274	SORL1	oar-novel-miR-150
ENSOARG00000018707	SLC38A10	oar-novel-miR-150
ENSOARG00000020226	BAHD1	oar-novel-miR-150
ENSOARG00000000230	SKI	oar-novel-miR-161
ENSOARG00000000549	PTPRM	oar-novel-miR-161
ENSOARG00000000769		oar-novel-miR-161
ENSOARG00000001078		oar-novel-miR-161
ENSOARG00000002721	CBX2	oar-novel-miR-161
ENSOARG00000003592	LRP2	oar-novel-miR-161
ENSOARG00000004103	PTPN13	oar-novel-miR-161
ENSOARG00000005237	SEC61A1	oar-novel-miR-161
ENSOARG00000005558	PKN1	oar-novel-miR-161
ENSOARG00000005736	GLG1	oar-novel-miR-161
ENSOARG00000006270	KDSR	oar-novel-miR-161
ENSOARG00000006375	FKBP15	oar-novel-miR-161
ENSOARG00000006648	SLFN14	oar-novel-miR-161
ENSOARG00000006701	PLD2	oar-novel-miR-161
ENSOARG00000007819	CALD1	oar-novel-miR-161
ENSOARG00000008151	ORAI3	oar-novel-miR-161
ENSOARG00000008209	FNBP1	oar-novel-miR-161
ENSOARG00000008268	AMOTL2	oar-novel-miR-161
ENSOARG00000008827	NCSTN	oar-novel-miR-161
ENSOARG00000008975	MYH11	oar-novel-miR-161
ENSOARG00000009319	SLC29A1	oar-novel-miR-161
ENSOARG00000010129	BACE2	oar-novel-miR-161
ENSOARG00000011482	GRHPR	oar-novel-miR-161
ENSOARG00000012117	RAB11FIP3	oar-novel-miR-161
ENSOARG00000012814	ARHGAP36	oar-novel-miR-161
ENSOARG00000013374	CAPN5	oar-novel-miR-161
ENSOARG00000014725	APLP2	oar-novel-miR-161
ENSOARG00000014769	OCRL	oar-novel-miR-161
ENSOARG00000014849	NEDD9	oar-novel-miR-161
ENSOARG00000015129		oar-novel-miR-161
ENSOARG00000015147		oar-novel-miR-161
ENSOARG00000015400	WNT5A	oar-novel-miR-161
ENSOARG00000016290	APOBEC3F	oar-novel-miR-161
ENSOARG00000016384	CDK14	oar-novel-miR-161
ENSOARG00000016483	MAPK15	oar-novel-miR-161
ENSOARG00000016505	CPT1A	oar-novel-miR-161
ENSOARG00000017713	TRAF7	oar-novel-miR-161
ENSOARG00000018707	SLC38A10	oar-novel-miR-161
ENSOARG00000018989	NEO1	oar-novel-miR-161
ENSOARG00000019331	SLC22A17	oar-novel-miR-161
ENSOARG00000019557	CTDSP1	oar-novel-miR-161
ENSOARG00000020213	ATP1A1	oar-novel-miR-161
ENSOARG00000020226	BAHD1	oar-novel-miR-161
ENSOARG00000020698	ARHGDIB	oar-novel-miR-161
ENSOARG00000009602	LDHA	oar-novel-miR-163
ENSOARG00000000327	LAMA1	oar-novel-miR-168
ENSOARG00000000897	CUEDC2	oar-novel-miR-168
ENSOARG00000002223	MYOF	oar-novel-miR-168
ENSOARG00000002545	EPB41	oar-novel-miR-168
ENSOARG00000003592	LRP2	oar-novel-miR-168
ENSOARG00000005736	GLG1	oar-novel-miR-168
ENSOARG00000005960	ACTR3B	oar-novel-miR-168
ENSOARG00000006270	KDSR	oar-novel-miR-168
ENSOARG00000006610	BCAR1	oar-novel-miR-168
ENSOARG00000008620	LTF	oar-novel-miR-168
ENSOARG00000009155	CCBL1	oar-novel-miR-168
ENSOARG00000009319	SLC29A1	oar-novel-miR-168
ENSOARG00000009370	PVRL2	oar-novel-miR-168
ENSOARG00000010118	VWA5A	oar-novel-miR-168
ENSOARG00000010741	FOXO3	oar-novel-miR-168
ENSOARG00000011342	ARRB1	oar-novel-miR-168
ENSOARG00000011415	PRR14L	oar-novel-miR-168
ENSOARG00000013465	CAPN1	oar-novel-miR-168
ENSOARG00000014904	PAPD7	oar-novel-miR-168
ENSOARG00000015147		oar-novel-miR-168
ENSOARG00000015400	WNT5A	oar-novel-miR-168
ENSOARG00000016290	APOBEC3F	oar-novel-miR-168
ENSOARG00000016937	F2R	oar-novel-miR-168
ENSOARG00000017866		oar-novel-miR-168
ENSOARG00000019180	LAMC1	oar-novel-miR-168
ENSOARG00000020226	BAHD1	oar-novel-miR-168
ENSOARG00000000135	PBX2	oar-novel-miR-172
ENSOARG00000000230	SKI	oar-novel-miR-172
ENSOARG00000000327	LAMA1	oar-novel-miR-172
ENSOARG00000002223	MYOF	oar-novel-miR-172
ENSOARG00000002282	SETBP1	oar-novel-miR-172
ENSOARG00000003647	EFNA1	oar-novel-miR-172
ENSOARG00000005869	BEND6	oar-novel-miR-172
ENSOARG00000006610	BCAR1	oar-novel-miR-172
ENSOARG00000006648	SLFN14	oar-novel-miR-172
ENSOARG00000006701	PLD2	oar-novel-miR-172
ENSOARG00000008209	FNBP1	oar-novel-miR-172
ENSOARG00000008268	AMOTL2	oar-novel-miR-172
ENSOARG00000008827	NCSTN	oar-novel-miR-172
ENSOARG00000009155	CCBL1	oar-novel-miR-172
ENSOARG00000009370	PVRL2	oar-novel-miR-172
ENSOARG00000009536	PLCB4	oar-novel-miR-172
ENSOARG00000009818	NCOA3	oar-novel-miR-172
ENSOARG00000009866	TBL1Y	oar-novel-miR-172
ENSOARG00000010129	BACE2	oar-novel-miR-172
ENSOARG00000010733	MAGI1	oar-novel-miR-172
ENSOARG00000013465	CAPN1	oar-novel-miR-172
ENSOARG00000013645	DAG1	oar-novel-miR-172
ENSOARG00000014319	DDAH1	oar-novel-miR-172
ENSOARG00000015147		oar-novel-miR-172
ENSOARG00000016153	CPE	oar-novel-miR-172
ENSOARG00000016290	APOBEC3F	oar-novel-miR-172
ENSOARG00000018210	TIMP3	oar-novel-miR-172
ENSOARG00000018479	AQP8	oar-novel-miR-172
ENSOARG00000019416	METTL20	oar-novel-miR-172
ENSOARG00000019557	CTDSP1	oar-novel-miR-172
ENSOARG00000019714	METTL17	oar-novel-miR-172
ENSOARG00000020698	ARHGDIB	oar-novel-miR-172
ENSOARG00000000291	FGB	oar-novel-miR-177
ENSOARG00000006789	IRAK1BP1	oar-novel-miR-177
ENSOARG00000007160	SRP54	oar-novel-miR-177
ENSOARG00000011233	NCBP1	oar-novel-miR-177
ENSOARG00000013326	DNAJB4	oar-novel-miR-177
ENSOARG00000015201	TAF1B	oar-novel-miR-177
ENSOARG00000016227	DCAF13	oar-novel-miR-177
ENSOARG00000016406	RBM46	oar-novel-miR-177
ENSOARG00000016730	HCFC2	oar-novel-miR-177
ENSOARG00000017596		oar-novel-miR-177
ENSOARG00000018138	RIOK2	oar-novel-miR-177
ENSOARG00000018662		oar-novel-miR-177
ENSOARG00000019757	SMCO2	oar-novel-miR-177
ENSOARG00000000285	INSR	oar-novel-miR-194
ENSOARG00000000327	LAMA1	oar-novel-miR-194
ENSOARG00000000493	KDM4A	oar-novel-miR-194
ENSOARG00000002223	MYOF	oar-novel-miR-194
ENSOARG00000003263	FAM129A	oar-novel-miR-194
ENSOARG00000004103	PTPN13	oar-novel-miR-194
ENSOARG00000004403	ARID5B	oar-novel-miR-194
ENSOARG00000004647	ZNF385D	oar-novel-miR-194
ENSOARG00000005869	BEND6	oar-novel-miR-194
ENSOARG00000006610	BCAR1	oar-novel-miR-194
ENSOARG00000006701	PLD2	oar-novel-miR-194
ENSOARG00000007660	KIAA0408	oar-novel-miR-194
ENSOARG00000009536	PLCB4	oar-novel-miR-194
ENSOARG00000010124	MYO1D	oar-novel-miR-194
ENSOARG00000010733	MAGI1	oar-novel-miR-194
ENSOARG00000011822	PTPRG	oar-novel-miR-194
ENSOARG00000013044	ZO2	oar-novel-miR-194
ENSOARG00000013374	CAPN5	oar-novel-miR-194
ENSOARG00000013745	FADS1	oar-novel-miR-194
ENSOARG00000014393	BACH1	oar-novel-miR-194
ENSOARG00000014849	NEDD9	oar-novel-miR-194
ENSOARG00000015147		oar-novel-miR-194
ENSOARG00000015400	WNT5A	oar-novel-miR-194
ENSOARG00000016505	CPT1A	oar-novel-miR-194
ENSOARG00000016920		oar-novel-miR-194
ENSOARG00000016937	F2R	oar-novel-miR-194
ENSOARG00000019416	METTL20	oar-novel-miR-194
ENSOARG00000020060	PABPC4	oar-novel-miR-194
ENSOARG00000020518	GGCX	oar-novel-miR-194
ENSOARG00000021107	C14orf37	oar-novel-miR-194
ENSOARG00000000285	INSR	oar-novel-miR-27
ENSOARG00000000480	MOCS1	oar-novel-miR-27
ENSOARG00000001078		oar-novel-miR-27
ENSOARG00000003333	ZBTB7B	oar-novel-miR-27
ENSOARG00000005558	PKN1	oar-novel-miR-27
ENSOARG00000005736	GLG1	oar-novel-miR-27
ENSOARG00000008151	ORAI3	oar-novel-miR-27
ENSOARG00000008209	FNBP1	oar-novel-miR-27
ENSOARG00000008268	AMOTL2	oar-novel-miR-27
ENSOARG00000009536	PLCB4	oar-novel-miR-27
ENSOARG00000010415	WWC3	oar-novel-miR-27
ENSOARG00000011021	HEPACAM	oar-novel-miR-27
ENSOARG00000011478	STARD3	oar-novel-miR-27
ENSOARG00000012117	RAB11FIP3	oar-novel-miR-27
ENSOARG00000013044	ZO2	oar-novel-miR-27
ENSOARG00000013374	CAPN5	oar-novel-miR-27
ENSOARG00000014904	PAPD7	oar-novel-miR-27
ENSOARG00000015228	GATA4	oar-novel-miR-27
ENSOARG00000015400	WNT5A	oar-novel-miR-27
ENSOARG00000018274	SORL1	oar-novel-miR-27
ENSOARG00000019806	PLXNB2	oar-novel-miR-27
ENSOARG00000001078		oar-novel-miR-30
ENSOARG00000002545	EPB41	oar-novel-miR-30
ENSOARG00000002721	CBX2	oar-novel-miR-30
ENSOARG00000004103	PTPN13	oar-novel-miR-30
ENSOARG00000006701	PLD2	oar-novel-miR-30
ENSOARG00000008998	INADL	oar-novel-miR-30
ENSOARG00000009319	SLC29A1	oar-novel-miR-30
ENSOARG00000009536	PLCB4	oar-novel-miR-30
ENSOARG00000010129	BACE2	oar-novel-miR-30
ENSOARG00000011114	VGLL1	oar-novel-miR-30
ENSOARG00000011436	MGAT5	oar-novel-miR-30
ENSOARG00000012117	RAB11FIP3	oar-novel-miR-30
ENSOARG00000012814	ARHGAP36	oar-novel-miR-30
ENSOARG00000014769	OCRL	oar-novel-miR-30
ENSOARG00000015129		oar-novel-miR-30
ENSOARG00000016153	CPE	oar-novel-miR-30
ENSOARG00000016290	APOBEC3F	oar-novel-miR-30
ENSOARG00000016505	CPT1A	oar-novel-miR-30
ENSOARG00000018707	SLC38A10	oar-novel-miR-30
ENSOARG00000019557	CTDSP1	oar-novel-miR-30
ENSOARG00000020226	BAHD1	oar-novel-miR-30
ENSOARG00000000230	SKI	oar-novel-miR-31
ENSOARG00000000549	PTPRM	oar-novel-miR-31
ENSOARG00000000769		oar-novel-miR-31
ENSOARG00000001078		oar-novel-miR-31
ENSOARG00000001850	GNB1	oar-novel-miR-31
ENSOARG00000002282	SETBP1	oar-novel-miR-31
ENSOARG00000002545	EPB41	oar-novel-miR-31
ENSOARG00000002721	CBX2	oar-novel-miR-31
ENSOARG00000003730	STK10	oar-novel-miR-31
ENSOARG00000004103	PTPN13	oar-novel-miR-31
ENSOARG00000004403	ARID5B	oar-novel-miR-31
ENSOARG00000005237	SEC61A1	oar-novel-miR-31
ENSOARG00000005558	PKN1	oar-novel-miR-31
ENSOARG00000006270	KDSR	oar-novel-miR-31
ENSOARG00000006375	FKBP15	oar-novel-miR-31
ENSOARG00000006648	SLFN14	oar-novel-miR-31
ENSOARG00000006701	PLD2	oar-novel-miR-31
ENSOARG00000007819	CALD1	oar-novel-miR-31
ENSOARG00000008151	ORAI3	oar-novel-miR-31
ENSOARG00000008209	FNBP1	oar-novel-miR-31
ENSOARG00000008268	AMOTL2	oar-novel-miR-31
ENSOARG00000008827	NCSTN	oar-novel-miR-31
ENSOARG00000008975	MYH11	oar-novel-miR-31
ENSOARG00000008998	INADL	oar-novel-miR-31
ENSOARG00000009536	PLCB4	oar-novel-miR-31
ENSOARG00000009818	NCOA3	oar-novel-miR-31
ENSOARG00000010129	BACE2	oar-novel-miR-31
ENSOARG00000011114	VGLL1	oar-novel-miR-31
ENSOARG00000011436	MGAT5	oar-novel-miR-31
ENSOARG00000011482	GRHPR	oar-novel-miR-31
ENSOARG00000011864	PFKL	oar-novel-miR-31
ENSOARG00000012117	RAB11FIP3	oar-novel-miR-31
ENSOARG00000012814	ARHGAP36	oar-novel-miR-31
ENSOARG00000013374	CAPN5	oar-novel-miR-31
ENSOARG00000014769	OCRL	oar-novel-miR-31
ENSOARG00000015129		oar-novel-miR-31
ENSOARG00000015147		oar-novel-miR-31
ENSOARG00000015400	WNT5A	oar-novel-miR-31
ENSOARG00000016153	CPE	oar-novel-miR-31
ENSOARG00000016290	APOBEC3F	oar-novel-miR-31
ENSOARG00000016384	CDK14	oar-novel-miR-31
ENSOARG00000016483	MAPK15	oar-novel-miR-31
ENSOARG00000016505	CPT1A	oar-novel-miR-31
ENSOARG00000016920		oar-novel-miR-31
ENSOARG00000016937	F2R	oar-novel-miR-31
ENSOARG00000018707	SLC38A10	oar-novel-miR-31
ENSOARG00000018989	NEO1	oar-novel-miR-31
ENSOARG00000019557	CTDSP1	oar-novel-miR-31
ENSOARG00000019714	METTL17	oar-novel-miR-31
ENSOARG00000020185	DES	oar-novel-miR-31
ENSOARG00000020226	BAHD1	oar-novel-miR-31
ENSOARG00000020698	ARHGDIB	oar-novel-miR-31
ENSOARG00000000135	PBX2	oar-novel-miR-33
ENSOARG00000000263	SZT2	oar-novel-miR-33
ENSOARG00000000327	LAMA1	oar-novel-miR-33
ENSOARG00000000493	KDM4A	oar-novel-miR-33
ENSOARG00000000549	PTPRM	oar-novel-miR-33
ENSOARG00000000897	CUEDC2	oar-novel-miR-33
ENSOARG00000001511	STAT3	oar-novel-miR-33
ENSOARG00000001546	NAA10	oar-novel-miR-33
ENSOARG00000002223	MYOF	oar-novel-miR-33
ENSOARG00000002545	EPB41	oar-novel-miR-33
ENSOARG00000002721	CBX2	oar-novel-miR-33
ENSOARG00000003333	ZBTB7B	oar-novel-miR-33
ENSOARG00000003400	RALGAPA2	oar-novel-miR-33
ENSOARG00000003586	IGF2	oar-novel-miR-33
ENSOARG00000003647	EFNA1	oar-novel-miR-33
ENSOARG00000003916	SMARCD3	oar-novel-miR-33
ENSOARG00000004252	ILVBL	oar-novel-miR-33
ENSOARG00000004403	ARID5B	oar-novel-miR-33
ENSOARG00000004577	INPPL1	oar-novel-miR-33
ENSOARG00000004647	ZNF385D	oar-novel-miR-33
ENSOARG00000005041	ZNF333	oar-novel-miR-33
ENSOARG00000005736	GLG1	oar-novel-miR-33
ENSOARG00000005869	BEND6	oar-novel-miR-33
ENSOARG00000006375	FKBP15	oar-novel-miR-33
ENSOARG00000006648	SLFN14	oar-novel-miR-33
ENSOARG00000006701	PLD2	oar-novel-miR-33
ENSOARG00000006723	TXNDC11	oar-novel-miR-33
ENSOARG00000007180	SRCAP	oar-novel-miR-33
ENSOARG00000007660	KIAA0408	oar-novel-miR-33
ENSOARG00000008151	ORAI3	oar-novel-miR-33
ENSOARG00000008180	PTPRS	oar-novel-miR-33
ENSOARG00000008268	AMOTL2	oar-novel-miR-33
ENSOARG00000008614	PHLDB3	oar-novel-miR-33
ENSOARG00000008620	LTF	oar-novel-miR-33
ENSOARG00000008738	SCRN1	oar-novel-miR-33
ENSOARG00000008766	RXRB	oar-novel-miR-33
ENSOARG00000008827	NCSTN	oar-novel-miR-33
ENSOARG00000009155	CCBL1	oar-novel-miR-33
ENSOARG00000009319	SLC29A1	oar-novel-miR-33
ENSOARG00000009370	PVRL2	oar-novel-miR-33
ENSOARG00000009770	DPYSL2	oar-novel-miR-33
ENSOARG00000010124	MYO1D	oar-novel-miR-33
ENSOARG00000011086	ABR	oar-novel-miR-33
ENSOARG00000011415	PRR14L	oar-novel-miR-33
ENSOARG00000011482	GRHPR	oar-novel-miR-33
ENSOARG00000012117	RAB11FIP3	oar-novel-miR-33
ENSOARG00000013168	IFNGR2	oar-novel-miR-33
ENSOARG00000013541	GSTT1	oar-novel-miR-33
ENSOARG00000013671	GADD45B	oar-novel-miR-33
ENSOARG00000014339		oar-novel-miR-33
ENSOARG00000014769	OCRL	oar-novel-miR-33
ENSOARG00000014849	NEDD9	oar-novel-miR-33
ENSOARG00000014904	PAPD7	oar-novel-miR-33
ENSOARG00000015228	GATA4	oar-novel-miR-33
ENSOARG00000015267	MCAM	oar-novel-miR-33
ENSOARG00000016290	APOBEC3F	oar-novel-miR-33
ENSOARG00000016384	CDK14	oar-novel-miR-33
ENSOARG00000016505	CPT1A	oar-novel-miR-33
ENSOARG00000016970	TPP1	oar-novel-miR-33
ENSOARG00000017603		oar-novel-miR-33
ENSOARG00000017713	TRAF7	oar-novel-miR-33
ENSOARG00000019331	SLC22A17	oar-novel-miR-33
ENSOARG00000019557	CTDSP1	oar-novel-miR-33
ENSOARG00000019806	PLXNB2	oar-novel-miR-33
ENSOARG00000020060	PABPC4	oar-novel-miR-33
ENSOARG00000020185	DES	oar-novel-miR-33
ENSOARG00000020226	BAHD1	oar-novel-miR-33
ENSOARG00000020698	ARHGDIB	oar-novel-miR-33
ENSOARG00000000230	SKI	oar-novel-miR-35
ENSOARG00000001078		oar-novel-miR-35
ENSOARG00000004487	YWHAB	oar-novel-miR-35
ENSOARG00000004647	ZNF385D	oar-novel-miR-35
ENSOARG00000006375	FKBP15	oar-novel-miR-35
ENSOARG00000006701	PLD2	oar-novel-miR-35
ENSOARG00000008209	FNBP1	oar-novel-miR-35
ENSOARG00000009319	SLC29A1	oar-novel-miR-35
ENSOARG00000010129	BACE2	oar-novel-miR-35
ENSOARG00000010733	MAGI1	oar-novel-miR-35
ENSOARG00000011114	VGLL1	oar-novel-miR-35
ENSOARG00000011138	ZDHHC7	oar-novel-miR-35
ENSOARG00000011582	CYP26B1	oar-novel-miR-35
ENSOARG00000014525	AR	oar-novel-miR-35
ENSOARG00000014725	APLP2	oar-novel-miR-35
ENSOARG00000016047	TGFBR3	oar-novel-miR-35
ENSOARG00000016505	CPT1A	oar-novel-miR-35
ENSOARG00000016970	TPP1	oar-novel-miR-35
ENSOARG00000017517	SERINC5	oar-novel-miR-35
ENSOARG00000017603		oar-novel-miR-35
ENSOARG00000017713	TRAF7	oar-novel-miR-35
ENSOARG00000019714	METTL17	oar-novel-miR-35
ENSOARG00000020213	ATP1A1	oar-novel-miR-35
ENSOARG00000000230	SKI	oar-novel-miR-45
ENSOARG00000000327	LAMA1	oar-novel-miR-45
ENSOARG00000000897	CUEDC2	oar-novel-miR-45
ENSOARG00000001511	STAT3	oar-novel-miR-45
ENSOARG00000002545	EPB41	oar-novel-miR-45
ENSOARG00000002721	CBX2	oar-novel-miR-45
ENSOARG00000004252	ILVBL	oar-novel-miR-45
ENSOARG00000004487	YWHAB	oar-novel-miR-45
ENSOARG00000004577	INPPL1	oar-novel-miR-45
ENSOARG00000005869	BEND6	oar-novel-miR-45
ENSOARG00000006375	FKBP15	oar-novel-miR-45
ENSOARG00000006701	PLD2	oar-novel-miR-45
ENSOARG00000008241	XG	oar-novel-miR-45
ENSOARG00000009319	SLC29A1	oar-novel-miR-45
ENSOARG00000009818	NCOA3	oar-novel-miR-45
ENSOARG00000010124	MYO1D	oar-novel-miR-45
ENSOARG00000010127	CRIM1	oar-novel-miR-45
ENSOARG00000011582	CYP26B1	oar-novel-miR-45
ENSOARG00000013044	ZO2	oar-novel-miR-45
ENSOARG00000014525	AR	oar-novel-miR-45
ENSOARG00000014725	APLP2	oar-novel-miR-45
ENSOARG00000014769	OCRL	oar-novel-miR-45
ENSOARG00000014904	PAPD7	oar-novel-miR-45
ENSOARG00000015129		oar-novel-miR-45
ENSOARG00000015814	METAP1	oar-novel-miR-45
ENSOARG00000016505	CPT1A	oar-novel-miR-45
ENSOARG00000016937	F2R	oar-novel-miR-45
ENSOARG00000017603		oar-novel-miR-45
ENSOARG00000018210	TIMP3	oar-novel-miR-45
ENSOARG00000018274	SORL1	oar-novel-miR-45
ENSOARG00000018479	AQP8	oar-novel-miR-45
ENSOARG00000018989	NEO1	oar-novel-miR-45
ENSOARG00000019070	PDGFRA	oar-novel-miR-45
ENSOARG00000019557	CTDSP1	oar-novel-miR-45
ENSOARG00000019806	PLXNB2	oar-novel-miR-45
ENSOARG00000020060	PABPC4	oar-novel-miR-45
ENSOARG00000020226	BAHD1	oar-novel-miR-45
ENSOARG00000020518	GGCX	oar-novel-miR-45
ENSOARG00000000549	PTPRM	oar-novel-miR-8
ENSOARG00000001591	FUCA2	oar-novel-miR-8
ENSOARG00000006375	FKBP15	oar-novel-miR-8
ENSOARG00000007660	KIAA0408	oar-novel-miR-8
ENSOARG00000009155	CCBL1	oar-novel-miR-8
ENSOARG00000011436	MGAT5	oar-novel-miR-8
ENSOARG00000012117	RAB11FIP3	oar-novel-miR-8
ENSOARG00000015267	MCAM	oar-novel-miR-8
ENSOARG00000016505	CPT1A	oar-novel-miR-8
ENSOARG00000018479	AQP8	oar-novel-miR-8
ENSOARG00000019714	METTL17	oar-novel-miR-8
ENSOARG00000020226	BAHD1	oar-novel-miR-8
ENSOARG00000000480	MOCS1	oar-novel-miR-81
ENSOARG00000000549	PTPRM	oar-novel-miR-81
ENSOARG00000002721	CBX2	oar-novel-miR-81
ENSOARG00000003592	LRP2	oar-novel-miR-81
ENSOARG00000008151	ORAI3	oar-novel-miR-81
ENSOARG00000009370	PVRL2	oar-novel-miR-81
ENSOARG00000013168	IFNGR2	oar-novel-miR-81
ENSOARG00000015228	GATA4	oar-novel-miR-81
ENSOARG00000019806	PLXNB2	oar-novel-miR-81
ENSOARG00000006789	IRAK1BP1	oar-novel-miR-87
ENSOARG00000000327	LAMA1	oar-novel-miR-96
ENSOARG00000001511	STAT3	oar-novel-miR-96
ENSOARG00000002545	EPB41	oar-novel-miR-96
ENSOARG00000004362	KIF1C	oar-novel-miR-96
ENSOARG00000006375	FKBP15	oar-novel-miR-96
ENSOARG00000007660	KIAA0408	oar-novel-miR-96
ENSOARG00000008614	PHLDB3	oar-novel-miR-96
ENSOARG00000009155	CCBL1	oar-novel-miR-96
ENSOARG00000009319	SLC29A1	oar-novel-miR-96
ENSOARG00000009391	TAPBP	oar-novel-miR-96
ENSOARG00000009536	PLCB4	oar-novel-miR-96
ENSOARG00000010127	CRIM1	oar-novel-miR-96
ENSOARG00000010654	CTNND1	oar-novel-miR-96
ENSOARG00000010733	MAGI1	oar-novel-miR-96
ENSOARG00000010741	FOXO3	oar-novel-miR-96
ENSOARG00000011114	VGLL1	oar-novel-miR-96
ENSOARG00000012669	INO80B	oar-novel-miR-96
ENSOARG00000013044	ZO2	oar-novel-miR-96
ENSOARG00000013168	IFNGR2	oar-novel-miR-96
ENSOARG00000013374	CAPN5	oar-novel-miR-96
ENSOARG00000014323	ECHDC3	oar-novel-miR-96
ENSOARG00000017409		oar-novel-miR-96
ENSOARG00000017603		oar-novel-miR-96
ENSOARG00000020547	CHD1L	oar-novel-miR-96
ENSOARG00000020583	ST3GAL5	oar-novel-miR-96
ENSOARG00000021107	C14orf37	oar-novel-miR-96
