# Supplementary material for: Functional changes in mRNA expression and alternative pre-mRNA splicing associated with the effects of nutrition on apoptosis and spermatogenesis in the adult testis
Source: BMC Genomics. 2017 Jan 10;18:64. doi: 10.1186/s12864-016-3385-8 (PMC5223305; doi:10.1186/s12864-016-3385-8)
Supplement: Additional file 8: Table S5. — Identification of alternative splicing events with Tophat2 software. (XLSX 1164 kb) [file 12864_2016_3385_MOESM8_ESM.xlsx]

## Sheet: Sheet1
Junction ID	X.Contains_Novel_or_Only_Known.Annotated._Junctions	as_event_type	chr	strand	exclusion_junctions	inclusion_junctions	exclusion_exons	inclusion_exons	intron.exon_junctions	neighboring_constitutive_exons	H1	H2	H3	H4	H5	H6	H7	H8	L1	L2	L3	L4	L5	L6	L7	L8	Gene ID
XLOC_000004	N	alternative_donor	chr1	+	chr1:187594-189621	chr1:187647-189621		chr1:187594-187646	chr1:187593-187594		100	97.06	100	100	93.55	100	NA	93.33	93.55	NA	100	NA	93.33	82.14	93.33	NA	DTYMK
XLOC_000008	N	alternative_acceptor	chr1	+	chr1:474439-474823	chr1:474439-474669		chr1:474670-474823	chr1:474823-474824		28.89	30.14	27.73	29.59	33.33	29.79	30.71	NA	28.26	27.27	24.24	37.11	29.6	32.72	38.1	34.12	HDLBP
XLOC_000008,XLOC_000080	N	alternative_acceptor	chr1	+	chr1:10936393-10936842	chr1:10936393-10936839		chr1:10936840-10936842	chr1:10936842-10936843		10.34	NA	20	27.12	33.33	13.16	27.12	20	NA	22.58	22.22	15.15	22.41	25	18.18	21.28	NA
XLOC_000009	K	intron_retention	chr1	+	chr1:591138-593345				chr1:591137-591138;chr1:593345-593346		0	0	2.04	1.56	0	0.85	11.27	1.82	2.5	2.13	0	5.26	1.71	7.69	2.17	7.69	PASK
XLOC_000009	K	intron_retention	chr1	+	chr1:593531-594195				chr1:593530-593531;chr1:594195-594196		3.23	2.86	13.21	8.7	2.61	5.52	9.55	2.74	4.76	7.14	6.25	8.2	6.79	6.92	2.25	9.8	PASK
XLOC_000054	K	alternative_donor	chr1	+	chr1:7279392-7283098	chr1:7279404-7283098		chr1:7279392-7279403	chr1:7279391-7279392		0	7.14	4.35	9.33	NA	4.17	11.69	NA	5	7.14	NA	11.36	11.54	11.67	NA	8.33	USP40
XLOC_000054	K	cassette	chr1	+	chr1:7262145-7271291	chr1:7262145-7269241;chr1:7269279-7271291		chr1:7269242-7269278			NA	91.67	88.37	93.75	92.31	93.1	96.49	100	88.24	90.32	NA	90.62	95.31	86.89	NA	91.49	USP40
XLOC_000054	K	alternative_first_exon	chr1	+	chr1:7243160-7244969	chr1:7244886-7244969	chr1:7243078-7243159	chr1:7244649-7244885			95	95.83	89.47	92.98	91.43	89.13	94.44	93.33	87.5	88	86.96	100	85.71	85.71	NA	91.67	USP40
XLOC_000054	K	cassette	chr1	+	chr1:7252944-7259499	chr1:7252944-7254265;chr1:7254324-7259499		chr1:7254266-7254323			89.19	88.64	78.72	88.24	85	85.29	90.91	87.5	82.86	85.71	NA	91.67	85	79.31	NA	82.22	USP40
XLOC_000054	K	intron_retention	chr1	+	chr1:7277193-7277882				chr1:7277192-7277193;chr1:7277882-7277883		0	NA	0	1.72	NA	3.33	1.8	NA	10	3.85	4.76	3.03	5.56	8.06	0	4.92	USP40
XLOC_000054	K	alternative_donor	chr1	+	chr1:7277978-7279275	chr1:7278027-7279275		chr1:7277978-7278026	chr1:7277977-7277978		5	4.17	1.92	11.54	NA	14.29	16	NA	NA	0	NA	8.33	8.11	4.23	11.11	7.41	USP40
XLOC_000054	K	intron_retention	chr1	+	chr1:7277978-7279275				chr1:7277977-7277978;chr1:7279275-7279276		NA	0	5.56	11.54	NA	11.11	11.27	NA	NA	8	NA	10.2	9.33	5.56	4	9.09	USP40
XLOC_000054	K	cassette	chr1	+	chr1:7259554-7262057	chr1:7259554-7260297;chr1:7260387-7262057		chr1:7260298-7260386			64.52	55.56	60.71	55.22	44.44	57.89	63.71	66.67	56.67	76.92	80.65	73.08	60.24	68	79.17	56.98	USP40
XLOC_000054,XLOC_000806	K	alternative_acceptor	chr1	+	chr1:120159979-120161654	chr1:120159979-120161650		chr1:120161651-120161654	chr1:120161654-120161655		96	100	NA	100	100	91.67	92.5	96.89	100	100	NA	NA	95.65	100	100	88.89	NA
XLOC_000068	N	alternative_first_exon	chr1	+	chr1:9863632-9877950,chr1:9863799-9877950,chr1:9863687-9877950	chr1:9876580-9877950	chr1:9863600-9863631	chr1:9876416-9876579			87.18	100	100	91.67	92.11	89.66	89.23	90.53	94.44	100	NA	NA	95.24	86.49	93.75	91.3	ZMYM1
XLOC_000068	K	intron_retention	chr1	+	chr1:9878021-9878228				chr1:9878020-9878021;chr1:9878228-9878229		0	0	3.85	7.32	3.45	1.56	7.46	4.11	9.09	12	5	0	3.92	0	0	0	ZMYM1
XLOC_000068	K	cassette	chr1	+	chr1:9887608-9888419	chr1:9887608-9887775;chr1:9887814-9888419		chr1:9887776-9887813			77.14	60	75	76.32	80	75.56	79.03	75.51	79.31	NA	NA	69.57	78.57	80	NA	67.86	ZMYM1
XLOC_000068	K	cassette	chr1	+	chr1:9878021-9883996	chr1:9878021-9878228;chr1:9878479-9883996		chr1:9878229-9878478			65.12	75	76	64.58	72.6	79.1	82.26	75	68.57	89.66	80.95	79.17	85.71	69.57	80	78.12	ZMYM1
XLOC_000071,XLOC_000569	K	alternative_acceptor	chr1	+	chr1:99317986-99318157	chr1:99317986-99318099		chr1:99318100-99318157	chr1:99318157-99318158		0	0	0	2.78	3.33	4.76	7.81	5.62	10.64	8.11	4.35	11.54	8.33	4	2.04	8.57	NA
XLOC_000080	K	intron_retention	chr1	+	chr1:10931575-10933682				chr1:10931574-10931575;chr1:10933682-10933683		8.57	16	10.42	10.77	7.69	5.26	6.9	11.54	8.57	6.12	10.81	5.08	13.56	5.13	NA	6.06	THRAP3
XLOC_000080	K	intron_retention	chr1	+	chr1:10926139-10927683				chr1:10926138-10926139;chr1:10927683-10927684		2.7	6.9	15.15	18.33	14.71	8.89	15	17.39	11.54	7.46	3.45	9.8	5.08	8.96	NA	13.33	THRAP3
XLOC_000080	N	alternative_donor	chr1	+	chr1:10931575-10933682	chr1:10931881-10933682		chr1:10931575-10931880	chr1:10931574-10931575		8.57	16	6.52	6.45	10	2.7	6.9	11.54	5.88	6.12	8.33	5.08	5.56	3.9	NA	1.59	THRAP3
XLOC_000080	K	intron_retention	chr1	+	chr1:10920955-10925232				chr1:10920954-10920955;chr1:10925232-10925233		NA	7.69	10.34	10.77	9.38	9.38	8.82	13.33	2.63	12.5	19.05	16.22	11.11	4.26	3.23	20	THRAP3
XLOC_000080	K	intron_retention	chr1	+	chr1:10933871-10936196				chr1:10933870-10933871;chr1:10936196-10936197		NA	3.45	0	6.9	2.94	9.3	6.9	2.04	0	10.53	4.35	5.88	8.47	8.2	12.5	10.45	THRAP3
XLOC_000097	K	intron_retention	chr1	+	chr1:13798995-13802061				chr1:13798994-13798995;chr1:13802061-13802062		NA	5	4	1.92	NA	9.52	10.81	NA	12	3.45	NA	9.38	7.69	2.75	8	10.91	MACF1
XLOC_000097	K	intron_retention	chr1	+	chr1:13766816-13782608				chr1:13766815-13766816;chr1:13782608-13782609		NA	17.39	0	8.62	NA	NA	12.5	NA	15	22.22	NA	4.65	11.11	7.38	12.5	9.68	MACF1
XLOC_000097	K	intron_retention	chr1	+	chr1:13865166-13866246				chr1:13865165-13865166;chr1:13866246-13866247		0	NA	0	0	NA	NA	4.88	NA	0	7.41	NA	2.38	2.38	5.97	13.64	0	MACF1
XLOC_000097	K	intron_retention	chr1	+	chr1:13802125-13802768				chr1:13802124-13802125;chr1:13802768-13802769		NA	15	3.57	0	NA	NA	7.69	NA	5	15.62	NA	9.3	4.88	4.4	0	10.53	MACF1
XLOC_000097	K	intron_retention	chr1	+	chr1:13881891-13889336				chr1:13881890-13881891;chr1:13889336-13889337		NA	4.55	5	0	NA	13.64	3.23	NA	0	4	NA	3.45	6	2.13	0	6.06	MACF1
XLOC_000097	K	alternative_first_exon	chr1	+	chr1:13859948-13860538;chr1:13859726-13860538	chr1:13859929-13860538	chr1:13859597-13859725	chr1:13859882-13859928			NA	8	NA	0	14.29	0	5.77	NA	0	0	0	4.17	0	0	0	0	MACF1
XLOC_000103	N	cassette	chr1	+	chr1:14429853-14432242	chr1:14429853-14430452;chr1:14430554-14432242		chr1:14430453-14430553			100	100	90.62	88.1	89.47	100	100	100	100	100	100	100	94.55	93.65	88.14	100	CAP1
XLOC_000103,XLOC_001247	K	alternative_acceptor	chr1	+	chr1:14429853-14430452	chr1:14429853-14430449		chr1:14430450-14430452	chr1:14430452-14430453		76.92	58.7	63.33	67.57	65.79	68.33	68.57	74.19	51.85	63.64	NA	76.19	57.14	67.86	56.25	52.17	NA
XLOC_000107	K	alternative_donor	chr1	+	chr1:14602424-14604708;chr1:14602583-14604708	chr1:14602668-14604708		chr1:14602424-14602582;chr1:14602583-14602667	chr1:14602423-14602424;chr1:14602582-14602583		84.84	83.4	84.75	85.37	87.53	85.64	84.15	88.05	79.44	87.1	82.52	80.65	80.49	90.12	94.2	84.42	TMCO2
XLOC_000107	K	intron_retention	chr1	+	chr1:14602424-14604708				chr1:14602423-14602424;chr1:14604708-14604709		74.57	64.6	71.43	72.41	74.47	73.56	71.6	72.25	63.64	69.23	57.14	55.56	67.63	74.19	88.06	60	TMCO2
XLOC_000107	K	alternative_donor	chr1	+	chr1:14602668-14604708;chr1:14602583-14604708	chr1:14602424-14604708		chr1:14602424-14602582;chr1:14602583-14602667	chr1:14602423-14602424;chr1:14602582-14602583		14.19	16.6	15.25	14.63	11.51	13.61	14.02	11.95	19.35	12.9	17.48	19.35	18.29	9.88	5.8	15.58	TMCO2
XLOC_000111	N	alternative_acceptor	chr1	+	chr1:60712853-60716034;chr1:60712853-60729107	chr1:60712853-60713044		chr1:60713045-60716034;chr1:60716035-60729107	chr1:60716034-60716035;chr1:60729107-60729108		42.37	31.25	12	33.33	11.24	30.77	28.95	3.8	10.42	12.5	12.5	NA	33.33	23.08	35.29	28.57	ZFP69
XLOC_000128,XLOC_000270	K	alternative_acceptor	chr1	+	chr1:17047629-17048317	chr1:17047629-17048244		chr1:17048245-17048317	chr1:17048317-17048318		11.43	9.8	0	10.34	15.38	15	NA	9.52	14.71	NA	0	NA	9.52	11.43	6.76	NA	NA
XLOC_000134	N	cassette	chr1	+	chr1:17608629-17616517;chr1:17608629-17614547	chr1:17608629-17609003;chr1:17609209-17614547,chr1:17609209-17616517		chr1:17609004-17609208			73.91	100	100	73.21	63.37	62.82	91.67	72.52	71.88	100	76	NA	100	72.73	66.67	100	FAM183A
XLOC_000134	N	cassette	chr1	+	chr1:17609209-17620390;chr1:17609209-17620386	chr1:17609209-17616517;chr1:17616578-17620390,chr1:17616578-17620386		chr1:17616518-17616577			97.52	93.89	100	93.41	96.74	98.32	96.77	96.83	95.38	86.42	100	100	95.29	100	100	95.56	FAM183A
XLOC_000134	N	cassette	chr1	+	chr1:17608629-17616517;chr1:17608629-17614547	chr1:17608629-17609066;chr1:17609209-17614547,chr1:17609209-17616517		chr1:17609067-17609208			70.49	100	NA	70.59	63.73	60.81	90.57	71.5	70.97	100	76	NA	100	70.97	59.15	NA	FAM183A
XLOC_000134	N	alternative_acceptor	chr1	+	chr1:17616578-17620386;chr1:17616578-17620421;chr1:17616578-17618382;chr1:17616578-17617095	chr1:17616578-17620390		chr1:17617096-17618382;chr1:17618383-17620386;chr1:17620387-17620390;chr1:17620391-17620421	chr1:17618382-17618383;chr1:17620386-17620387;chr1:17620390-17620391;chr1:17620421-17620422		21.33	25	12.5	18.37	20	15.94	17.19	19.69	18.06	21.05	20	23.81	12.77	16.67	14.67	12	FAM183A
XLOC_000134	N	alternative_acceptor	chr1	+	chr1:17616578-17620421;chr1:17616578-17620390;chr1:17616578-17618382;chr1:17616578-17617095	chr1:17616578-17620386		chr1:17617096-17618382;chr1:17618383-17620386;chr1:17620387-17620390;chr1:17620391-17620421	chr1:17618382-17618383;chr1:17620386-17620387;chr1:17620390-17620391;chr1:17620421-17620422		77.33	75	87.5	81.63	79.05	81.16	81.25	78.24	80.56	78.95	80	76.19	87.23	83.33	84	88	FAM183A
XLOC_000148,XLOC_001123	N	alternative_acceptor	chr1	+	chr1:199502304-199507142	chr1:199502304-199502910		chr1:199502911-199507142	chr1:199507142-199507143		67.92	62.5	70	71.43	59.49	66.67	65.57	66.18	82	78.95	85.71	88	78.05	67.86	31.82	65.22	NA
XLOC_000156	K	alternative_donor	chr1	+	chr1:19078737-19079168	chr1:19078815-19079168		chr1:19078737-19078814	chr1:19078736-19078737		17.86	17.39	NA	12.5	NA	19.05	12.9	NA	10	17.24	20	23.81	NA	25.64	NA	20.51	ENSOARG00000000941
XLOC_000158	K	alternative_first_exon	chr1	+	chr1:19197075-19199791	chr1:19199331-19199791,chr1:19199632-19199791	chr1:19196980-19197074	chr1:19199300-19199330			82.56	92.19	55.88	67.21	76.84	70.59	74.68	79.25	71.67	62.86	67.86	76.67	77.22	41.46	87.18	73.81	KIF2C
XLOC_000158	K	alternative_donor	chr1	+	chr1:19199331-19199791	chr1:19199632-19199791		chr1:19199331-19199631	chr1:19199330-19199331		58.06	76.92	60	66.67	63.16	73.21	76.74	67.19	60	57.14	NA	52.38	70.59	85	59.09	60.61	KIF2C
XLOC_000158	K	cassette	chr1	+	chr1:19202504-19204220	chr1:19202504-19203547;chr1:19203671-19204220		chr1:19203548-19203670			91.3	92.04	92	95.52	90	93.62	95.29	92.17	92.59	91.67	92.31	92.31	92.59	100	96.83	100	KIF2C
XLOC_000169	K	alternative_first_exon	chr1	+	chr1:19750148-19750861	chr1:19750568-19750861	chr1:19749926-19750147	chr1:19750477-19750567			10.53	11.76	6.06	17.14	35.71	25	10.81	46.67	30	NA	NA	NA	11.54	13.85	NA	13.33	TOE1
XLOC_000169	K	intron_retention	chr1	+	chr1:19752739-19752824				chr1:19752738-19752739;chr1:19752824-19752825		92.08	93.33	91.49	87.64	93.07	96.1	94.96	96.97	90.62	100	100	100	96.24	94.05	95.93	89.29	TOE1
XLOC_000169,XLOC_000993	K	alternative_acceptor	chr1	+	chr1:19751132-19751318	chr1:19751132-19751276		chr1:19751277-19751318	chr1:19751318-19751319		90.74	100	100	85.37	90.91	92.98	93.75	100	100	100	91.18	88	87.88	91.18	100	97.62	NA
XLOC_000173	K	intron_retention	chr1	+	chr1:20003532-20004233				chr1:20003531-20003532;chr1:20004233-20004234		11.63	12.71	14.47	15.53	10	10.56	11.4	11.4	17.57	12.05	9.3	19.35	9.26	10.11	NA	10.1	ENSOARG00000001820
XLOC_000173	K	cassette	chr1	+	chr1:20003532-20008396	chr1:20003532-20004233;chr1:20005215-20008396		chr1:20004234-20005214			79.84	78.63	87.64	85.64	84.96	81.25	88.84	58.87	81.44	79.17	84.73	83	84.42	92.57	89.39	91.55	ENSOARG00000001820
XLOC_000173	K	intron_retention	chr1	+	chr1:20005215-20008396				chr1:20005214-20005215;chr1:20008396-20008397		12.5	16.07	17.65	22.22	20.39	13.79	18.64	17.57	25	14	7.02	18.52	12.9	12.5	6.9	19.7	ENSOARG00000001820
XLOC_000173	K	intron_retention	chr1	+	chr1:19985107-19985327				chr1:19985106-19985107;chr1:19985327-19985328		19.23	NA	31.82	20.59	18.42	14.71	16.07	15	NA	33.33	NA	NA	26.67	25.49	28.21	29.63	ENSOARG00000001820
XLOC_000173	K	intron_retention	chr1	+	chr1:20003532-20008396				chr1:20003531-20003532;chr1:20008396-20008397		21.21	33.33	NA	43.14	35.85	33.33	41.67	21.62	43.75	19.35	25.93	32	25	NA	NA	NA	ENSOARG00000001820
XLOC_000184	N	alternative_acceptor	chr1	+	chr1:20663508-20663726;chr1:20663508-20663718	chr1:20663508-20663608		chr1:20663609-20663718;chr1:20663719-20663726	chr1:20663718-20663719;chr1:20663726-20663727		32.2	31.82	29.63	24.14	20	26.98	28.57	23.81	33.33	24.24	26.67	NA	28.57	21.88	28.72	NA	CUFF.248.1
XLOC_000185	K	alternative_donor	chr1	+	chr1:20692167-20692291	chr1:20692190-20692291		chr1:20692167-20692189	chr1:20692166-20692167		38.1	33.33	36.11	32.5	30	42.42	37.74	NA	29.41	NA	NA	38.64	33.33	36.59	32.26	36.54	NSUN4
XLOC_000185	K	alternative_first_exon	chr1	+	chr1:20691885-20692067;chr1:20688206-20692067;chr1:20691830-20692067	chr1:20691578-20692067	chr1:20688084-20688205;chr1:20691649-20691829	chr1:20688636-20691577			NA	65.38	91.67	94.29	50	72.41	94.62	46.15	80	NA	NA	95.92	80.56	92.86	71.43	95.79	NSUN4
XLOC_000185	K	alternative_first_exon	chr1	+	chr1:20691885-20692067;chr1:20691578-20692067;chr1:20691830-20692067	chr1:20688206-20692067	chr1:20688636-20691577;chr1:20691649-20691829	chr1:20688084-20688205			NA	15.38	5.56	5.71	29.17	17.24	2.15	11.54	8	NA	NA	2.04	16.67	4.76	19.05	3.16	NSUN4
XLOC_000185	K	alternative_first_exon	chr1	+	chr1:20691885-20692067;chr1:20691578-20692067;chr1:20688206-20692067	chr1:20691830-20692067	chr1:20688636-20691577;chr1:20688084-20688205	chr1:20691649-20691829			NA	19.23	2.78	0	20.83	10.34	3.23	23.08	12	NA	NA	2.04	2.78	2.38	9.52	1.05	NSUN4
XLOC_000185	K	intron_retention	chr1	+	chr1:20692167-20692291				chr1:20692166-20692167;chr1:20692291-20692292		53.57	63.16	64.06	55.74	56.25	65.45	64.52	62.07	56.36	67.65	80	61.43	58.9	57.38	61.82	62.07	NSUN4
XLOC_000189	N	alternative_acceptor	chr1	+	chr1:21003472-21004400;chr1:21003472-21004483	chr1:21003472-21004479		chr1:21004401-21004479;chr1:21004480-21004483	chr1:21004479-21004480;chr1:21004483-21004484		25.58	18.18	17.39	17.39	NA	14.29	25	33.33	20	25	NA	NA	37.21	17.14	33.33	26.47	TEX38
XLOC_000189	N	alternative_acceptor	chr1	+	chr1:21003472-21004483;chr1:21003472-21004479	chr1:21003472-21004400		chr1:21004401-21004479;chr1:21004480-21004483	chr1:21004479-21004480;chr1:21004483-21004484		74.42	72.73	82.61	82.61	NA	85.71	75	66.67	80	75	NA	NA	62.79	74.29	66.67	73.53	TEX38
XLOC_000206	K	cassette	chr1	+	chr1:25936124-25950047	chr1:25936124-25946476;chr1:25946516-25950047		chr1:25946477-25946515			8.33	11.21	15.58	7.92	11.32	7.92	9.57	7.88	9.42	11.11	18	20.45	6.32	14.29	14.55	8.51	ENSOARG00000004769
XLOC_000206	N	alternative_donor	chr1	+	chr1:25972035-25972546	chr1:25972200-25972546		chr1:25972035-25972199	chr1:25972034-25972035		0	0	4.44	3.8	2.11	2.83	4.48	2.37	2.5	3.39	3.33	5.13	3.64	NA	NA	12	ENSOARG00000004769
XLOC_000206	K	intron_retention	chr1	+	chr1:25972035-25972546				chr1:25972034-25972035;chr1:25972546-25972547		0	0	2.27	2.56	4.14	4.63	4.48	0.6	3.7	5	0	2.63	0	NA	NA	12	ENSOARG00000004769
XLOC_000206	K	intron_retention	chr1	+	chr1:25970268-25970386				chr1:25970267-25970268;chr1:25970386-25970387		1.64	4.44	5.56	2.38	2.78	2.38	3.85	3.76	6.67	3.77	0	12.12	6.67	8.51	5.97	12.2	ENSOARG00000004769
XLOC_000206	K	intron_retention	chr1	+	chr1:25936124-25950047				chr1:25936123-25936124;chr1:25950047-25950048		2.94	3.74	4.41	2.11	1.05	1.59	2.3	0.37	3.1	3.3	4.65	12.5	3.26	1.82	0	2.27	ENSOARG00000004769
XLOC_000208	N	alternative_donor	chr1	+	chr1:26262920-26273356;chr1:26262818-26273356;chr1:26269059-26273356;chr1:26270749-26273356	chr1:26256286-26273356		chr1:26256286-26262817;chr1:26262818-26262919;chr1:26262920-26269058;chr1:26269059-26270748	chr1:26256285-26256286;chr1:26262817-26262818;chr1:26262919-26262920;chr1:26269058-26269059		98.75	97.3	96.08	97.14	98.45	97.3	97.37	99.53	97.65	93.65	94.44	89.19	93.55	93.33	95.65	97.37	BTF3L4
XLOC_000208	N	cassette	chr1	+	chr1:26249405-26252316;chr1:26249140-26252316	chr1:26249405-26251129,chr1:26249140-26251129;chr1:26251167-26252316		chr1:26251130-26251166			7.55	11.36	8	0	9.78	4.55	10.17	15.07	8.96	5.71	9.09	NA	6.74	5	8.51	6.06	BTF3L4
XLOC_000212	K	intron_retention	chr1	+	chr1:26583940-26584047				chr1:26583939-26583940;chr1:26584047-26584048		5.26	2.7	NA	6.25	0	2.86	5.88	0	2.94	2.5	0	NA	13.79	0	2.04	3.45	PRPF38A
XLOC_000232	K	intron_retention	chr1	+	chr1:28890953-28892211				chr1:28890952-28890953;chr1:28892211-28892212		4	3.33	2.94	0	NA	12	3.31	NA	0	6.06	0	4.35	4.23	1.97	0	3.28	ENSOARG00000007404
XLOC_000232	N	alternative_first_exon	chr1	+	chr1:28882715-28899751	chr1:28896802-28899751	chr1:28881409-28882714	chr1:28896666-28896801			93.33	93.75	98.41	97.5	NA	90.48	99.36	79.17	94.59	93.1	92.86	98.85	97.18	99.09	88.46	96.5	ENSOARG00000007404
XLOC_000232	N	alternative_first_exon	chr1	+	chr1:28882715-28895754	chr1:28893708-28895754	chr1:28881409-28882714	chr1:28893578-28893707			NA	92	98.51	96.92	NA	90	95.83	NA	74.36	92	92	98.33	95.56	95.41	88	98.88	ENSOARG00000007404
XLOC_000232,XLOC_001279	K	alternative_acceptor	chr1	+	chr1:237161222-237162029	chr1:237161222-237161953		chr1:237161954-237162029	chr1:237162029-237162030		100	100	100	100	100	100	87.1	100	100	100	83.33	100	100	100	NA	100	NA
XLOC_000234	N	alternative_acceptor	chr1	+	chr1:29015172-29015282;chr1:29015172-29015373	chr1:29015172-29015303		chr1:29015283-29015303;chr1:29015304-29015373	chr1:29015303-29015304;chr1:29015373-29015374		100	95.35	NA	100	96.61	100	87.5	96	100	100	NA	NA	94.29	100	96.36	100	LEXM
XLOC_000234,XLOC_000679	K	alternative_acceptor	chr1	+	chr1:29008197-29008659	chr1:29008197-29008649		chr1:29008650-29008659	chr1:29008659-29008660		69.57	87.8	NA	88	93.48	85.71	79.17	93.75	84.62	NA	NA	NA	84.62	90.62	84.85	75	NA
XLOC_000253	K	coord_cassette	chr1	+	chr1:34431191-34434348	chr1:34431191-34433000;chr1:34433036-34433654;chr1:34433738-34434348		chr1:34433001-34433035;chr1:34433655-34433737			90	90	89.36	90	89.1	91.95	89.68	95.42	92.94	91.86	93.33	94.23	97.69	100	92.5	95.16	HOOK1
XLOC_000253	K	alternative_donor	chr1	+	chr1:34426947-34427034	chr1:34426951-34427034		chr1:34426947-34426950	chr1:34426946-34426947		89.29	NA	100	100	93.18	92	95.12	91.09	92.11	100	100	100	92.86	NA	NA	93.02	HOOK1
XLOC_000270	K	alternative_acceptor	chr1	+	chr1:39275194-39280412	chr1:39275194-39280409		chr1:39280410-39280412	chr1:39280412-39280413		93.02	91.26	92.41	96.39	96.15	89.74	97.22	94.48	90.7	90	92.5	100	83.72	NA	NA	91.84	UBE2U
XLOC_000270	N	cassette	chr1	+	chr1:39272435-39275100;chr1:39272435-39274183	chr1:39272435-39273740;chr1:39273823-39275100,chr1:39273823-39274183		chr1:39273741-39273822			75	81.25	78.89	72.73	67.73	73	70.1	67.99	73.5	72.73	64.44	73.53	76	NA	NA	80	UBE2U
XLOC_000270,XLOC_000986	K	alternative_last_exon	chr1	+	chr1:39273823-39275100	chr1:39273823-39274183	chr1:39275101-39275193	chr1:39274184-39274256			33.73	21.43	27.78	16.39	24.83	19.61	27.12	21.89	30.43	20.51	22.73	30	26.09	NA	NA	17.39	NA
XLOC_000285	K	cassette	chr1	+	chr1:42226964-42231783	chr1:42226964-42227096;chr1:42227134-42231783		chr1:42227097-42227133			0	7.41	NA	0	1.25	9.43	12.5	7.79	0	5.56	0	0	6.35	0	4.35	12.5	MIER1
XLOC_000285	K	intron_retention	chr1	+	chr1:42243862-42247395				chr1:42243861-42243862;chr1:42247395-42247396		31.75	8.7	40.74	20.69	28.09	29.33	14.81	21.43	21.43	17.07	20	20	5.56	NA	NA	NA	MIER1
XLOC_000285	K	cassette	chr1	+	chr1:42243862-42247395	chr1:42243862-42246369;chr1:42246526-42247395		chr1:42246370-42246525			25.86	17.65	36	26.98	25.58	22.06	37.84	21.43	26.67	19.05	29.41	25	17.07	NA	NA	33.33	MIER1
XLOC_000292	N	alternative_donor	chr1	+	chr1:45638140-45638796;chr1:45635442-45638796	chr1:45638194-45638796		chr1:45635442-45638139;chr1:45638140-45638193	chr1:45635441-45635442;chr1:45638139-45638140		9.38	35.48	18.75	13.33	8.93	13.04	25	4.88	17.39	16.22	38.46	14.71	8	NA	NA	5	SRSF11
XLOC_000292	K	alternative_acceptor	chr1	+	chr1:45661212-45661319	chr1:45661212-45661316		chr1:45661317-45661319	chr1:45661319-45661320		52.94	NA	40.91	61.7	53.85	63.16	63.77	59.09	54.17	60.71	61.54	41.38	63.41	NA	NA	59.38	SRSF11
XLOC_000292	N	alternative_donor	chr1	+	chr1:45638194-45638796;chr1:45638140-45638796	chr1:45635442-45638796		chr1:45635442-45638139;chr1:45638140-45638193	chr1:45635441-45635442;chr1:45638139-45638140		18.75	29.03	12.5	0	19.64	17.39	16.67	41.46	10.87	8.11	23.08	14.71	24	NA	NA	50	SRSF11
XLOC_000292	K	intron_retention	chr1	+	chr1:45635442-45638796				chr1:45635441-45635442;chr1:45638796-45638797		NA	62.5	NA	NA	68.57	77.14	80.49	50	75	89.29	70	79.17	88	62.07	NA	69.7	SRSF11
XLOC_000292	K	intron_retention	chr1	+	chr1:45638914-45639207				chr1:45638913-45638914;chr1:45639207-45639208		22.58	NA	28.57	21.62	17.78	27.45	23.33	14.89	NA	27.78	21.74	21.74	25	23.91	13.11	22.5	SRSF11
XLOC_000292	K	alternative_first_exon	chr1	+	chr1:45635442-45639207	chr1:45638914-45639207	chr1:45635308-45635441	chr1:45638050-45638913			73.33	79.41	75	79.31	80.6	81.25	65.52	81.82	77.55	95.56	72.97	70.59	73.13	43.24	56.52	48.78	SRSF11
XLOC_000292	N	alternative_donor	chr1	+	chr1:45638194-45638796;chr1:45635442-45638796	chr1:45638140-45638796		chr1:45635442-45638139;chr1:45638140-45638193	chr1:45635441-45635442;chr1:45638139-45638140		71.88	35.48	68.75	86.67	71.43	69.57	58.33	53.66	71.74	75.68	38.46	70.59	68	NA	NA	45	SRSF11
XLOC_000292	K	intron_retention	chr1	+	chr1:45629080-45635307				chr1:45629079-45629080;chr1:45635307-45635308		25.81	NA	23.33	29.73	NA	44.83	40.35	NA	36	47.62	27.27	48.57	52.08	30.43	NA	34.88	SRSF11
XLOC_000319	K	intron_retention	chr1	+	chr1:53824102-53830364				chr1:53824101-53824102;chr1:53830364-53830365		5.36	0	8.7	4.76	6.98	5.33	11.36	4.55	5.88	0	NA	NA	2.22	9.52	0	NA	DNAJB4
XLOC_000319	K	intron_retention	chr1	+	chr1:53821262-53823859				chr1:53821261-53821262;chr1:53823859-53823860		2.63	4.35	9.09	6.9	5.62	9.76	10	4.88	4.35	10.71	6.45	13.64	11.76	NA	NA	5	DNAJB4
XLOC_000338	N	cassette	chr1	+	chr1:60963631-60974661;chr1:60963631-60968482	chr1:60963631-60965957;chr1:60966046-60974661,chr1:60966046-60968482		chr1:60965958-60966045			97.62	91.04	88.37	88.61	92.48	92.75	87.65	91.78	93.55	89.47	100	92.31	92.86	NA	NA	NA	ENSOARG00000013942
XLOC_000338	K	intron_retention	chr1	+	chr1:60930389-60940168				chr1:60930388-60930389;chr1:60940168-60940169		1.85	7.89	8.33	17.39	4.12	3.03	18	4.7	8.51	0	NA	11.11	8	NA	NA	7.41	ENSOARG00000013942
XLOC_000338	K	cassette	chr1	+	chr1:60930389-60941138	chr1:60930389-60940168;chr1:60940290-60941138		chr1:60940169-60940289			88.24	89.19	100	86.89	88.08	96.58	87.18	89.55	94.12	82.86	70.97	100	91.43	NA	NA	NA	ENSOARG00000013942
XLOC_000338,XLOC_001374	K	alternative_acceptor	chr1	+	chr1:60918470-60921375	chr1:60918470-60921355		chr1:60921356-60921375	chr1:60921375-60921376		52.73	42.86	40.74	50	30	38.37	43.75	29.93	36.17	NA	30	20	37.93	NA	NA	35	NA
XLOC_000374	K	intron_retention	chr1	+	chr1:68454783-68462047				chr1:68454782-68454783;chr1:68462047-68462048		40.91	NA	51.28	33.33	32.14	40.13	38.89	26.23	32.53	30.77	27.27	44	24.19	NA	NA	26.67	BRDT
XLOC_000374	K	cassette	chr1	+	chr1:68424742-68440937;chr1:68424683-68440937	chr1:68424742-68440601,chr1:68424683-68440601;chr1:68440702-68440937		chr1:68440602-68440701			15.87	22.73	0	16.94	33.47	8.73	20.63	7.23	33.02	11.25	11.59	12.82	4	6.73	4.17	2.75	BRDT
XLOC_000374	K	alternative_donor	chr1	+	chr1:68424683-68440557	chr1:68424742-68440557		chr1:68424683-68424741	chr1:68424682-68424683		20	NA	NA	16	21.78	27.27	16	23.53	22.73	NA	NA	NA	31.03	39.02	36.96	18.18	BRDT
XLOC_000374	N	cassette	chr1	+	chr1:68424742-68440937;chr1:68424683-68440937;chr1:68424853-68440937	chr1:68424683-68440557,chr1:68424853-68440557,chr1:68424742-68440557;chr1:68440702-68440937		chr1:68440558-68440701			24.29	32.89	0	25.52	48.46	15.13	35.06	12.71	46.62	18.89	23.75	26.09	10.56	17.8	24.59	9.52	BRDT
XLOC_000374,XLOC_001403	K	alternative_acceptor	chr1	+	chr1:261821430-261822013	chr1:261821430-261822010		chr1:261822011-261822013	chr1:261822013-261822014		24.62	32.11	21.65	27.25	25.24	27.36	23.21	19.8	20.44	22.22	23.28	19.31	25.51	26.71	26.58	25.39	NA
XLOC_000377	K	intron_retention	chr1	+	chr1:68535961-68536177				chr1:68535960-68535961;chr1:68536177-68536178		100	97.26	100	100	100	100	100	100	100	100	100	NA	88.68	91.18	100	100	ENSOARG00000010385
XLOC_000390	K	cassette	chr1	+	chr1:69877559-69878869	chr1:69877559-69878456;chr1:69878635-69878869		chr1:69878457-69878634			NA	NA	NA	6.9	8.33	NA	5.56	7.14	4.55	13.79	12	8	13.04	23.81	NA	5	FNBP1L
XLOC_000390	K	intron_retention	chr1	+	chr1:69895155-69904179				chr1:69895154-69895155;chr1:69904179-69904180		NA	NA	NA	4.76	4.55	5	3.12	21.74	NA	20	4.76	18.52	8	7.69	0	7.89	FNBP1L
XLOC_000390	K	intron_retention	chr1	+	chr1:69904290-69905686				chr1:69904289-69904290;chr1:69905686-69905687		NA	NA	NA	12	10.71	28.57	5.56	15.38	8	20	14.29	12.5	14.29	NA	NA	13.04	FNBP1L
XLOC_000400	K	cassette	chr1	+	chr1:73107860-73109766	chr1:73107860-73109315;chr1:73109350-73109766		chr1:73109316-73109349			87.8	79.41	79.17	82.14	79.03	85.29	76.47	90.32	86.27	82.61	NA	NA	90.48	NA	76.19	NA	PTBP2
XLOC_000400	K	intron_retention	chr1	+	chr1:73107860-73109315				chr1:73107859-73107860;chr1:73109315-73109316		2.86	3.85	10	0	5.88	5.17	14.29	3.57	6.82	9.52	NA	NA	0	NA	NA	NA	PTBP2
XLOC_000400	K	alternative_acceptor	chr1	+	chr1:73115026-73115190	chr1:73115026-73115187		chr1:73115188-73115190	chr1:73115190-73115191		30.95	28.57	42.86	34.09	34.67	37.14	32.26	40	31.91	48.15	26.09	NA	36.17	NA	NA	25	PTBP2
XLOC_000414	K	alternative_first_exon	chr1	+	chr1:76592099-76602589	chr1:76599913-76602589	chr1:76592003-76592098	chr1:76599858-76599912			10.53	13.46	8.11	22.58	18.37	20	10.26	25	20	20	NA	NA	29.63	5	NA	29.17	MFSD14A
XLOC_000414	K	alternative_first_exon	chr1	+	chr1:76576552-76592002,chr1:76578932-76592002;chr1:76576076-76592002	chr1:76576837-76592002	chr1:76575883-76576075	chr1:76576791-76576836			0	9.09	0	12.5	9.52	8.51	5.26	5.77	13.51	4.35	NA	NA	10.81	5.56	NA	8.33	MFSD14A
XLOC_000419	K	cassette	chr1	+	chr1:77005655-77009780	chr1:77005655-77007449;chr1:77007498-77009780		chr1:77007450-77007497			100	100	NA	100	88.57	100	100	NA	100	NA	100	NA	94.83	88.46	100	NA	CDC14A
XLOC_000446,XLOC_001279	K	alternative_acceptor	chr1	+	chr1:237147423-237148283	chr1:237147423-237148280		chr1:237148281-237148283	chr1:237148283-237148284		46.91	43.08	38.3	47.92	44.7	39.67	48.94	46.31	43.75	43.42	41.54	44.44	42.5	47.62	55.56	44.07	NA
XLOC_000447	K	intron_retention	chr1	+	chr1:85688492-85691528				chr1:85688491-85688492;chr1:85691528-85691529		0	0	7.32	2.94	0	0	1.59	0	0	0	0	10	0	0	NA	0	SARS
XLOC_000447	K	intron_retention	chr1	+	chr1:85697642-85698209				chr1:85697641-85697642;chr1:85698209-85698210		0	0	NA	6.06	0	NA	4.88	NA	NA	2.5	NA	12.5	0	5.08	0	3.45	SARS
XLOC_000469	N	alternative_donor	chr1	+	chr1:86790824-86794949;chr1:86787930-86794949;chr1:86788653-86794949	chr1:86790911-86794949		chr1:86787930-86788652;chr1:86788653-86790823;chr1:86790824-86790910	chr1:86787929-86787930;chr1:86788652-86788653;chr1:86790823-86790824		NA	92.31	91.18	97.67	NA	96.15	97.96	NA	86.96	92.31	NA	97.06	100	98.72	NA	96.15	RBM15
XLOC_000469	N	alternative_donor	chr1	+	chr1:86790824-86794949;chr1:86788653-86794949;chr1:86790911-86794949	chr1:86787930-86794949		chr1:86787930-86788652;chr1:86788653-86790823;chr1:86790824-86790910	chr1:86787929-86787930;chr1:86788652-86788653;chr1:86790823-86790824		NA	7.69	0	0	NA	0	0	NA	13.04	0	NA	0	0	0	NA	0	RBM15
XLOC_000469	K	intron_retention	chr1	+	chr1:86790911-86794949				chr1:86790910-86790911;chr1:86794949-86794950		7.69	8.57	0	6	18.18	9.68	11.86	12.5	15.38	NA	NA	17.95	8.97	6	NA	10.81	RBM15
XLOC_000483	K	alternative_first_exon	chr1	+	chr1:87945273-87945507	chr1:87945409-87945507	chr1:87945209-87945272	chr1:87945322-87945408			9.8	13.64	3.57	8.33	2.91	7.69	5.13	6.12	1.89	8.7	NA	NA	4.17	0	8.93	5.88	ENSOARG00000019579
XLOC_000483	N	coord_cassette	chr1	+	chr1:87945273-87949306	chr1:87945273-87945507;chr1:87945651-87946271;chr1:87946371-87949306		chr1:87945508-87945650;chr1:87946272-87946370			91.18	89.66	NA	81.82	96.88	100	89.29	97.12	81.58	NA	NA	NA	91.43	100	100	NA	ENSOARG00000019579
XLOC_000483	K	intron_retention	chr1	+	chr1:87947390-87949306				chr1:87947389-87947390;chr1:87949306-87949307		10.48	9.2	10.67	4.85	8.33	11.76	12.5	14.32	7.91	3.9	3.45	6.67	9.15	4.08	6.14	10.26	ENSOARG00000019579
XLOC_000483	N	cassette	chr1	+	chr1:87945273-87949306;chr1:87945651-87949306;chr1:87945651-87951114;chr1:87945651-87947258;chr1:87945273-87951114	chr1:87945273-87946271,chr1:87945651-87946271;chr1:87946371-87947258,chr1:87946371-87951114,chr1:87946371-87949306		chr1:87946272-87946370			95.35	90.98	95.59	93.75	95.77	96.3	93.94	95.45	89.91	93.85	91.3	100	95.31	100	90.32	100	ENSOARG00000019579
XLOC_000483	N	cassette	chr1	+	chr1:87945651-87949306;chr1:87946371-87951114;chr1:87946371-87949306;chr1:87945651-87951114	chr1:87946371-87947258,chr1:87945651-87947258;chr1:87947390-87951114,chr1:87947390-87949306		chr1:87947259-87947389			91.24	93.84	95.89	94.44	93.61	93.92	97.27	93.54	93.44	96	100	100	94.9	96.47	85.6	96.39	ENSOARG00000019579
XLOC_000483	N	cassette	chr1	+	chr1:87947390-87951114;chr1:87946371-87951114;chr1:87945651-87951114;chr1:87945273-87951114	chr1:87945273-87949306,chr1:87945651-87949306,chr1:87947390-87949306,chr1:87946371-87949306;chr1:87949425-87951114		chr1:87949307-87949424			88.14	94.96	91.04	100	76.44	95	100	91.61	98.28	87.14	100	90.91	91.34	100	79.7	84.48	ENSOARG00000019579
XLOC_000483	N	cassette	chr1	+	chr1:87945273-87949306;chr1:87945273-87946271;chr1:87945273-87951114	chr1:87945273-87945507;chr1:87945651-87949306,chr1:87945651-87946271,chr1:87945651-87951114		chr1:87945508-87945650			86.09	89.42	93.22	84.29	89.37	91.85	86.9	93.33	85.45	85.19	83.33	87.5	89.72	95.77	84.71	92.98	ENSOARG00000019579
XLOC_000488	N	cassette	chr1	+	chr1:88312245-88314426	chr1:88312245-88314189;chr1:88314329-88314426		chr1:88314190-88314328			89.41	100	100	100	97.55	100	100	96.24	94.02	90.7	100	90.57	100	100	100	100	CUFF.668.1
XLOC_000488	K	alternative_first_exon	chr1	+	chr1:88301293-88302239,chr1:88301073-88302239;chr1:88300892-88302239	chr1:88301369-88302239,chr1:88301622-88302239	chr1:88300568-88300891	chr1:88301355-88301368			26.67	38	NA	28	45.61	30.77	33.33	53.03	42.31	47.62	NA	NA	30	NA	44.44	NA	CUFF.668.1
XLOC_000503	K	alternative_first_exon	chr1	+	chr1:90385929-90395982;chr1:90385477-90395982	chr1:90387371-90395982	chr1:90385276-90385476	chr1:90387299-90387370			0	6.67	8.7	5.56	NA	10.81	4.08	10	NA	NA	NA	NA	11.54	0	10	10	HIPK1
XLOC_000503	K	alternative_last_exon	chr1	+	chr1:90419717-90426578	chr1:90419717-90420645	chr1:90426579-90426700	chr1:90420646-90420838			76.14	68.13	66.04	51.11	77.06	64.86	63.24	70.8	61.97	52.24	57.5	40.58	74.04	47.95	67.06	37.78	HIPK1
XLOC_000503	K	intron_retention	chr1	+	chr1:90418612-90419490				chr1:90418611-90418612;chr1:90419490-90419491		96.43	90.32	100	100	100	91.49	94.23	94.55	100	85.19	85.71	100	100	100	NA	92.59	HIPK1
XLOC_000503	K	intron_retention	chr1	+	chr1:90420776-90426578				chr1:90420775-90420776;chr1:90426578-90426579		26.25	30.26	19.64	30.3	27.45	33.33	16.81	27.78	27.12	22.22	30.77	22.64	22.67	14.29	14.71	23.53	HIPK1
XLOC_000503	K	alternative_acceptor	chr1	+	chr1:90427781-90430369	chr1:90427781-90430366		chr1:90430367-90430369	chr1:90430369-90430370		78.57	NA	73.91	82.61	79.31	68.97	68.89	68	76	86.36	NA	75	73.47	75	75.61	80.65	HIPK1
XLOC_000531	K	intron_retention	chr1	+	chr1:96211146-96216680				chr1:96211145-96211146;chr1:96216680-96216681		0	0	0	NA	NA	0	4.55	NA	NA	0	0	11.54	0	0	NA	0	PHGDH
XLOC_000533	K	intron_retention	chr1	+	chr1:96910538-96910726				chr1:96910537-96910538;chr1:96910726-96910727		0	0	0	6.67	0	0	0	0	10	NA	NA	0	4.35	3.12	NA	0	PDE4DIP
XLOC_000533	N	cassette	chr1	+	chr1:96913070-96916334	chr1:96913070-96915996;chr1:96916165-96916334		chr1:96915997-96916164			NA	100	100	100	93.75	100	100	100	NA	85.71	NA	100	90	100	100	100	PDE4DIP
XLOC_000536	K	intron_retention	chr1	+	chr1:97098978-97099856				chr1:97098977-97098978;chr1:97099856-97099857		NA	12.82	12.12	12.5	0	16.22	15.15	8.11	15.38	16	NA	NA	20	11.76	NA	NA	ENSOARG00000020507
XLOC_000536	K	intron_retention	chr1	+	chr1:97066798-97067863				chr1:97066797-97066798;chr1:97067863-97067864		NA	4.44	NA	5.71	0	6.38	5.66	1.64	NA	0	NA	NA	2.17	0	1.92	10	ENSOARG00000020507
XLOC_000536	N	alternative_first_exon	chr1	+	chr1:97079774-97080974;chr1:97068079-97080974	chr1:97071728-97080974	chr1:97079565-97079773;chr1:97067864-97068078	chr1:97071250-97071727			30.99	25.88	20.22	25.32	28.9	30.5	29.73	26.53	29.65	25.17	30.51	28.57	29.03	29.85	25.12	24.53	ENSOARG00000020507
XLOC_000536	K	intron_retention	chr1	+	chr1:97096603-97101044				chr1:97096602-97096603;chr1:97101044-97101045		10	4.92	6.38	7.35	4.35	3.41	15.58	5.5	3.33	7.02	NA	14.29	12.82	10.26	2.53	NA	ENSOARG00000020507
XLOC_000536	K	intron_retention	chr1	+	chr1:97095443-97099884				chr1:97095442-97095443;chr1:97099884-97099885		100	73.61	100	100	76.6	71.83	58.06	44.26	100	NA	NA	NA	100	59.38	100	100	ENSOARG00000020507
XLOC_000536	K	intron_retention	chr1	+	chr1:97082113-97096579				chr1:97082112-97082113;chr1:97096579-97096580		3.45	4.17	13.64	4.88	0	4.3	7.41	5.51	3.51	5.36	NA	NA	6.25	13.64	2.35	NA	ENSOARG00000020507
XLOC_000536	N	alternative_first_exon	chr1	+	chr1:97071728-97080974;chr1:97079774-97080974	chr1:97068079-97080974	chr1:97071250-97071727;chr1:97079565-97079773	chr1:97067864-97068078			8.45	33.33	53.93	37.66	13.87	33.33	26.49	24.49	29.07	35.1	44.07	35.71	34.68	36.32	51.18	33.96	ENSOARG00000020507
XLOC_000536	N	alternative_first_exon	chr1	+	chr1:97071728-97080974;chr1:97068079-97080974	chr1:97079774-97080974	chr1:97071250-97071727;chr1:97067864-97068078	chr1:97079565-97079773			60.56	40.79	25.84	37.01	57.23	36.17	43.78	48.98	41.28	39.74	25.42	35.71	36.29	33.83	23.7	41.51	ENSOARG00000020507
XLOC_000536	K	alternative_last_exon	chr1	+	chr1:97097444-97102901;chr1:97097444-97102661	chr1:97097444-97098925	chr1:97102902-97102953;chr1:97102662-97102729	chr1:97098926-97098977			12.12	12.71	11.24	14.17	10.37	5.88	13.29	8.56	12.5	21.33	10.64	14.29	7.49	18.75	12.98	13.79	ENSOARG00000020507
XLOC_000536,XLOC_001403	K	alternative_last_exon	chr1	+	chr1:97097444-97098925;chr1:97097444-97102661	chr1:97097444-97102901	chr1:97098926-97098977;chr1:97102662-97102729	chr1:97102902-97102953			87.88	87.29	88.76	85.04	89.63	94.12	86.71	91.44	87.5	78.67	89.36	85.71	92.51	81.25	87.02	86.21	NA
XLOC_000542	K	intron_retention	chr1	+	chr1:98197184-98198257				chr1:98197183-98197184;chr1:98198257-98198258		0	0	0	2.7	1.09	4.55	2.17	0	0	NA	0	13.04	0	0	2.44	7.14	POLR3C
XLOC_000546	K	intron_retention	chr1	+	chr1:98275246-98276113				chr1:98275245-98275246;chr1:98276113-98276114		17.44	27.62	29.17	28.57	16.04	27.91	25.47	25	29.73	22	30.77	32.56	27.38	38.37	28.72	29.51	CUFF.751.2
XLOC_000546	K	alternative_first_exon	chr1	+	chr1:98275250-98276113,chr1:98275944-98276113;chr1:98275241-98276113,chr1:98275246-98276113	chr1:98275942-98276113	chr1:98275094-98275240	chr1:98275867-98275941			15.79	10.81	19.35	14.58	11.38	20.93	17.39	20.62	30	20	13.33	4.35	5.56	15.69	22.22	12.2	CUFF.751.2
XLOC_000546	K	alternative_donor	chr1	+	chr1:98275241-98276113	chr1:98275246-98276113		chr1:98275241-98275245	chr1:98275240-98275241		74.47	56.92	60.71	56	65.25	65.71	68.42	63.86	72.22	76	56.52	70	61.22	56.52	70.41	70	CUFF.751.2
XLOC_000546	K	intron_retention	chr1	+	chr1:98275942-98276113				chr1:98275941-98275942;chr1:98276113-98276114		59.38	78.18	70.37	72.5	63.79	67.07	66.04	59.72	58.49	66.67	73.91	90	86.21	78	66.94	78.12	CUFF.751.2
XLOC_000546	K	intron_retention	chr1	+	chr1:98275241-98276113				chr1:98275240-98275241;chr1:98276113-98276114		55.56	50.88	56	50	42.25	60	60	54.55	68.75	NA	54.55	70	54.76	62.26	66.28	66.67	CUFF.751.2
XLOC_000562	K	intron_retention	chr1	+	chr1:98915693-98916025				chr1:98915692-98915693;chr1:98916025-98916026		80.65	61.22	68.18	51.72	63.27	69.39	51.61	68.97	54.05	57.69	NA	NA	62.75	64.52	64.75	NA	BOLA1
XLOC_000568	K	alternative_first_exon	chr1	+	chr1:99285194-99285511,chr1:99285080-99285511;chr1:99285059-99285511	chr1:99285086-99285511	chr1:99284976-99285058	chr1:99285059-99285085			63.46	48.98	NA	68.09	67.83	69.7	66.67	65.5	61.36	62.86	52	NA	55.56	67.5	45.9	61.29	MRPS21
XLOC_000569	K	intron_retention	chr1	+	chr1:99317986-99318157				chr1:99317985-99317986;chr1:99318157-99318158		0	0	6.67	5.41	3.33	3.23	4.84	2.33	10.64	5.56	0	11.54	8.33	9.43	4	8.57	PRPF3
XLOC_000569	K	intron_retention	chr1	+	chr1:99318272-99319506				chr1:99318271-99318272;chr1:99319506-99319507		0	3.57	0	8.82	1.85	5.77	8	2.47	5.26	20	NA	NA	15.15	11.11	0	15	PRPF3
XLOC_000580	K	intron_retention	chr1	+	chr1:99893476-99894371				chr1:99893475-99893476;chr1:99894371-99894372		10	2.13	10.81	0	0	2.27	3.08	3.23	4.76	0	0	4.65	1.32	0	NA	0	C1orf56
XLOC_000580	K	alternative_donor	chr1	+	chr1:99893240-99894371	chr1:99893476-99894371		chr1:99893240-99893475	chr1:99893239-99893240		53.85	48.48	62.07	64.71	NA	59.26	70.27	47.62	NA	50	NA	72	61.11	46.43	NA	75.68	C1orf56
XLOC_000581	K	intron_retention	chr1	+	chr1:99902393-99903916				chr1:99902392-99902393;chr1:99903916-99903917		0	0	0	NA	3.33	0	7.14	4.76	0	4.55	3.7	NA	3.03	13.64	1.54	3.33	MLLT11
XLOC_000581	K	alternative_donor	chr1	+	chr1:99902389-99903916	chr1:99902393-99903916		chr1:99902389-99902392	chr1:99902388-99902389		32.14	27.27	29.41	18.18	22.58	32.35	31.75	22	26.42	30.56	39.39	36.36	32.65	37.93	29.81	44.12	MLLT11
XLOC_000581	K	cassette	chr1	+	chr1:99899116-99902258	chr1:99899116-99901503;chr1:99901640-99902258		chr1:99901504-99901639			1.92	4.11	10.2	3.64	10.34	2.67	2.82	7.02	6.35	0	5.71	0	1.75	6.38	12.7	2.5	MLLT11
XLOC_000581	K	intron_retention	chr1	+	chr1:99902389-99903916				chr1:99902388-99902389;chr1:99903916-99903917		0	0	0	0	2.04	0	6.52	2.5	0	3.85	4.76	NA	0	14.29	1.35	5	MLLT11
XLOC_000586	K	alternative_first_exon	chr1	+	chr1:100062037-100062182	chr1:100062046-100062182	chr1:100061928-100062036	chr1:100062037-100062045			18.75	14.71	NA	23.81	11.76	22.5	12	21.95	15.38	NA	10.71	NA	15.38	12.12	14.29	10	PSMD4
XLOC_000586	K	alternative_acceptor	chr1	+	chr1:100055114-100059139	chr1:100055114-100059127		chr1:100059128-100059139	chr1:100059139-100059140		100	96.36	100	100	90.77	100	100	92	100	100	100	NA	100	100	88.89	100	PSMD4
XLOC_000594	N	alternative_acceptor	chr1	+	chr1:100564346-100566048;chr1:100564346-100569690	chr1:100564346-100569692		chr1:100566049-100569690;chr1:100569691-100569692	chr1:100569690-100569691;chr1:100569692-100569693		0	0	12	0	0	0	0	0	0	0	0	NA	0	0	0	0	RIIAD1
XLOC_000594	N	alternative_acceptor	chr1	+	chr1:100564346-100566048;chr1:100564346-100569692	chr1:100564346-100569690		chr1:100566049-100569690;chr1:100569691-100569692	chr1:100569690-100569691;chr1:100569692-100569693		100	100	88	100	100	100	100	100	100	100	100	NA	100	100	100	100	RIIAD1
XLOC_000594	N	cassette	chr1	+	chr1:100564346-100570811	chr1:100564346-100569690;chr1:100569738-100570811		chr1:100569691-100569737			89.89	96.59	93.88	93.33	92.63	97.14	92.75	96.15	97.98	100	100	100	93.83	100	100	92.86	RIIAD1
XLOC_000594	N	cassette	chr1	+	chr1:100564346-100570811	chr1:100564346-100569692;chr1:100569738-100570811		chr1:100569693-100569737			82.69	93.88	90.32	88.64	86.67	94.83	87.18	92.71	96.49	100	100	NA	89.58	NA	100	88	RIIAD1
XLOC_000620	K	intron_retention	chr1	+	chr1:102643548-102646047				chr1:102643547-102643548;chr1:102646047-102646048		NA	20.69	18.18	28.12	11.36	20	27.03	7.14	23.53	16.67	11.54	33.33	34.38	24	14.89	17.07	CHTOP
XLOC_000620	N	alternative_donor	chr1	+	chr1:102646235-102647055	chr1:102646458-102647055		chr1:102646235-102646457	chr1:102646234-102646235		7.69	13.79	9.52	18.52	9.68	9.68	8.33	8.82	NA	13.64	6.9	NA	11.11	9.09	4	13.64	CHTOP
XLOC_000620	K	intron_retention	chr1	+	chr1:102646235-102647055				chr1:102646234-102646235;chr1:102647055-102647056		11.11	13.79	9.52	29.03	9.68	12.5	13.73	3.12	NA	13.64	6.9	NA	18.37	11.76	7.69	13.64	CHTOP
XLOC_000620	N	cassette	chr1	+	chr1:102643548-102646047;chr1:102643548-102646050	chr1:102643548-102644155;chr1:102644240-102646050,chr1:102644240-102646047		chr1:102644156-102644239			7.69	7.69	3.23	2.63	9.86	13.95	9.3	8.75	2.13	2.5	7.14	4	8.89	4.55	12.12	3.45	CHTOP
XLOC_000620	K	intron_retention	chr1	+	chr1:102643548-102646050				chr1:102643547-102643548;chr1:102646050-102646051		NA	NA	NA	39.13	13.79	16	43.48	8.33	28.57	NA	15	NA	35.48	31.43	30.77	24.14	CHTOP
XLOC_000620	K	intron_retention	chr1	+	chr1:102641943-102643393				chr1:102641942-102641943;chr1:102643393-102643394		6.06	17.14	22.58	25	6.58	13.79	26.09	12.73	34.38	15.91	21.74	39.13	20.63	18.33	4.88	26.92	CHTOP
XLOC_000621	K	intron_retention	chr1	+	chr1:102671935-102672165				chr1:102671934-102671935;chr1:102672165-102672166		1.89	1.61	0	10.53	3.49	0	0	1.94	0	6.67	5	NA	9.68	0	1.48	2.5	SNAPIN
XLOC_000621	K	cassette	chr1	+	chr1:102671629-102672165	chr1:102671629-102671887;chr1:102671935-102672165		chr1:102671888-102671934			92.68	89.58	92	80.65	89.23	82.46	86.67	88.16	90.62	88.89	NA	NA	83.33	96.61	92.31	100	SNAPIN
XLOC_000631	K	intron_retention	chr1	+	chr1:103106264-103109629				chr1:103106263-103106264;chr1:103109629-103109630		NA	0	3.03	13.64	NA	9.52	2.63	NA	5	3.12	NA	2.38	8.11	3.95	0	6.67	UBAP2L
XLOC_000631	K	intron_retention	chr1	+	chr1:103100902-103104450				chr1:103100901-103100902;chr1:103104450-103104451		NA	NA	9.52	2.7	7.69	NA	3.33	NA	14.29	4.55	4.55	10	7.14	0	NA	3.77	UBAP2L
XLOC_000631	K	intron_retention	chr1	+	chr1:103104504-103106177				chr1:103104503-103104504;chr1:103106177-103106178		NA	10	4.17	17.39	4.55	4.35	4.35	NA	9.09	0	0	9.68	8.57	5.88	NA	4.17	UBAP2L
XLOC_000631	K	cassette	chr1	+	chr1:103100902-103104450	chr1:103100902-103102586;chr1:103102647-103104450		chr1:103102587-103102646			NA	NA	13.64	5.26	7.69	10	6.45	NA	NA	8.7	12.5	3.57	9.3	8.2	NA	5.56	UBAP2L
XLOC_000634	K	intron_retention	chr1	+	chr1:103133590-103133718				chr1:103133589-103133590;chr1:103133718-103133719		2.78	2.27	NA	13.16	3.39	0	0	2.56	0	10.71	NA	NA	5	6.82	0.93	0	HAX1
XLOC_000634	K	intron_retention	chr1	+	chr1:103132880-103133307				chr1:103132879-103132880;chr1:103133307-103133308		3.7	2.86	NA	0	7.14	0	NA	2.13	9.68	15	NA	NA	0	0	3.45	NA	HAX1
XLOC_000668	N	alternative_last_exon	chr1	+	chr1:262106843-262111535	chr1:262106843-262107382	chr1:262111536-262111832	chr1:262107383-262109503			93.48	91.8	91.84	90.32	83.33	94.12	83.75	91.49	91.3	83.64	88.37	86.54	85.71	86.96	89.29	88.1	CUFF.909.4
XLOC_000674	N	alternative_donor	chr1	+	chr1:104893859-104896552;chr1:104892583-104896552;chr1:104892904-104896552;chr1:104893557-104896552;chr1:104893880-104896552;chr1:104893855-104896552	chr1:104893476-104896552		chr1:104892583-104892903;chr1:104892904-104893475;chr1:104893476-104893556;chr1:104893557-104893854;chr1:104893855-104893858;chr1:104893859-104893879	chr1:104892582-104892583;chr1:104892903-104892904;chr1:104893475-104893476;chr1:104893556-104893557;chr1:104893854-104893855;chr1:104893858-104893859		80.73	90.48	84.78	89.16	93.24	95.24	95.83	91.94	91.57	94.34	97.14	100	95	68.33	86.55	100	TSACC
XLOC_000674	N	alternative_donor	chr1	+	chr1:104893859-104896552;chr1:104893476-104896552;chr1:104892904-104896552;chr1:104893557-104896552;chr1:104893880-104896552;chr1:104893855-104896552	chr1:104892583-104896552		chr1:104892583-104892903;chr1:104892904-104893475;chr1:104893476-104893556;chr1:104893557-104893854;chr1:104893855-104893858;chr1:104893859-104893879	chr1:104892582-104892583;chr1:104892903-104892904;chr1:104893475-104893476;chr1:104893556-104893557;chr1:104893854-104893855;chr1:104893858-104893859		13.76	8.57	13.04	9.64	5.41	3.81	4.17	6.85	8.43	5.66	0	0	5	31.67	12.28	0	TSACC
XLOC_000684	K	intron_retention	chr1	+	chr1:105450740-105450985				chr1:105450739-105450740;chr1:105450985-105450986		0	0	0	0	0	0	0	0	0	NA	NA	NA	3.23	10	NA	4.55	LRRC71
XLOC_000761	K	cassette	chr1	+	chr1:112170305-112175203	chr1:112170305-112171668;chr1:112171720-112175203		chr1:112171669-112171719			2.78	12	2.86	3.12	4.03	2.22	7.55	4.35	2.17	12.82	2.86	3.85	8.77	10	1.2	NA	UAP1
XLOC_000761	K	cassette	chr1	+	chr1:112170305-112176299	chr1:112170305-112175203;chr1:112175271-112176299		chr1:112175204-112175270			87.8	100	100	100	98.21	100	95.65	95.45	100	100	100	100	100	NA	89.66	NA	UAP1
XLOC_000761	N	alternative_donor	chr1	+	chr1:112169461-112170115	chr1:112169581-112170115		chr1:112169461-112169580	chr1:112169460-112169461		7.32	15.15	5.56	13.33	9.47	5.68	12.82	6.9	9.68	3.03	7.32	0	0	NA	NA	NA	UAP1
XLOC_000761	K	intron_retention	chr1	+	chr1:112169461-112170115				chr1:112169460-112169461;chr1:112170115-112170116		11.63	17.65	5.56	23.53	13.13	10.75	20.93	10	9.68	13.51	9.52	0	8	NA	NA	NA	UAP1
XLOC_000790	K	intron_retention	chr1	+	chr1:118339932-118353677				chr1:118339931-118339932;chr1:118353677-118353678		16	7.14	11.11	11.54	7.92	8.57	10.91	4.84	15.38	21.43	0	20.83	14.29	11.11	0	19.61	DCAF6
XLOC_000806	K	intron_retention	chr1	+	chr1:120163276-120165637				chr1:120163275-120163276;chr1:120165637-120165638		7.89	5.26	2.38	4.48	1	4.17	4.17	1.83	4.17	2.5	0	10	4.08	NA	NA	4.17	CRYZL1
XLOC_000806	K	cassette	chr1	+	chr1:120144673-120148473	chr1:120144673-120146717;chr1:120146763-120148473		chr1:120146718-120146762			100	95.45	94	100	95	95.96	95	94.12	92.41	94.74	NA	94.12	89.66	92.31	94.92	90.7	CRYZL1
XLOC_000807	K	alternative_acceptor	chr1	+	chr1:120168402-120169598	chr1:120168402-120169477		chr1:120169478-120169598	chr1:120169598-120169599		89.47	100	100	86.21	100	100	100	88.51	92.68	NA	NA	NA	NA	100	100	NA	DONSON
XLOC_000807	N	cassette	chr1	+	chr1:120168402-120170606	chr1:120168402-120169477;chr1:120169682-120170606		chr1:120169478-120169681			92.45	100	100	100	87.18	100	92.5	91.89	100	100	NA	NA	100	86.21	94.74	86.21	DONSON
XLOC_000808	N	cassette	chr1	+	chr1:120234668-120235704	chr1:120234668-120234906;chr1:120235049-120235704		chr1:120234907-120235048			100	100	100	100	93.33	100	100	100	100	100	NA	85.71	100	100	NA	NA	GART
XLOC_000808	K	intron_retention	chr1	+	chr1:120227620-120227913				chr1:120227619-120227620;chr1:120227913-120227914		3.33	8.62	0	5.56	12.5	7.27	8.57	NA	8.82	NA	NA	NA	6.67	4.29	0	13.79	GART
XLOC_000808	K	intron_retention	chr1	+	chr1:120209534-120212691				chr1:120209533-120209534;chr1:120212691-120212692		0	5.56	8.33	6.67	0	5.88	4.55	3.85	0	NA	NA	NA	11.11	7.27	0	8.7	GART
XLOC_000808	N	alternative_first_exon	chr1	+	chr1:120208992-120212691,chr1:120210074-120212691;chr1:120209153-120212691;chr1:120209534-120212691,chr1:120209938-120212691	chr1:120209174-120212691	chr1:120208653-120209152;chr1:120209436-120209533	chr1:120209154-120209173			NA	0	19.23	0	NA	0	0	0	0	NA	NA	NA	0	0	0	0	GART
XLOC_000808	K	intron_retention	chr1	+	chr1:120235821-120235902				chr1:120235820-120235821;chr1:120235902-120235903		2.44	3.17	4.88	4.55	5.56	7.02	13.51	11.36	4	0	NA	4.76	2.5	2.38	0	16.67	GART
XLOC_000808	N	alternative_first_exon	chr1	+	chr1:120208992-120212691,chr1:120210074-120212691;chr1:120209153-120212691;chr1:120209174-120212691	chr1:120209534-120212691,chr1:120209938-120212691	chr1:120208653-120209152;chr1:120209154-120209173	chr1:120209436-120209533			NA	100	65.38	95.65	NA	83.33	91.67	90.48	91.3	NA	NA	NA	87.88	96.23	85.29	100	GART
XLOC_000808	K	alternative_donor	chr1	+	chr1:120209534-120212691	chr1:120209938-120212691		chr1:120209534-120209937	chr1:120209533-120209534		7.69	15	8.33	12.5	12.5	8.57	8.7	7.41	3.12	NA	NA	NA	22.58	19.05	12.5	12.5	GART
XLOC_000811	K	alternative_last_exon	chr1	+	chr1:120863506-120864356;chr1:120863506-120864636	chr1:120863506-120864631	chr1:120864357-120864433;chr1:120864637-120865359	chr1:120864632-120864633			2.94	0	0	5.26	4.88	5.88	0	0	0	10.81	NA	6.9	0	0	0	NA	CUFF.1076.1
XLOC_000811,XLOC_001056	K	alternative_last_exon	chr1	+	chr1:120863506-120864356;chr1:120863506-120864631	chr1:120863506-120864636	chr1:120864357-120864433;chr1:120864632-120864633	chr1:120864637-120865359			97.06	100	100	94.74	94.31	94.12	100	98.04	100	89.19	NA	93.1	100	100	100	NA	NA
XLOC_000813	K	intron_retention	chr1	+	chr1:121056980-121057729				chr1:121056979-121056980;chr1:121057729-121057730		0	11.54	0	7.14	0	0	5	0	0	0	NA	2.86	NA	NA	NA	NA	PAXBP1
XLOC_000813	K	intron_retention	chr1	+	chr1:121044449-121044962				chr1:121044448-121044449;chr1:121044962-121044963		12.5	16.22	7.69	22.22	15.69	17.02	21.05	14.86	13.16	21.74	NA	27.59	20	18.18	11.11	14.58	PAXBP1
XLOC_000813	K	intron_retention	chr1	+	chr1:121056210-121056857				chr1:121056209-121056210;chr1:121056857-121056858		0	0	NA	2.86	0	1.92	5.26	2.22	8	10	NA	3.33	0	NA	NA	NA	PAXBP1
XLOC_000813	K	intron_retention	chr1	+	chr1:121043676-121044230				chr1:121043675-121043676;chr1:121044230-121044231		9.09	13.33	0	5.41	11.11	5.26	3.03	5.77	5.26	5.71	NA	2.63	4.35	2.63	6.82	4.17	PAXBP1
XLOC_000813	K	intron_retention	chr1	+	chr1:121042705-121043571				chr1:121042704-121042705;chr1:121043571-121043572		26.32	27.78	7.69	15.91	16.67	23.08	5.56	17.19	19.05	9.38	NA	9.52	17.02	9.26	29.63	6.25	PAXBP1
XLOC_000813	K	intron_retention	chr1	+	chr1:121062407-121064040				chr1:121062406-121062407;chr1:121064040-121064041		10.71	NA	14.81	8.82	10.2	12.5	7.14	9.52	4	8	NA	3.85	0	NA	NA	NA	PAXBP1
XLOC_000813	K	alternative_acceptor	chr1	+	chr1:121045153-121048724	chr1:121045153-121047705		chr1:121047706-121048724	chr1:121048724-121048725		77.27	NA	71.43	78.38	83.33	63.64	66.67	60	76.32	78.26	NA	86.36	50	NA	NA	NA	PAXBP1
XLOC_000815	N	alternative_first_exon	chr1	+	chr1:121167909-121180191;chr1:121176169-121180191;chr1:121176213-121180191	chr1:121177015-121180191	chr1:121176111-121176168;chr1:121176184-121176212	chr1:121176834-121177014			100	94.12	100	93.26	81.01	90	100	86.25	100	92.31	100	100	100	100	89.47	100	ENSOARG00000013554
XLOC_000815	N	alternative_first_exon	chr1	+	chr1:121167909-121180191;chr1:121176213-121180191;chr1:121177015-121180191	chr1:121176169-121180191	chr1:121176184-121176212;chr1:121176834-121177014	chr1:121176111-121176168			0	5.88	0	6.74	18.99	4.17	0	3.75	0	7.69	0	0	0	0	10.53	0	ENSOARG00000013554
XLOC_000815	K	alternative_acceptor	chr1	+	chr1:121188446-121188742	chr1:121188446-121188739		chr1:121188740-121188742	chr1:121188742-121188743		84.94	83.84	80	100	67.5	81.67	100	72.83	97.32	82.03	100	96.15	79.62	97.62	100	77.99	ENSOARG00000013554
XLOC_000815,XLOC_001267	K	alternative_acceptor	chr1	+	chr1:235503750-235505456	chr1:235503750-235505405		chr1:235505406-235505456	chr1:235505456-235505457		100	100	100	100	100	93.75	100	100	100	100	NA	100	100	NA	NA	86.36	NA
XLOC_000843	N	cassette	chr1	+	chr1:125374426-125375840	chr1:125374426-125375241;chr1:125375387-125375840		chr1:125375242-125375386			100	100	NA	100	100	100	100	100	100	NA	NA	100	100	88.89	NA	100	LTN1
XLOC_000843	K	alternative_last_exon	chr1	+	chr1:125370027-125371793;chr1:125370027-125372583	chr1:125370027-125371773	chr1:125372584-125372773	chr1:125371774-125372031			80.81	79.46	78.57	75.76	79.39	78.98	71.01	80.3	80	80.52	76.19	66.07	77.91	62.5	NA	79.31	LTN1
XLOC_000852	N	cassette	chr1	+	chr1:128692345-128707869	chr1:128692345-128701342;chr1:128701397-128707869		chr1:128701343-128701396			91.18	91.43	90.62	93.94	90.24	100	100	86.36	91.67	95.08	100	100	84.91	95.52	NA	100	APP
XLOC_000852	N	cassette	chr1	+	chr1:128602665-128618520	chr1:128602665-128605346;chr1:128605404-128618520		chr1:128605347-128605403			NA	92.59	100	100	100	100	90.24	NA	92.31	94.23	88.89	100	92.31	89.36	NA	100	APP
XLOC_000855	K	alternative_first_exon	chr1	+	chr1:128875535-128879495;chr1:128874857-128879495;chr1:128875511-128879495	chr1:128875375-128879495	chr1:128875511-128875534;chr1:128874725-128874856;chr1:128875433-128875510	chr1:128875311-128875374			23.53	22.22	18.75	26.67	17.74	31.58	16	24.39	17.95	32.5	33.33	NA	20.73	22.22	21.54	23.53	ATP5J
XLOC_000855	K	alternative_first_exon	chr1	+	chr1:128874857-128879495;chr1:128875511-128879495;chr1:128875375-128879495	chr1:128875535-128879495	chr1:128874725-128874856;chr1:128875433-128875510;chr1:128875311-128875374	chr1:128875511-128875534			0	25	0	13.33	0	17.54	0	13.41	0	0	0	NA	9.76	0	0	0	ATP5J
XLOC_000855	K	alternative_first_exon	chr1	+	chr1:128875535-128879495;chr1:128875511-128879495;chr1:128875375-128879495	chr1:128874857-128879495	chr1:128875511-128875534;chr1:128875433-128875510;chr1:128875311-128875374	chr1:128874725-128874856			31.37	33.33	31.25	24.44	27.42	26.32	28	37.8	35.9	27.5	25	NA	30.49	26.67	40	38.24	ATP5J
XLOC_000855	K	alternative_first_exon	chr1	+	chr1:128875535-128879495;chr1:128874857-128879495;chr1:128875375-128879495	chr1:128875511-128879495	chr1:128875511-128875534;chr1:128874725-128874856;chr1:128875311-128875374	chr1:128875433-128875510			45.1	19.44	50	35.56	54.84	24.56	56	24.39	46.15	40	41.67	NA	39.02	51.11	38.46	38.24	ATP5J
XLOC_000872	K	alternative_first_exon	chr1	+	chr1:137621814-137622165;chr1:137621228-137622165;chr1:137620942-137622165	chr1:137621760-137622165	chr1:137621157-137621227;chr1:137620825-137620941	chr1:137621477-137621759			25.76	25	26.83	31.71	16.13	23.08	26.87	12.24	21.88	19.51	23.53	28.57	26.03	19.05	12.31	30.61	C21orf91
XLOC_000872	K	alternative_first_exon	chr1	+	chr1:137621814-137622165;chr1:137621760-137622165;chr1:137621228-137622165	chr1:137620942-137622165	chr1:137621477-137621759;chr1:137621157-137621227	chr1:137620825-137620941			27.27	35.29	31.71	34.15	44.09	33.33	23.88	48.3	37.5	21.95	23.53	23.81	24.66	33.33	33.85	26.53	C21orf91
XLOC_000872	K	alternative_first_exon	chr1	+	chr1:137621814-137622165;chr1:137621760-137622165;chr1:137620942-137622165	chr1:137621228-137622165	chr1:137621477-137621759;chr1:137620825-137620941	chr1:137621157-137621227			33.33	26.47	31.71	24.39	33.33	37.18	32.84	30.61	40.62	29.27	38.24	28.57	43.84	33.33	44.62	36.73	C21orf91
XLOC_000874	K	intron_retention	chr1	+	chr1:137825029-137830477				chr1:137825028-137825029;chr1:137830477-137830478		0	1.61	0	2.7	0	3.26	0	0.47	1.54	3.75	0	10.34	3.33	0.85	1.08	1.41	BTG3
XLOC_000883	K	alternative_first_exon	chr1	+	chr1:141198165-141200250,chr1:141197820-141200250,chr1:141196669-141200250,chr1:141197214-141200250,chr1:141197078-141200250;chr1:141197697-141200250	chr1:141198238-141200250	chr1:141197309-141197696	chr1:141197882-141198237			61.19	62.5	53.12	68.75	55.81	54.79	60.87	58.89	60	NA	66.67	NA	51.85	48.89	54.32	56	HSPA13
XLOC_000909	K	intron_retention	chr1	+	chr1:154705177-154708048				chr1:154705176-154705177;chr1:154708048-154708049		0	0	4.76	5.88	2.04	0	5.88	1.39	2.7	13.04	NA	NA	2.13	5.71	NA	4.55	ZNF654
XLOC_000910	K	alternative_acceptor	chr1	+	chr1:154737469-154739503	chr1:154737469-154739500		chr1:154739501-154739503	chr1:154739503-154739504		53.95	50.27	52	44.36	51.16	56.68	51.61	53.35	49.28	53.66	40.74	56	52.6	50	51.19	48.84	C3orf38
XLOC_000910	K	alternative_first_exon	chr1	+	chr1:154734496-154737229,chr1:154734554-154737229;chr1:154734468-154737229;chr1:154736783-154737229	chr1:154734259-154737229	chr1:154734477-154734495;chr1:154734436-154734467;chr1:154736733-154736782	chr1:154733523-154734258			100	100	100	88.89	92.26	100	97.33	94.18	95.71	100	NA	100	98	100	100	98.28	C3orf38
XLOC_000910	K	alternative_first_exon	chr1	+	chr1:154734259-154737229;chr1:154734468-154737229;chr1:154736783-154737229	chr1:154734496-154737229,chr1:154734554-154737229	chr1:154733523-154734258;chr1:154734436-154734467;chr1:154736733-154736782	chr1:154734477-154734495			0	0	0	11.11	4.52	0	2.67	4.73	2.86	0	NA	0	0	0	0	0	C3orf38
XLOC_000931	K	intron_retention	chr1	+	chr1:160655667-160661369				chr1:160655666-160655667;chr1:160661369-160661370		0	12.12	8.82	8.11	2.17	0	NA	3.57	2.63	11.11	NA	16	3.12	0	NA	NA	ENSOARG00000017529
XLOC_000931	K	intron_retention	chr1	+	chr1:160631345-160631587				chr1:160631344-160631345;chr1:160631587-160631588		4.17	3.64	0	0	4.65	3.92	NA	0	3.57	0	NA	13.33	0	NA	NA	NA	ENSOARG00000017529
XLOC_000931	K	cassette	chr1	+	chr1:160629983-160631587	chr1:160629983-160631299;chr1:160631345-160631587		chr1:160631300-160631344			100	94.12	100	100	87.5	100	NA	100	96	100	NA	100	100	100	NA	NA	ENSOARG00000017529
XLOC_000931	K	intron_retention	chr1	+	chr1:160685006-160689988				chr1:160685005-160685006;chr1:160689988-160689989		0	2.56	3.57	3.77	3.57	1.79	2.86	1.72	0	0	NA	11.43	8.89	2.86	1.75	8	ENSOARG00000017529
XLOC_000931	K	intron_retention	chr1	+	chr1:160637630-160638880				chr1:160637629-160637630;chr1:160638880-160638881		6.06	5.71	6.06	14.71	8.57	15	NA	13.33	7.27	14.71	NA	11.11	0	4.48	6.45	0	ENSOARG00000017529
XLOC_000945	N	alternative_donor	chr1	+	chr1:162970401-162971690	chr1:162970419-162971690		chr1:162970401-162970418	chr1:162970400-162970401		87.23	100	88.89	92.86	90	89.61	84.62	91.79	88.24	NA	NA	NA	90.62	100	82.35	85	CMSS1
XLOC_000946	K	intron_retention	chr1	+	chr1:163076732-163079653				chr1:163076731-163076732;chr1:163079653-163079654		11.11	11.54	NA	21.43	9.68	22.22	25	15	12.12	11.9	NA	13.64	18.18	16.92	1.61	12	TBC1D23
XLOC_000946	K	intron_retention	chr1	+	chr1:163075378-163076686				chr1:163075377-163075378;chr1:163076686-163076687		23.81	5	NA	13.64	13.73	36	18.75	12.12	15.15	14.81	NA	14.29	21.74	16.67	0	8.7	TBC1D23
XLOC_000946	K	intron_retention	chr1	+	chr1:163052174-163056678				chr1:163052173-163052174;chr1:163056678-163056679		0	NA	5	3.33	0	0	6.98	1.27	2.78	10.71	NA	16	2.04	0	NA	3.7	TBC1D23
XLOC_000946	K	cassette	chr1	+	chr1:163075378-163079653	chr1:163075378-163076686;chr1:163076732-163079653		chr1:163076687-163076731			18.68	30.51	29.41	27.27	23.53	18.1	29.87	17.08	26.88	36.62	35.29	50	41.38	50	27.97	32.2	TBC1D23
XLOC_000946	K	intron_retention	chr1	+	chr1:163075378-163079653				chr1:163075377-163075378;chr1:163079653-163079654		2.63	0	11.11	7.69	1.38	5.49	12.9	1.69	0	11.76	4.35	NA	8.11	9.3	0	0	TBC1D23
XLOC_000948	K	cassette	chr1	+	chr1:163188724-163199144	chr1:163188724-163198980;chr1:163199061-163199144		chr1:163198981-163199060			45.45	33.33	28.12	31.43	46.15	25.42	31.03	43.59	46.43	NA	NA	NA	26.53	16.67	20.37	NA	LNP1
XLOC_000948	K	cassette	chr1	+	chr1:163188724-163199144	chr1:163188724-163198895;chr1:163199061-163199144		chr1:163198896-163199060			47.06	38.46	30.3	35.14	47.17	29.03	31.03	45	46.43	NA	NA	NA	28	18.6	23.21	38.1	LNP1
XLOC_000948	K	intron_retention	chr1	+	chr1:163199061-163199144				chr1:163199060-163199061;chr1:163199144-163199145		0	0	0	0	4.84	2.78	12	2.27	3.03	NA	NA	NA	6.45	NA	0	NA	LNP1
XLOC_000948	K	cassette	chr1	+	chr1:163199376-163203592	chr1:163199376-163200049;chr1:163200245-163203592		chr1:163200050-163200244			3.45	3.17	0	25	5.26	6.02	22.03	3.01	3.92	14.29	NA	NA	8.96	12.9	7.25	15.91	LNP1
XLOC_000950	K	alternative_first_exon	chr1	+	chr1:163462883-163476119	chr1:163473257-163476119,chr1:163473364-163476119	chr1:163462737-163462882	chr1:163473222-163473256			19.23	17.19	22.22	32.69	30.1	13.89	29.41	25.15	28.57	30	22.73	NA	29.51	13.04	19.35	45	ENSOARG00000018044
XLOC_000950	K	alternative_last_exon	chr1	+	chr1:163462883-163476119	chr1:163462883-163472231	chr1:163476120-163476779	chr1:163472232-163472496			7.69	13.24	14.29	11.43	17.35	16.67	18.92	17.24	12.73	22.58	NA	NA	23.91	36.36	26.09	25	ENSOARG00000018044
XLOC_000955	K	intron_retention	chr1	+	chr1:164422809-164425489				chr1:164422808-164422809;chr1:164425489-164425490		3.7	9.09	NA	9.38	7.89	10.71	NA	4.44	6.06	NA	NA	5	3.7	2.33	0	0	ENSOARG00000018431
XLOC_000970	K	alternative_donor	chr1	+	chr1:170905632-170907658	chr1:170905641-170907658		chr1:170905632-170905640	chr1:170905631-170905632		39.62	49.33	47.3	46.85	42.59	50.71	53.68	36.03	45.1	44.12	55.17	57.14	51.89	51.14	45.45	51.43	BBX
XLOC_000970	K	cassette	chr1	+	chr1:170887613-170897333	chr1:170887613-170895905;chr1:170895996-170897333		chr1:170895906-170895995			10.58	9.68	12.24	13.57	9.51	8.16	12.82	9.57	9.57	19.29	16.19	29.46	12.4	18.69	10	14.86	BBX
XLOC_000977	N	cassette	chr1	+	chr1:171672792-171683942	chr1:171672792-171680185;chr1:171680370-171683942		chr1:171680186-171680369			91.84	100	100	94.55	97.25	97.33	100	98.76	100	100	88.89	100	100	100	95.7	100	MYH15
XLOC_000986	K	intron_retention	chr1	+	chr1:174378046-174388765				chr1:174378045-174378046;chr1:174388765-174388766		96.69	86.49	96.97	98.19	98.47	95.97	96.84	97.99	96.61	95.05	91.78	100	87.72	NA	NA	NA	NECTIN3
XLOC_000986	K	alternative_donor	chr1	+	chr1:174378046-174388765	chr1:174378319-174388765		chr1:174378046-174378318	chr1:174378045-174378046		96.62	85.07	96.88	97.74	97.9	95.71	95.8	96.97	96.23	93.67	91.55	100	82.5	NA	NA	NA	NECTIN3
XLOC_000997	K	cassette	chr1	+	chr1:175713734-175715748	chr1:175713734-175714205;chr1:175714354-175715748		chr1:175714206-175714353			20.69	30	29.41	36.19	17.83	34.18	26.09	28.11	30.36	29.81	30.99	27.45	26.32	28.38	11.83	29.33	SLC35A5
XLOC_000997	K	cassette	chr1	+	chr1:175702837-175707235	chr1:175702837-175704157;chr1:175704289-175707235		chr1:175704158-175704288			100	100	100	100	95.24	95.65	95.56	94.96	95.71	87.88	100	100	100	NA	NA	NA	SLC35A5
XLOC_000997	K	intron_retention	chr1	+	chr1:175713734-175715748				chr1:175713733-175713734;chr1:175715748-175715749		20	21.13	27.27	33	16.74	27.53	27.14	19.37	22.77	17.98	28.99	30.19	28.99	34.57	18.81	24.29	SLC35A5
XLOC_000997	K	intron_retention	chr1	+	chr1:175713734-175714205				chr1:175713733-175713734;chr1:175714205-175714206		96.15	100	92.31	94.03	96.51	96.36	96.47	93.44	95.83	92.68	95.24	93.55	93.83	94.44	89.29	87.76	SLC35A5
XLOC_000997	K	cassette	chr1	+	chr1:175697891-175702737	chr1:175697891-175700134;chr1:175700366-175702737		chr1:175700135-175700365			6.52	2.9	4.65	10.42	4.44	2.04	10	5.21	7.81	14.29	13.64	4.76	10.34	NA	NA	NA	SLC35A5
XLOC_000997	K	alternative_acceptor	chr1	+	chr1:175702837-175704157	chr1:175702837-175704154		chr1:175704155-175704157	chr1:175704157-175704158		66.67	77.55	64.71	68.57	73.53	80.77	80.65	78.26	79.25	71.88	NA	NA	72.22	NA	NA	NA	SLC35A5
XLOC_001007	K	intron_retention	chr1	+	chr1:176860993-176862151				chr1:176860992-176860993;chr1:176862151-176862152		86.21	90.24	90.91	95.24	89.74	94.34	100	92.31	80.43	100	NA	NA	92	NA	NA	NA	ATP6V1A
XLOC_001041	N	alternative_donor	chr1	+	chr1:183749198-183756832;chr1:183749335-183756832	chr1:183748880-183756832		chr1:183748880-183749197;chr1:183749198-183749334	chr1:183748879-183748880;chr1:183749197-183749198		73.08	48.15	50	56.76	61.33	70.13	40.74	68.06	57.14	43.48	NA	52.38	63.16	NA	84.62	NA	GTF2E1
XLOC_001041	K	alternative_first_exon	chr1	+	chr1:183715436-183719831;chr1:183716026-183719831;chr1:183716011-183719831;chr1:183715260-183719831	chr1:183715642-183719831	chr1:183716019-183716025;chr1:183715838-183716010;chr1:183715072-183715259	chr1:183715589-183715641			22.92	18.92	0	13.64	26.23	19.23	21.62	17.74	24.32	NA	NA	NA	18.18	12.77	20.75	12.5	GTF2E1
XLOC_001041	K	alternative_first_exon	chr1	+	chr1:183715436-183719831;chr1:183716011-183719831;chr1:183715260-183719831;chr1:183715642-183719831	chr1:183716026-183719831	chr1:183715838-183716010;chr1:183715072-183715259;chr1:183715589-183715641	chr1:183716019-183716025			10.42	18.92	20	25	13.11	19.23	10.81	16.13	21.62	NA	NA	NA	15.91	23.4	9.43	0	GTF2E1
XLOC_001041	K	alternative_first_exon	chr1	+	chr1:183715436-183719831;chr1:183716026-183719831;chr1:183716011-183719831;chr1:183715642-183719831	chr1:183715260-183719831	chr1:183716019-183716025;chr1:183715838-183716010;chr1:183715589-183715641	chr1:183715072-183715259			47.92	48.65	60	45.45	42.62	40.38	45.95	48.39	40.54	NA	NA	NA	45.45	42.55	54.72	58.33	GTF2E1
XLOC_001041	K	cassette	chr1	+	chr1:183720293-183737551	chr1:183720293-183722281;chr1:183722365-183737551		chr1:183722282-183722364			3.23	7.14	2.33	7.69	3.74	1.39	8.89	2.88	5.41	12.5	4.55	NA	4.48	6.78	0	6.82	GTF2E1
XLOC_001041	N	alternative_donor	chr1	+	chr1:183748880-183756832;chr1:183749198-183756832	chr1:183749335-183756832		chr1:183748880-183749197;chr1:183749198-183749334	chr1:183748879-183748880;chr1:183749197-183749198		11.54	33.33	31.82	18.92	20	19.48	40.74	23.61	30.95	34.78	NA	23.81	21.05	NA	7.69	NA	GTF2E1
XLOC_001041	K	intron_retention	chr1	+	chr1:183715260-183719831				chr1:183715259-183715260;chr1:183719831-183719832		27.27	42.86	NA	33.33	39.47	38.24	42.86	30.77	39.13	33.33	NA	NA	28.57	37.04	26.09	43.48	GTF2E1
XLOC_001041	K	alternative_first_exon	chr1	+	chr1:183715436-183719831;chr1:183716026-183719831;chr1:183715260-183719831;chr1:183715642-183719831	chr1:183716011-183719831	chr1:183716019-183716025;chr1:183715072-183715259;chr1:183715589-183715641	chr1:183715838-183716010			18.75	13.51	20	15.91	14.75	21.15	13.51	17.74	13.51	NA	NA	NA	20.45	17.02	15.09	29.17	GTF2E1
XLOC_001041	N	alternative_donor	chr1	+	chr1:183748880-183756832;chr1:183749335-183756832	chr1:183749198-183756832		chr1:183748880-183749197;chr1:183749198-183749334	chr1:183748879-183748880;chr1:183749197-183749198		15.38	18.52	18.18	24.32	18.67	10.39	18.52	8.33	11.9	21.74	NA	23.81	15.79	NA	7.69	NA	GTF2E1
XLOC_001069	K	alternative_first_exon	chr1	+	chr1:188449738-188454900;chr1:188441400-188454900;chr1:188449545-188454900	chr1:188449750-188454900,chr1:188449754-188454900	chr1:188441217-188441399;chr1:188449495-188449544	chr1:188449735-188449749			83.33	95	86.11	92.5	86.67	80.56	86.89	78.02	74.36	93.75	NA	NA	85.37	82.14	77.78	83.33	IQCG
XLOC_001069	K	alternative_first_exon	chr1	+	chr1:188449738-188454900;chr1:188449545-188454900;chr1:188449750-188454900,chr1:188449754-188454900	chr1:188441400-188454900	chr1:188449495-188449544;chr1:188449735-188449749	chr1:188441217-188441399			16.67	5	13.89	7.5	13.33	11.11	13.11	16.48	17.95	6.25	NA	NA	14.63	17.86	16.67	16.67	IQCG
XLOC_001069	K	alternative_donor	chr1	+	chr1:188490000-188491011	chr1:188490039-188491011		chr1:188490000-188490038	chr1:188489999-188490000		94.69	92.16	100	96.23	92.94	93.21	92.5	94.07	95.88	94.29	88.06	91.67	92.93	100	91.67	94.74	IQCG
XLOC_001081,XLOC_001203	K	alternative_last_exon	chr1	+	chr1:218174813-218177107;chr1:218174813-218177085	chr1:218174813-218175725	chr1:218177086-218177225	chr1:218175726-218175786			1.47	NA	0	4.84	1.92	0.93	4.35	0	8.06	0	10	NA	7.14	NA	NA	NA	NA
XLOC_001087	K	alternative_first_exon	chr1	+	chr1:190329262-190332100	chr1:190330159-190332100	chr1:190329245-190329261	chr1:190330037-190330158			92	92.11	NA	92.86	100	93.75	100	93.51	88.64	94.29	94.74	93.75	91.78	90.32	89.47	NA	APOD
XLOC_001088	K	coord_cassette	chr1	+	chr1:190360442-190376915	chr1:190360442-190371502;chr1:190371581-190372991;chr1:190373093-190376915		chr1:190371503-190371580;chr1:190372992-190373092			100	100	100	100	91.73	100	100	100	89.89	100	100	100	100	100	100	100	ENSOARG00000020389
XLOC_001088	K	alternative_first_exon	chr1	+	chr1:190360442-190371502	chr1:190369510-190371502	chr1:190360099-190360441	chr1:190369402-190369509			87.18	87.62	93.77	96.16	99.83	93.69	88.89	89.75	99.58	90.68	94.42	95.48	94.02	96.08	91.55	97.88	ENSOARG00000020389
XLOC_001092	K	intron_retention	chr1	+	chr1:191163233-191165201				chr1:191163232-191163233;chr1:191165201-191165202		NA	3.7	NA	13.04	0	0	2.94	2.33	0	4.55	NA	NA	5.13	11.54	1.96	8	LSG1
XLOC_001117	K	intron_retention	chr1	+	chr1:198357100-198364012				chr1:198357099-198357100;chr1:198364012-198364013		NA	36.67	51.85	63.41	46.15	62.86	77.5	33.33	39.13	30.77	NA	61.9	42.5	50	35	41.67	CUFF.1435.1
XLOC_001120	K	cassette	chr1	+	chr1:198862899-198867581	chr1:198862899-198865302;chr1:198865670-198867581		chr1:198865303-198865669			96.61	86.96	100	91.67	92.17	100	100	98.46	100	89.19	100	92.31	100	100	96.55	100	TBCCD1
XLOC_001123	N	alternative_first_exon	chr1	+	chr1:199496017-199508315	chr1:199507277-199508315	chr1:199495888-199496016	chr1:199506782-199507276			88.06	90.48	93.18	95.06	95.24	92.78	90.59	96.49	100	93.62	96	95.12	89.61	87.18	84	94.23	TRA2B
XLOC_001123	K	alternative_first_exon	chr1	+	chr1:199502425-199507142,chr1:199503013-199507142;chr1:199496017-199507142	chr1:199502304-199507142	chr1:199495888-199496016	chr1:199502258-199502303			36.11	42.42	25	45.83	41.67	32.69	28.57	29.82	25.93	16.22	12.5	NA	17.07	20	14.81	21.43	TRA2B
XLOC_001137	K	intron_retention	chr1	+	chr1:201509529-201511798				chr1:201509528-201509529;chr1:201511798-201511799		NA	0	0	0	0	0	0	3.17	2.94	5.71	0	NA	4	10	NA	NA	PARL
XLOC_001147	K	intron_retention	chr1	+	chr1:204582217-204584768				chr1:204582216-204582217;chr1:204584768-204584769		12.28	28	14.29	10.39	8.22	10.88	8	6.25	16.98	8.33	11.43	14.81	6.35	NA	NA	NA	CCDC39
XLOC_001147	K	intron_retention	chr1	+	chr1:204617249-204617388				chr1:204617248-204617249;chr1:204617388-204617389		5	NA	NA	11.63	6.41	5.71	9.46	4.24	8.57	3.12	11.11	25	6.67	NA	NA	NA	CCDC39
XLOC_001159	K	intron_retention	chr1	+	chr1:208177009-208177924				chr1:208177008-208177009;chr1:208177924-208177925		NA	0	NA	4	6.45	0	5.56	0	12.5	0	NA	NA	7.69	2.94	0	9.09	TBL1XR1
XLOC_001165	N	cassette	chr1	+	chr1:212612450-212628021;chr1:212612446-212628021;chr1:212611257-212628021	chr1:212612450-212620988,chr1:212611257-212620988,chr1:212612446-212620988;chr1:212621154-212628021		chr1:212620989-212621153			78.31	76.47	77.65	70.54	73.56	75.25	81.13	69.19	81.18	74.88	85.47	86.73	73.97	84.25	83.95	87.12	SPATA16
XLOC_001186	K	cassette	chr1	+	chr1:215605381-215606532;chr1:215603966-215606532	chr1:215605381-215605742,chr1:215603966-215605742;chr1:215605899-215606532		chr1:215605743-215605898			91.01	75	82.35	88.89	89.31	85.26	91.43	84.93	94.44	92.31	100	NA	85.71	NA	NA	81.4	LRRC34
XLOC_001186	K	cassette	chr1	+	chr1:215603966-215605742;chr1:215603966-215606532	chr1:215603966-215605225;chr1:215605381-215605742,chr1:215605381-215606532		chr1:215605226-215605380			76.83	64	81.25	85.37	76.15	67.47	84.62	66.67	77.59	81.25	85.71	NA	69.81	NA	NA	73.33	LRRC34
XLOC_001186	K	cassette	chr1	+	chr1:215603966-215606532	chr1:215603966-215605832;chr1:215605899-215606532		chr1:215605833-215605898			81.4	60	70	80.65	82.26	77.78	82.35	75.59	89.47	85.71	NA	NA	78.05	NA	NA	70.37	LRRC34
XLOC_001186	K	coord_cassette	chr1	+	chr1:215603966-215606532	chr1:215603966-215605225;chr1:215605381-215605742;chr1:215605899-215606532		chr1:215605226-215605380;chr1:215605743-215605898			88.73	72.09	81.25	86.67	88.66	82.86	89.29	80.25	92.45	90.62	NA	NA	82	NA	NA	76.47	LRRC34
XLOC_001196	K	cassette	chr1	+	chr1:217415478-217419217	chr1:217415478-217416009;chr1:217416094-217419217		chr1:217416010-217416093			NA	NA	18.18	11.76	9.26	13.51	8.11	10.91	4.35	NA	NA	32.14	5	33.33	NA	21.43	GOLIM4
XLOC_001203	K	cassette	chr1	+	chr1:218185137-218189987	chr1:218185137-218189108;chr1:218189263-218189987		chr1:218189109-218189262			88.89	70.83	84.78	87.34	84.24	79.72	87.65	78.36	83.13	96.08	80	86.67	88.89	NA	64	77.5	ZBBX
XLOC_001203	K	alternative_first_exon	chr1	+	chr1:218174813-218177085	chr1:218175966-218177085	chr1:218174730-218174812	chr1:218175928-218175965			8.45	NA	0	7.94	4.59	2.78	4.26	2.26	6.45	0	0	NA	11.9	NA	NA	NA	ZBBX
XLOC_001203	N	cassette	chr1	+	chr1:218108636-218121179	chr1:218108636-218114936;chr1:218115047-218121179		chr1:218114937-218115046			85.19	NA	100	91.3	88.18	94.81	100	83.85	100	100	100	100	94.12	100	NA	100	ZBBX
XLOC_001203	N	alternative_acceptor	chr1	+	chr1:218185137-218187624;chr1:218185137-218189221	chr1:218185137-218189108		chr1:218187625-218189108;chr1:218189109-218189221	chr1:218189108-218189109;chr1:218189221-218189222		97.92	NA	96.43	86.67	93.81	98.7	97.44	98.65	91.11	100	NA	NA	100	NA	NA	100	ZBBX
XLOC_001203	N	coord_cassette	chr1	+	chr1:218108636-218121179	chr1:218108636-218114005;chr1:218114055-218114936;chr1:218115047-218121179		chr1:218114006-218114054;chr1:218114937-218115046			87.5	100	100	92.98	89.43	95.35	100	87	100	100	100	100	94.29	100	NA	100	ZBBX
XLOC_001203	K	cassette	chr1	+	chr1:218185137-218189987	chr1:218185137-218189221;chr1:218189263-218189987		chr1:218189222-218189262			82.46	NA	70.83	81.48	75.63	65.48	82.14	66.5	73.08	93.1	70	80.95	82.35	NA	60.87	62.5	ZBBX
XLOC_001203	N	alternative_acceptor	chr1	+	chr1:218185137-218187624;chr1:218185137-218189108	chr1:218185137-218189221		chr1:218187625-218189108;chr1:218189109-218189221	chr1:218189108-218189109;chr1:218189221-218189222		0	NA	0	11.11	6.19	0	0	0	6.67	0	NA	NA	0	NA	NA	0	ZBBX
XLOC_001203	K	alternative_acceptor	chr1	+	chr1:218177226-218184831	chr1:218177226-218184828		chr1:218184829-218184831	chr1:218184831-218184832		62.82	71.43	65.79	64.71	59.7	63.56	68	66.67	72.41	58.54	64.29	NA	66.67	NA	NA	63.64	ZBBX
XLOC_001203,XLOC_001470	K	alternative_acceptor	chr1	+	chr1:218173316-218174732	chr1:218173316-218174729		chr1:218174730-218174732	chr1:218174732-218174733		21.05	NA	17.65	22.58	23.74	21.17	24.19	23.43	31.65	27.5	19.51	18.75	29.03	NA	NA	NA	NA
XLOC_001226	K	coord_cassette	chr1	+	chr1:225114873-225126968	chr1:225114873-225117179;chr1:225117402-225118826;chr1:225118997-225126968		chr1:225117180-225117401;chr1:225118827-225118996			62.22	46.88	65	29.63	86.67	34.38	54.29	52.75	56	NA	NA	NA	NA	33.33	NA	18.18	IFT80
XLOC_001226	K	intron_retention	chr1	+	chr1:225114873-225117179				chr1:225114872-225114873;chr1:225117179-225117180		10.53	11.11	10	5.71	NA	0	9.52	4.35	8.7	NA	4.35	NA	NA	9.38	NA	10	IFT80
XLOC_001226	K	cassette	chr1	+	chr1:225114873-225126968;chr1:225117402-225126968	chr1:225117402-225118826,chr1:225114873-225118826;chr1:225118997-225126968		chr1:225118827-225118996			56.9	37.21	45.45	26.19	55.71	31.11	51.02	48.48	43.9	38.1	26.67	21.43	33.33	23.81	NA	17.5	IFT80
XLOC_001226	K	cassette	chr1	+	chr1:225114873-225118826;chr1:225114873-225126968	chr1:225114873-225117179;chr1:225117402-225118826,chr1:225117402-225126968		chr1:225117180-225117401			64.58	58.54	74.07	51.28	88.89	48.78	56.76	57.84	69.05	NA	75	61.9	60	40.74	NA	40	IFT80
XLOC_001241	K	intron_retention	chr1	+	chr1:228539343-228539546				chr1:228539342-228539343;chr1:228539546-228539547		11.11	9.76	12.5	10.53	7.46	8.33	9.8	5.1	13.64	6.38	11.76	12	4.88	4.76	NA	0	CCNL1
XLOC_001242	K	intron_retention	chr1	+	chr1:229192051-229196614				chr1:229192050-229192051;chr1:229196614-229196615		1.64	0	4.17	1.52	2.4	0	3.26	0	1.87	1.32	0	6.9	1.49	10.81	0	1.67	SSR3
XLOC_001251	K	intron_retention	chr1	+	chr1:231476102-231476243				chr1:231476101-231476102;chr1:231476243-231476244		0	0	0	4.35	0	1.3	1.03	0.64	0	2.63	0	12.82	0.95	0	0	0	DHX36
XLOC_001251	K	alternative_acceptor	chr1	+	chr1:231463670-231468970	chr1:231463670-231468968		chr1:231468969-231468970	chr1:231468970-231468971		89.66	NA	NA	100	100	100	100	100	NA	100	100	100	100	100	100	100	DHX36
XLOC_001267	K	cassette	chr1	+	chr1:235490539-235501340	chr1:235490539-235492268;chr1:235492383-235501340		chr1:235492269-235492382			100	95.45	96.3	100	94.34	94.87	100	100	100	88.24	100	100	100	100	NA	95.12	ERICH6
XLOC_001268	K	alternative_first_exon	chr1	+	chr1:235641785-235642978;chr1:235642014-235642978;chr1:235642660-235642978	chr1:235642276-235642978,chr1:235642278-235642978	chr1:235641466-235641784;chr1:235641966-235642013;chr1:235642632-235642659	chr1:235642227-235642275			7.69	14.04	9.68	7.32	10.29	10.59	0	13.48	12.77	17.65	6.9	NA	0	NA	NA	0	ENSOARG00000004546
XLOC_001268	K	alternative_first_exon	chr1	+	chr1:235642276-235642978,chr1:235642278-235642978;chr1:235642014-235642978;chr1:235642660-235642978	chr1:235641785-235642978	chr1:235642227-235642275;chr1:235641966-235642013;chr1:235642632-235642659	chr1:235641466-235641784			92.31	85.96	83.87	92.68	89.71	88.24	100	86.52	87.23	82.35	93.1	NA	100	NA	NA	100	ENSOARG00000004546
XLOC_001271	K	alternative_last_exon	chr1	+	chr1:236247943-236250490	chr1:236247943-236250169	chr1:236250491-236252273	chr1:236250170-236250393			21.74	19.44	22.22	19.51	15	8	22.03	11.11	21.05	27.59	22.73	36	21.43	45.83	NA	36.67	ENSOARG00000004641
XLOC_001310	K	intron_retention	chr1	+	chr1:244642815-244647437				chr1:244642814-244642815;chr1:244647437-244647438		0	NA	0	0	0	0	3.33	0	2.5	0	NA	17.39	0	0	NA	4.55	XRN1
XLOC_001312	K	cassette	chr1	+	chr1:245034130-245038374	chr1:245034130-245036952;chr1:245037044-245038374		chr1:245036953-245037043			10	9.26	7.14	9.38	6.85	4.55	3.23	2.06	8.7	0	NA	NA	7.32	2.56	9.09	0	GK5
XLOC_001338	K	cassette	chr1	+	chr1:248642363-248653968	chr1:248642363-248644837;chr1:248644895-248653968		chr1:248644838-248644894			89.61	NA	86.21	86.44	95.31	96.23	85.48	88.48	94.12	91.43	82.76	100	76.92	NA	NA	NA	CEP70
XLOC_001338	N	cassette	chr1	+	chr1:248606039-248621747	chr1:248606039-248615953;chr1:248616079-248621747		chr1:248615954-248616078			97.18	100	100	100	91.8	100	92.73	93.9	100	100	89.66	100	100	100	NA	100	CEP70
XLOC_001338	N	cassette	chr1	+	chr1:248679477-248680484;chr1:248679503-248680484	chr1:248679503-248679965,chr1:248679477-248679965;chr1:248680084-248680484		chr1:248679966-248680083			35.71	33.87	26.09	40.98	38.19	39.55	31.71	47.68	28.26	32.61	31.71	38.89	41.38	NA	NA	40.91	CEP70
XLOC_001338	N	cassette	chr1	+	chr1:248606039-248621747	chr1:248606039-248616018;chr1:248616079-248621747		chr1:248616019-248616078			95.35	100	100	100	91.38	100	90.24	93.24	100	100	88	NA	100	100	NA	100	CEP70
XLOC_001338	K	intron_retention	chr1	+	chr1:248680565-248682898				chr1:248680564-248680565;chr1:248682898-248682899		2.5	9.68	NA	16	5.66	1.39	8.82	10	9.38	9.52	5	NA	0	NA	NA	NA	CEP70
XLOC_001338	K	intron_retention	chr1	+	chr1:248679503-248679965				chr1:248679502-248679503;chr1:248679965-248679966		14.52	17.5	21.43	17.78	11.84	14.74	23.4	10.43	21.28	11.11	17.24	10	13.64	NA	NA	NA	CEP70
XLOC_001359	K	intron_retention	chr1	+	chr1:253172214-253183629				chr1:253172213-253172214;chr1:253183629-253183630		0	0	0	0	1.85	0	5.88	0	0	2.38	8.7	10.71	4.88	5.77	NA	12	RYK
XLOC_001362	K	cassette	chr1	+	chr1:253793977-253795593	chr1:253793977-253794670;chr1:253794835-253795593		chr1:253794671-253794834			21.74	25	27.27	31.03	19.05	20.93	26.92	25	24.14	26.09	NA	NA	14.29	4.76	NA	0	TOPBP1
XLOC_001362	K	intron_retention	chr1	+	chr1:253809480-253809626				chr1:253809479-253809480;chr1:253809626-253809627		4.17	3.12	0	2	4.55	5.26	1.47	1.33	11.11	0	NA	4.55	4.35	0	NA	5.36	TOPBP1
XLOC_001403	K	alternative_donor	chr1	+	chr1:261810995-261812455	chr1:261811118-261812455		chr1:261810995-261811117	chr1:261810994-261810995		4.55	5.26	4.65	3.79	5.26	3.08	5.42	8.93	2.11	6.35	3.51	4.59	7.06	7.05	14.58	5.98	RRP1B
XLOC_001408	K	cassette	chr1	+	chr1:262078056-262090659	chr1:262078056-262078627;chr1:262078706-262090659		chr1:262078628-262078705			100	100	100	88.89	100	100	100	100	NA	100	100	NA	91.18	100	73.08	100	AGPAT3
XLOC_001408	N	alternative_donor	chr1	+	chr1:262101724-262106643	chr1:262101908-262106643		chr1:262101724-262101907	chr1:262101723-262101724		79.25	77.22	72.41	81.82	89.66	73.42	85.94	80	73.91	77.08	66.67	76.74	77.78	64.06	60.87	81.63	AGPAT3
XLOC_001433	K	alternative_first_exon	chr1	+	chr1:264114423-264115864	chr1:264114535-264115864	chr1:264113932-264114422	chr1:264114460-264114534			7.25	5.48	13.33	8.51	2.94	3	2.17	3.52	0	10.34	6.9	4.35	4.11	4.76	2.13	0	YBEY
XLOC_001478	K	intron_retention	chr1	+	chr1:275299909-275300217				chr1:275299908-275299909;chr1:275300217-275300218		0	0	7.14	10.71	2.33	4.35	5.08	0	0	4.65	0	NA	7.5	5.17	1.43	6.06	RAB5A
XLOC_001478	K	cassette	chr1	+	chr1:275300341-275305788	chr1:275300341-275302148;chr1:275302243-275305788		chr1:275302149-275302242			100	100	100	100	96.43	91.89	100	100	100	83.33	92.86	100	86.11	90.62	89.29	100	RAB5A
XLOC_001479	K	intron_retention	chr1	+	chr1:275442119-275443620				chr1:275442118-275442119;chr1:275443620-275443621		NA	NA	4.17	11.11	4.35	NA	12.2	8	15	3.33	6.67	13.16	2.56	6.35	0	8.82	KAT2B
XLOC_001486	N	alternative_acceptor	chr1	-	chr1:416164-416836	chr1:416166-416836		chr1:416164-416165	chr1:416163-416164		100	100	86.67	100	100	100	100	100	100	100	NA	100	100	100	100	100	CUFF.8.2
XLOC_001520	N	alternative_acceptor	chr1	-	chr1:3874283-3875233	chr1:3874289-3875233		chr1:3874283-3874288	chr1:3874282-3874283		86.49	93.18	NA	85	100	95.08	92.68	100	100	89.47	NA	NA	100	100	88.66	88.46	COPS8
XLOC_001520	K	alternative_first_exon	chr1	-	chr1:3881301-3885317;chr1:3881301-3883647	chr1:3881301-3882501	chr1:3885318-3885589;chr1:3883648-3884522	chr1:3882502-3882550			27.06	26.32	30.95	23.91	31.78	25	31.43	32.23	25.81	34.55	36.96	23.53	23.53	31.33	37.97	34.43	COPS8
XLOC_001520,XLOC_001669	K	alternative_first_exon	chr1	-	chr1:3881301-3882501;chr1:3881301-3883647	chr1:3881301-3885317	chr1:3882502-3882550;chr1:3883648-3884522	chr1:3885318-3885589			70.59	72.37	66.67	71.74	65.42	72.73	65.71	66.12	70.97	61.82	60.87	73.53	72.94	67.47	59.49	62.3	NA
XLOC_001551	K	intron_retention	chr1	-	chr1:7900416-7901553				chr1:7900415-7900416;chr1:7901553-7901554		NA	6.45	0	3.17	15	1.85	2.94	NA	NA	0	4.35	6.45	0	7.14	NA	3.45	GIGYF2
XLOC_001551,XLOC_002812	K	alternative_donor	chr1	-	chr1:244035026-244035115	chr1:244035026-244035112		chr1:244035113-244035115	chr1:244035115-244035116		NA	NA	NA	25	34.09	32.43	31.03	22.06	25	21.43	NA	NA	43.75	23.53	36.36	28.57	NA
XLOC_001560	K	cassette	chr1	-	chr1:9810257-9814331	chr1:9810257-9812722;chr1:9812874-9814331		chr1:9812723-9812873			100	100	100	100	100	100	100	100	100	100	100	100	100	100	90	100	ZMYM6
XLOC_001560	K	intron_retention	chr1	-	chr1:9817395-9822587				chr1:9817394-9817395;chr1:9822587-9822588		5.71	7.14	4.88	2.7	3.33	4.17	4.08	0	2.27	0	NA	8	5.88	5.56	4.26	10	ZMYM6
XLOC_001562	N	alternative_donor	chr1	-	chr1:9929373-9938031	chr1:9929373-9932465		chr1:9932466-9938031	chr1:9938031-9938032		46.05	64.41	71.43	50.52	50	54.22	47.41	63.33	68.83	65.56	48.53	72.06	48.81	53.66	NA	38.18	CUFF.88.2
XLOC_001562	K	intron_retention	chr1	-	chr1:9929373-9938031				chr1:9929372-9929373;chr1:9938031-9938032		10.87	22.22	NA	15.79	14.52	19.15	14.08	8.33	20	26.19	18.6	36.67	21.82	34.48	NA	12.82	CUFF.88.2
XLOC_001562	N	alternative_last_exon	chr1	-	chr1:9928474-9938031;chr1:9935619-9938031	chr1:9929373-9938031	chr1:9928390-9928473;chr1:9935481-9935618	chr1:9929324-9929372			50	34.78	30.56	43.02	44.44	43.94	40.52	34.69	36.54	30.67	48.21	27.27	37.08	16.67	13.11	30.23	CUFF.88.2
XLOC_001562	K	intron_retention	chr1	-	chr1:9935619-9938031				chr1:9935618-9935619;chr1:9938031-9938032		19.51	38.1	38.46	33.87	29.51	33.33	22.5	40	45.24	41.79	30.95	46	44.12	39.77	30.43	34.38	CUFF.88.2
XLOC_001562	N	intron_retention	chr1	-	chr1:9929373-9932465				chr1:9929372-9929373;chr1:9932465-9932466		NA	NA	NA	96.3	100	88	88.46	88.46	100	85.71	NA	87.5	85.71	100	NA	100	CUFF.88.2
XLOC_001562	N	alternative_last_exon	chr1	-	chr1:9928474-9938031;chr1:9929373-9938031	chr1:9935619-9938031	chr1:9928390-9928473;chr1:9929324-9929372	chr1:9935481-9935618			50	65.22	69.44	56.98	55.56	56.06	58.62	65.31	63.46	69.33	51.79	72.73	62.92	83.33	86.89	69.77	CUFF.88.2
XLOC_001564	K	intron_retention	chr1	-	chr1:10225558-10227312				chr1:10225557-10225558;chr1:10227312-10227313		NA	5	6.45	7.32	13.64	0	8.93	NA	NA	7.89	0	10.53	11.54	5.13	NA	5.77	KIAA0319L
XLOC_001569	K	intron_retention	chr1	-	chr1:10752217-10761238				chr1:10752216-10752217;chr1:10761238-10761239		97.01	100	100	100	100	100	100	82.18	100	100	100	NA	100	100	100	79.17	CUFF.97.1
XLOC_001571	K	alternative_first_exon	chr1	-	chr1:10810200-10810923,chr1:10810200-10813529,chr1:10810200-10817598,chr1:10810200-10817645,chr1:10810200-10818519,chr1:10810200-10819052,chr1:10810200-10819400,chr1:10810200-10823722;chr1:10810200-10819410;chr1:10810200-10818363	chr1:10810200-10821736	chr1:10819411-10819443;chr1:10818364-10818762	chr1:10821737-10821974			26.92	34.29	31.82	NA	17.02	15	23.33	25.4	24.24	NA	NA	NA	28	4.35	35.9	9.52	TRAPPC3
XLOC_001571	K	alternative_first_exon	chr1	-	chr1:10810200-10810923,chr1:10810200-10813529,chr1:10810200-10817598,chr1:10810200-10817645,chr1:10810200-10818519,chr1:10810200-10819052,chr1:10810200-10819400,chr1:10810200-10823722;chr1:10810200-10821736;chr1:10810200-10819410	chr1:10810200-10818363	chr1:10821737-10821974;chr1:10819411-10819443	chr1:10818364-10818762			34.62	31.43	27.27	NA	27.66	35	46.67	17.46	27.27	NA	NA	NA	40	34.78	35.9	47.62	TRAPPC3
XLOC_001571	K	alternative_first_exon	chr1	-	chr1:10810200-10810923,chr1:10810200-10813529,chr1:10810200-10817598,chr1:10810200-10817645,chr1:10810200-10818519,chr1:10810200-10819052,chr1:10810200-10819400,chr1:10810200-10823722;chr1:10810200-10821736;chr1:10810200-10818363	chr1:10810200-10819410	chr1:10821737-10821974;chr1:10818364-10818762	chr1:10819411-10819443			7.69	8.57	9.09	NA	12.77	5	10	7.94	9.09	NA	NA	NA	0	0	0	14.29	TRAPPC3
XLOC_001575	N	alternative_acceptor	chr1	-	chr1:11023505-11024052;chr1:11023511-11024052	chr1:11023747-11024052		chr1:11023505-11023510;chr1:11023511-11023746	chr1:11023504-11023505;chr1:11023510-11023511		4.88	3.92	NA	2.94	4.44	2.33	0	2.47	3.33	NA	NA	NA	7.14	0	3.51	10	OSCP1
XLOC_001575	N	alternative_acceptor	chr1	-	chr1:11023505-11024052;chr1:11023747-11024052	chr1:11023511-11024052		chr1:11023505-11023510;chr1:11023511-11023746	chr1:11023504-11023505;chr1:11023510-11023511		95.12	94.12	NA	97.06	95.56	97.67	100	97.53	96.67	NA	NA	NA	92.86	100	96.49	90	OSCP1
XLOC_001575	K	intron_retention	chr1	-	chr1:11023511-11024052				chr1:11023510-11023511;chr1:11024052-11024053		3.85	1.03	3.03	1.47	2.33	1.15	1.61	0.62	5.08	13.33	0	NA	5.77	5.66	3.57	5.56	OSCP1
XLOC_001576	K	cassette	chr1	-	chr1:11056951-11057873;chr1:11056951-11057916	chr1:11056951-11057344;chr1:11057473-11057916,chr1:11057473-11057873		chr1:11057345-11057472			16.22	18.75	NA	23.53	16.13	22.58	15.62	13.89	18.42	5.26	15	NA	22.5	13.33	11.48	9.68	MRPS15
XLOC_001606	K	intron_retention	chr1	-	chr1:13986610-13987331				chr1:13986609-13986610;chr1:13987331-13987332		NA	NA	10.34	16	NA	7.14	6.12	NA	9.09	12.5	0	11.67	8.51	2.5	15	6.06	PABPC4
XLOC_001606	K	intron_retention	chr1	-	chr1:13983761-13984414				chr1:13983760-13983761;chr1:13984414-13984415		NA	NA	3.12	0	10	8.7	4.92	4.55	3.03	3.77	4.55	7.69	3.28	6.76	3.45	0	PABPC4
XLOC_001632	N	cassette	chr1	-	chr1:16783392-16796878;chr1:16783392-16796822	chr1:16783392-16784828;chr1:16784971-16796822,chr1:16784971-16796878		chr1:16784829-16784970			63.33	65.91	70	83.33	50	80.43	64	79.31	73.91	NA	NA	NA	80	57.69	56.41	NA	ZMYND12
XLOC_001648	K	intron_retention	chr1	-	chr1:18351040-18353036				chr1:18351039-18351040;chr1:18353036-18353037		11.36	3.12	3.33	11.54	6.45	2.86	11.54	0	4.17	6.67	NA	NA	2.22	10	2.22	2.5	ST3GAL3
XLOC_001648	K	cassette	chr1	-	chr1:18347674-18350799	chr1:18347674-18350572;chr1:18350684-18350799		chr1:18350573-18350683			59.09	28.12	40.74	NA	55	27.27	68	34.29	35	25	NA	NA	29.63	NA	48.57	NA	ST3GAL3
XLOC_001648	K	alternative_first_exon	chr1	-	chr1:18351040-18353036	chr1:18351040-18352521	chr1:18353037-18353577	chr1:18352522-18352774			18.52	13.04	NA	25	29.17	15.38	15.38	4.76	NA	NA	NA	NA	11.11	19.05	3.57	9.52	ST3GAL3
XLOC_001669	K	alternative_donor	chr1	-	chr1:19902307-19902538	chr1:19902307-19902532		chr1:19902533-19902538	chr1:19902538-19902539		0	2.78	NA	0	11.36	11.11	9.3	12.77	4.55	NA	NA	NA	8.82	NA	2.38	6.9	ENSOARG00000001661
XLOC_001669	K	intron_retention	chr1	-	chr1:19903810-19903920				chr1:19903809-19903810;chr1:19903920-19903921		0	0	0	0	0	0	0	0	0	0	NA	8.7	0	10.34	3.03	7.69	ENSOARG00000001661
XLOC_001669	K	intron_retention	chr1	-	chr1:19903451-19903741				chr1:19903450-19903451;chr1:19903741-19903742		0	0	4	8.7	5.88	9.52	8	11.11	0	NA	NA	NA	6.45	0	2.7	NA	ENSOARG00000001661
XLOC_001669	K	intron_retention	chr1	-	chr1:19904351-19904452				chr1:19904350-19904351;chr1:19904452-19904453		0	0	0	0	0	0	0	0	0	0	NA	NA	0	11.11	0	0	ENSOARG00000001661
XLOC_001670	K	alternative_first_exon	chr1	-	chr1:19920832-19922482	chr1:19920832-19922211,chr1:19920832-19922114	chr1:19922483-19922543	chr1:19922212-19922232			4	13.64	20	NA	7.14	18	0	15.7	0	6.45	NA	NA	4	5.08	0	0	PRDX1
XLOC_001672	N	alternative_last_exon	chr1	-	chr1:20020352-20025000	chr1:20021491-20025000	chr1:20019215-20020351	chr1:20021388-20021490			22.95	23.44	18.75	19.05	18.52	28.92	26.32	43.94	25.42	22.92	31.25	28.57	42.19	42.5	55.26	37.5	ENSOARG00000002014
XLOC_001672	K	intron_retention	chr1	-	chr1:20026173-20026613				chr1:20026172-20026173;chr1:20026613-20026614		4.17	7.14	8	15.38	14.81	5.56	6.06	5	NA	NA	NA	20	13.33	30.77	10.81	23.33	ENSOARG00000002014
XLOC_001672	K	intron_retention	chr1	-	chr1:20026755-20033538				chr1:20026754-20026755;chr1:20033538-20033539		4.55	4	15.38	7.5	0	5.56	10	3.64	18.18	12	0	20.83	13.64	13.16	8.7	12.9	ENSOARG00000002014
XLOC_001672	N	alternative_acceptor	chr1	-	chr1:20026755-20033538	chr1:20028963-20033538		chr1:20026755-20028962	chr1:20026754-20026755		4.55	4	4.35	5.13	2.63	5.56	10	0	NA	8.33	4.35	9.52	5	5.71	4.55	6.9	ENSOARG00000002014
XLOC_001672	N	alternative_donor	chr1	-	chr1:20026755-20033538	chr1:20026755-20028898		chr1:20028899-20033538	chr1:20033538-20033539		4.55	4	4.35	7.5	2.63	2.86	10	1.85	NA	12	8.33	9.52	2.56	2.94	0	6.9	ENSOARG00000002014
XLOC_001672,XLOC_002980	N	alternative_donor	chr1	-	chr1:270470958-270473267	chr1:270470958-270472925		chr1:270472926-270473267	chr1:270473267-270473268		0	0	NA	3.7	0	2.27	2.78	0	2.56	3.33	NA	10	2.04	6.25	6.25	7.14	NA
XLOC_001678	K	intron_retention	chr1	-	chr1:20658582-20659364				chr1:20658581-20658582;chr1:20659364-20659365		9.38	10.71	9.52	18.18	12.5	8	11.11	2.56	18.75	NA	NA	4.76	8.82	6.85	8.33	19.35	ENSOARG00000002284
XLOC_001679	K	intron_retention	chr1	-	chr1:20683683-20683871				chr1:20683682-20683683;chr1:20683871-20683872		96.77	88.89	90.62	100	92.57	100	90.82	95.6	89.09	100	100	100	100	100	100	100	ENSOARG00000002323
XLOC_001683	K	cassette	chr1	-	chr1:20986235-20990356	chr1:20986235-20987381;chr1:20987433-20990356		chr1:20987382-20987432			95.29	98.02	95.95	93.33	95.2	95.69	94.44	90.65	97.92	100	93.44	100	93.14	89.83	93.48	91.8	ENSOARG00000002611
XLOC_001699	K	alternative_first_exon	chr1	-	chr1:22647912-22651334;chr1:22647912-22650784;chr1:22647912-22654241;chr1:22647912-22651255	chr1:22647912-22649073	chr1:22650785-22650811;chr1:22654242-22654322;chr1:22651256-22651358	chr1:22649074-22649171			24.85	21.03	19.6	19.7	27.82	24.36	20.06	26.82	25.26	24.22	22.18	20.34	19.5	15.89	22.08	15.79	SPATA6
XLOC_001699	K	alternative_first_exon	chr1	-	chr1:22647912-22651334;chr1:22647912-22650784;chr1:22647912-22654241;chr1:22647912-22649073	chr1:22647912-22651255	chr1:22650785-22650811;chr1:22654242-22654322;chr1:22649074-22649171	chr1:22651256-22651358			47.7	48.26	40.97	42.72	54.44	49.7	38.83	59.54	47.23	45.74	40.47	42.37	41.13	28.48	40.91	35.53	SPATA6
XLOC_001699	K	alternative_first_exon	chr1	-	chr1:22647912-22651334;chr1:22647912-22650784;chr1:22647912-22649073;chr1:22647912-22651255	chr1:22647912-22654241	chr1:22650785-22650811;chr1:22649074-22649171;chr1:22651256-22651358	chr1:22654242-22654322			27.45	30.41	39.43	37.58	17.58	25.94	41.11	13.33	27.51	30.04	37.35	37.29	39.36	55.63	37.01	48.68	SPATA6
XLOC_001712	N	cassette	chr1	-	chr1:25645511-25648230	chr1:25645511-25647115;chr1:25647262-25648230		chr1:25647116-25647261			92.5	92.11	92.31	100	100	92.31	94.23	89.19	87.5	100	100	88.57	100	82.69	90.48	90.48	EPS15
XLOC_001712	N	cassette	chr1	-	chr1:25645511-25659809	chr1:25645511-25648230;chr1:25648321-25659809		chr1:25648231-25648320			100	91.3	100	NA	90	100	100	100	100	NA	NA	NA	100	100	100	100	EPS15
XLOC_001712	K	intron_retention	chr1	-	chr1:25647262-25648230				chr1:25647261-25647262;chr1:25648230-25648231		6	8	9.43	7.14	8	5.48	4.29	2.56	0	3.23	5.56	2.33	6.45	8.11	10.64	6	EPS15
XLOC_001716	K	coord_cassette	chr1	-	chr1:26045855-26049932	chr1:26045855-26046010;chr1:26046081-26046995;chr1:26047130-26049932		chr1:26046011-26046080;chr1:26046996-26047129			11.9	16.13	14.29	23.91	12	11.36	15.79	11.11	15.15	9.09	7.5	11.11	10.53	10.96	6.12	11.43	NRDC
XLOC_001716	N	cassette	chr1	-	chr1:26045855-26046995;chr1:26045855-26049932	chr1:26045855-26046010;chr1:26046081-26046995,chr1:26046081-26049932		chr1:26046011-26046080			15.91	24.32	18.18	27.08	13.73	15.22	18.99	14.29	17.65	14.29	7.5	13.51	12.07	14.47	11.54	13.89	NRDC
XLOC_001716	N	cassette	chr1	-	chr1:26046081-26049932;chr1:26045855-26049932	chr1:26045855-26046995,chr1:26046081-26046995;chr1:26047130-26049932		chr1:26046996-26047129			9.76	16.13	18.18	22.22	12	9.3	16.67	11.11	20	9.09	9.76	8.57	8.93	9.72	2.13	11.43	NRDC
XLOC_001717	K	intron_retention	chr1	-	chr1:26230752-26247562				chr1:26230751-26230752;chr1:26247562-26247563		NA	8.7	11.11	12.9	0	0	6.9	NA	0	0	NA	13.04	9.68	8.16	5	8.7	RAB3B
XLOC_001717	N	alternative_donor	chr1	-	chr1:26230752-26247562	chr1:26230752-26247411		chr1:26247412-26247562	chr1:26247562-26247563		10	8.7	11.11	12.9	0	3.85	10	NA	0	0	NA	13.04	3.45	8.16	2.56	8.7	RAB3B
XLOC_001726	K	intron_retention	chr1	-	chr1:27499627-27500559				chr1:27499626-27499627;chr1:27500559-27500560		1.72	0	0	0	0	0	10.81	0	0	2.86	0	0	2.33	5.36	0.98	11.54	C1orf123
XLOC_001726	K	alternative_donor	chr1	-	chr1:27503036-27503387;chr1:27503036-27503348	chr1:27503036-27503425		chr1:27503349-27503387;chr1:27503388-27503425	chr1:27503387-27503388;chr1:27503425-27503426		0	0	NA	0	0	25	20.69	0	0	NA	0	NA	0	15	0	NA	C1orf123
XLOC_001726	K	intron_retention	chr1	-	chr1:27502747-27502953				chr1:27502746-27502747;chr1:27502953-27502954		0	4.84	2.5	5.26	0	1.72	6.38	0	5.41	5.26	0	0	1.61	4.48	0	11.43	C1orf123
XLOC_001726	K	alternative_donor	chr1	-	chr1:27503036-27503425;chr1:27503036-27503348	chr1:27503036-27503387		chr1:27503349-27503387;chr1:27503388-27503425	chr1:27503387-27503388;chr1:27503425-27503426		96.77	100	NA	95.45	94.87	75	75.86	97.92	96.67	NA	95.45	NA	96.97	77.5	98.28	NA	C1orf123
XLOC_001726	N	cassette	chr1	-	chr1:27502747-27504461;chr1:27502747-27503387	chr1:27502747-27502953;chr1:27503036-27503387,chr1:27503036-27504461		chr1:27502954-27503035			96.3	94.83	100	100	95.24	100	100	96.34	89.83	93.55	100	100	89.66	100	93.48	100	C1orf123
XLOC_001736	K	alternative_acceptor	chr1	-	chr1:28304138-28305797	chr1:28304141-28305797		chr1:28304138-28304140	chr1:28304137-28304138		37.09	35.62	39.76	32.81	30.73	40	24.59	31.3	37.1	42.19	37.78	40	34.04	44.23	43.75	39.58	TMEM59
XLOC_001794	K	alternative_donor	chr1	-	chr1:42126753-42127144	chr1:42126753-42127057		chr1:42127058-42127144	chr1:42127144-42127145		74.51	NA	NA	84.62	94.81	93.1	80.65	87.04	87.88	79.31	NA	NA	84.62	NA	80	82.61	WDR78
XLOC_001796	K	alternative_acceptor	chr1	-	chr1:42409738-42413676	chr1:42409742-42413676		chr1:42409738-42409741	chr1:42409737-42409738		92.59	92.59	85.19	100	92.74	93.75	95.24	93.89	100	89.19	90.62	100	94.87	100	88.46	100	C1orf141
XLOC_001796	N	alternative_donor	chr1	-	chr1:42398366-42409720;chr1:42398366-42409497;chr1:42398366-42404446	chr1:42398366-42409583		chr1:42404447-42409497;chr1:42409498-42409583;chr1:42409584-42409720	chr1:42409497-42409498;chr1:42409583-42409584;chr1:42409720-42409721		88.68	95.45	92	90.7	92.13	86.54	95	91.42	89.47	93.75	100	91.3	96.23	NA	NA	96	C1orf141
XLOC_001796	N	cassette	chr1	-	chr1:42379205-42386431;chr1:42379205-42381476	chr1:42379205-42379688;chr1:42379754-42381476,chr1:42379754-42386431		chr1:42379689-42379753			34.25	46.15	29.41	26.67	43.69	26.47	22.03	29.47	35.09	28.12	19.23	NA	16.36	NA	NA	NA	C1orf141
XLOC_001796,XLOC_001847	K	alternative_first_exon	chr1	-	chr1:42413769-42414806,chr1:42413769-42420803;chr1:42413769-42420742	chr1:42413769-42414889,chr1:42413769-42414847	chr1:42420743-42420949	chr1:42414890-42414914			62.5	69.44	66.67	66.67	70.69	71.05	66.67	72.44	70.18	71.05	60.71	NA	77.22	93.55	80	78.26	NA
XLOC_001797	K	alternative_acceptor	chr1	-	chr1:42677416-42677545	chr1:42677434-42677545		chr1:42677416-42677433	chr1:42677415-42677416		29.57	29.85	25.53	32.26	32.82	33.91	34.13	42.07	30.77	26.67	26.92	26.42	27.16	33.33	21.82	29.87	SERBP1
XLOC_001797	K	alternative_acceptor	chr1	-	chr1:42676722-42677343	chr1:42676767-42677343		chr1:42676722-42676766	chr1:42676721-42676722		19.7	18.29	22.41	23.36	15.69	20	13.1	21.5	19.09	15.29	18.84	19.12	20.2	14	11.76	18.92	SERBP1
XLOC_001806	K	intron_retention	chr1	-	chr1:43791327-43791762				chr1:43791326-43791327;chr1:43791762-43791763		6.52	NA	15.62	14.58	4.79	14.67	17.07	6.04	12.12	11.54	9.52	8.7	5.88	7.69	NA	7.5	DEPDC1
XLOC_001822	K	intron_retention	chr1	-	chr1:51040950-51044565				chr1:51040949-51040950;chr1:51044565-51044566		0	3.45	4.55	4.65	3.75	1.19	8.51	3.01	2.94	11.11	7.14	11.11	1.75	4.88	0	6.67	SLC44A5
XLOC_001826	K	intron_retention	chr1	-	chr1:53404075-53406034				chr1:53404074-53404075;chr1:53406034-53406035		0	3.12	13.64	4.35	8.11	2.22	5	7.5	0	8.7	NA	8.7	0	NA	NA	NA	ZZZ3
XLOC_001826	K	intron_retention	chr1	-	chr1:53407085-53409057				chr1:53407084-53407085;chr1:53409057-53409058		NA	NA	NA	NA	0	0	8	1.56	0	10.34	NA	25.93	6.06	4.76	0	5	ZZZ3
XLOC_001830	K	intron_retention	chr1	-	chr1:53783954-53785640				chr1:53783953-53783954;chr1:53785640-53785641		14.29	6.9	16.22	12.5	10	8.82	7.69	13.33	9.38	NA	NA	NA	6.67	4.17	NA	NA	FUBP1
XLOC_001830	K	intron_retention	chr1	-	chr1:53782324-53782415				chr1:53782323-53782324;chr1:53782415-53782416		11.43	4.44	4.35	6.25	8.11	8.89	2.86	5.56	0	NA	NA	13.64	0	NA	NA	NA	FUBP1
XLOC_001830	K	intron_retention	chr1	-	chr1:53782128-53782251				chr1:53782127-53782128;chr1:53782251-53782252		19.23	2.94	4.55	0	3.23	9.38	3.23	5.56	4.17	11.11	NA	0	0	0	NA	NA	FUBP1
XLOC_001830	K	cassette	chr1	-	chr1:53763071-53769213	chr1:53763071-53763151;chr1:53763212-53769213		chr1:53763152-53763211			26.92	12.5	NA	30	26.19	23.68	15.15	33.33	20.59	30.77	NA	13.64	19.51	17.14	14.29	13.79	FUBP1
XLOC_001830	K	cassette	chr1	-	chr1:53783954-53785640	chr1:53783954-53784757;chr1:53784821-53785640		chr1:53784758-53784820			14.29	6.9	0	16	10	0	17.24	0	6.45	36	NA	NA	20	23.33	NA	NA	FUBP1
XLOC_001830	K	intron_retention	chr1	-	chr1:53771770-53774963				chr1:53771769-53771770;chr1:53774963-53774964		NA	6.67	NA	9.52	0	3.7	8.57	7.5	14.29	5.26	NA	10.71	12.5	10.81	4.17	NA	FUBP1
XLOC_001830	K	intron_retention	chr1	-	chr1:53763071-53769213				chr1:53763070-53763071;chr1:53769213-53769214		9.52	0	NA	NA	8.82	9.38	15.15	9.68	6.9	10	NA	13.64	8.33	6.45	9.09	3.85	FUBP1
XLOC_001830	K	intron_retention	chr1	-	chr1:53762553-53762924				chr1:53762552-53762553;chr1:53762924-53762925		32.43	28.12	41.67	36.67	32.73	48.65	32.35	26.87	30.56	29.63	23.08	28	20	9.52	3.45	2.94	FUBP1
XLOC_001830	K	intron_retention	chr1	-	chr1:53785732-53791576				chr1:53785731-53785732;chr1:53791576-53791577		NA	5	23.81	17.39	25.93	22.58	27.59	20	11.11	25	4.17	NA	16.22	5.56	14.29	NA	FUBP1
XLOC_001830	K	intron_retention	chr1	-	chr1:53778084-53778731				chr1:53778083-53778084;chr1:53778731-53778732		7.69	2.04	2.56	3.92	6.67	6.67	5.66	7.02	9.3	2.5	6.67	11.11	6.12	0	0	5.56	FUBP1
XLOC_001830,XLOC_002858	K	alternative_donor	chr1	-	chr1:53769289-53771640	chr1:53769289-53771631		chr1:53771632-53771640	chr1:53771640-53771641		3.57	4.76	NA	NA	7.69	2.5	14.29	0	8	7.14	NA	NA	0	15.38	6.67	NA	NA
XLOC_001842	N	alternative_acceptor	chr1	-	chr1:60293370-60293709;chr1:60292565-60293709	chr1:60292635-60293709		chr1:60292565-60292634;chr1:60292635-60293369	chr1:60292564-60292565;chr1:60292634-60292635		100	100	100	89.74	100	98.36	100	98.59	100	100	NA	95.24	100	97.3	NA	96.77	TTLL7
XLOC_001847	N	alternative_donor	chr1	-	chr1:61042374-61046099;chr1:61042374-61046109	chr1:61042374-61042657		chr1:61042658-61046099;chr1:61046100-61046109	chr1:61046099-61046100;chr1:61046109-61046110		13.04	21.05	16.22	13.33	10.62	10.74	13.25	7.6	16	8.47	13.89	25	13.16	17.86	8.93	10	SSX2IP
XLOC_001847	N	alternative_acceptor	chr1	-	chr1:61043778-61046109;chr1:61042371-61046109	chr1:61042374-61046109		chr1:61042371-61042373;chr1:61042374-61043777	chr1:61042370-61042371;chr1:61042373-61042374		35.29	45.71	41.67	41.41	46.56	38.89	41.67	38.91	46.15	42.25	45.71	29.17	39.78	44.83	38.89	52.27	SSX2IP
XLOC_001847	N	alternative_acceptor	chr1	-	chr1:61069189-61069675;chr1:61069247-61069675	chr1:61069226-61069675		chr1:61069189-61069225;chr1:61069226-61069246	chr1:61069188-61069189;chr1:61069225-61069226		76.42	76.36	79.17	82.09	75.16	77.97	81.93	82.31	72.84	88.37	70.59	86.96	88.57	NA	NA	67.86	SSX2IP
XLOC_001847	K	intron_retention	chr1	-	chr1:61042374-61046109				chr1:61042373-61042374;chr1:61046109-61046110		20.41	43.75	41.46	32.26	23.66	30.5	29.29	19.59	31.67	26.39	39.13	45	36.36	32.26	30	21.82	SSX2IP
XLOC_001847	K	intron_retention	chr1	-	chr1:61049977-61050319				chr1:61049976-61049977;chr1:61050319-61050320		3.77	4.17	8.7	6.9	5.05	5	0	3.92	7.14	3.45	0	NA	6.9	10	NA	0	SSX2IP
XLOC_001847	K	alternative_donor	chr1	-	chr1:61069846-61070444	chr1:61069846-61070432		chr1:61070433-61070444	chr1:61070444-61070445		45.32	43.48	35.94	31.3	34.09	36.36	35.77	36.32	32.95	41.94	41.67	32.61	35.92	40.38	36.73	35.94	SSX2IP
XLOC_001847	N	alternative_acceptor	chr1	-	chr1:61049977-61050319;chr1:61050018-61050319	chr1:61049980-61050319		chr1:61049977-61049979;chr1:61049980-61050017	chr1:61049976-61049977;chr1:61049979-61049980		61.19	51.02	59.26	62.16	62.06	62.58	58.7	60	63.3	61.64	66.1	60.53	61.11	61.22	62.79	62.32	SSX2IP
XLOC_001847	N	alternative_donor	chr1	-	chr1:61042374-61042657;chr1:61042374-61046109	chr1:61042374-61046099		chr1:61042658-61046099;chr1:61046100-61046109	chr1:61046099-61046100;chr1:61046109-61046110		2.17	7.89	18.92	2.67	0.88	8.26	2.41	1.17	2	1.69	8.33	20	3.95	7.14	16.07	4	SSX2IP
XLOC_001847	N	alternative_acceptor	chr1	-	chr1:61069226-61069675;chr1:61069247-61069675	chr1:61069189-61069675		chr1:61069189-61069225;chr1:61069226-61069246	chr1:61069188-61069189;chr1:61069225-61069226		21.7	23.64	20.83	14.93	23.57	19.49	16.87	17.69	22.22	11.63	29.41	13.04	11.43	NA	NA	28.57	SSX2IP
XLOC_001847	N	alternative_acceptor	chr1	-	chr1:61043778-61046109;chr1:61042374-61046109	chr1:61042371-61046109		chr1:61042371-61042373;chr1:61042374-61043777	chr1:61042370-61042371;chr1:61042373-61042374		54.41	42.86	47.22	48.48	42.75	54.86	47.92	55.66	36.92	50.7	45.71	50	52.69	44.83	59.26	38.64	SSX2IP
XLOC_001847	N	alternative_acceptor	chr1	-	chr1:61050018-61050319;chr1:61049980-61050319	chr1:61049977-61050319		chr1:61049977-61049979;chr1:61049980-61050017	chr1:61049976-61049977;chr1:61049979-61049980		38.06	46.94	38.89	36.49	37.15	36.77	41.3	39.2	35.78	38.36	33.9	36.84	37.5	36.73	37.21	37.68	SSX2IP
XLOC_001847	N	alternative_acceptor	chr1	-	chr1:61042371-61046109;chr1:61042374-61046109	chr1:61043778-61046109		chr1:61042371-61042373;chr1:61042374-61043777	chr1:61042370-61042371;chr1:61042373-61042374		10.29	11.43	11.11	10.1	10.69	6.25	10.42	5.43	16.92	7.04	8.57	20.83	7.53	10.34	1.85	9.09	SSX2IP
XLOC_001853	K	intron_retention	chr1	-	chr1:61656640-61662233				chr1:61656639-61656640;chr1:61662233-61662234		0	0	NA	10.34	2.38	0	2.44	0	7.14	7.14	NA	NA	0	NA	NA	9.52	C1orf52
XLOC_001853	K	cassette	chr1	-	chr1:61656640-61662233	chr1:61656640-61657069;chr1:61657194-61662233		chr1:61657070-61657193			37.25	33.33	33.33	36.59	48.75	32.31	28.57	33.33	35	31.58	30.77	NA	31.43	NA	NA	20.83	C1orf52
XLOC_001862	K	intron_retention	chr1	-	chr1:62854924-62856806				chr1:62854923-62854924;chr1:62856806-62856807		0	10	NA	20	3.45	7.58	4.92	2.61	0	3.85	18.18	18.18	2.7	0	NA	0	ODF2L
XLOC_001862	K	intron_retention	chr1	-	chr1:62847605-62851211				chr1:62847604-62847605;chr1:62851211-62851212		3.12	NA	NA	6.12	6.33	3.95	5.56	2.29	0	4.17	6.06	13.64	5	NA	NA	NA	ODF2L
XLOC_001871	K	intron_retention	chr1	-	chr1:65486610-65489086				chr1:65486609-65486610;chr1:65489086-65489087		0	1.27	0	1.35	0	0	2.41	0	0	0	0	10.34	1.01	4.44	0	0	GTF2B
XLOC_001898,XLOC_002632	K	alternative_first_exon	chr1	-	chr1:201035011-201035726	chr1:201035011-201035552	chr1:201035727-201036338	chr1:201035553-201035646			92.86	93.02	80	76.74	95.24	88.37	80	92.5	90.24	88.57	90.91	80.95	83.33	90	96.3	82.61	NA
XLOC_001948	K	cassette	chr1	-	chr1:85588640-85589496	chr1:85588640-85589040;chr1:85589169-85589496		chr1:85589041-85589168			17.65	26.98	15.22	30.36	20.48	26.53	35.59	17.65	22.22	NA	NA	NA	21.21	24.14	13.33	33.33	C1orf194
XLOC_001948	N	cassette	chr1	-	chr1:85583675-85593045;chr1:85588640-85593045	chr1:85583675-85589496,chr1:85588640-85589496;chr1:85589613-85593045		chr1:85589497-85589612			86.96	100	86.96	100	100	100	100	100	100	NA	NA	NA	NA	100	NA	100	C1orf194
XLOC_001952	K	alternative_acceptor	chr1	-	chr1:85791648-85792519	chr1:85791651-85792519		chr1:85791648-85791650	chr1:85791647-85791648		54.72	59.26	44.26	45	52.33	61.19	48.15	53.45	51.28	47.27	56.14	40.62	47.25	45.19	46.15	50.7	SORT1
XLOC_001977	K	alternative_acceptor	chr1	-	chr1:88039212-88041013	chr1:88039215-88041013		chr1:88039212-88039214	chr1:88039211-88039212		49	47.34	50.33	53.59	55.49	45.54	43.46	46.78	56.35	51.5	57.89	61.22	45.88	51.35	49.09	51.92	TMIGD3
XLOC_001984	K	alternative_donor	chr1	-	chr1:89146545-89148821;chr1:89146545-89148695	chr1:89146545-89148699		chr1:89148696-89148699;chr1:89148700-89148821	chr1:89148699-89148700;chr1:89148821-89148822		54.17	48.08	53.33	58.14	48.65	53.73	46.97	44.87	55.26	37.04	NA	NA	47.92	57.41	54.17	53.66	ST7L
XLOC_001984	K	alternative_donor	chr1	-	chr1:89146545-89148699;chr1:89146545-89148821	chr1:89146545-89148695		chr1:89148696-89148699;chr1:89148700-89148821	chr1:89148699-89148700;chr1:89148821-89148822		41.67	42.31	46.67	41.86	43.24	38.81	46.97	48.72	44.74	62.96	NA	NA	47.92	42.59	45.83	39.02	ST7L
XLOC_001988	K	intron_retention	chr1	-	chr1:89454565-89459804				chr1:89454564-89454565;chr1:89459804-89459805		0	1.67	1.33	4	0	2.5	2.63	0.98	3.03	0	5.71	11.36	1.98	3.57	0	5.97	ENSOARG00000019772
XLOC_001988,XLOC_002101	K	alternative_first_exon	chr1	-	chr1:89460066-89476578;chr1:89460066-89476815	chr1:89460066-89476090	chr1:89476816-89477045	chr1:89476091-89476761			76	66.67	88	84.62	76.19	61.29	80.49	NA	70	NA	NA	NA	75.76	70.31	55.17	81.25	NA
XLOC_001989	N	alternative_donor	chr1	-	chr1:89480179-89481657;chr1:89480179-89480341	chr1:89480179-89481694		chr1:89480342-89481657;chr1:89481658-89481694	chr1:89481657-89481658;chr1:89481694-89481695		10.53	10.87	4	8.11	7.06	19.3	0	5.81	0	0	NA	NA	10.53	13.04	NA	14.81	CUFF.680.1
XLOC_001992	K	intron_retention	chr1	-	chr1:90142117-90142658				chr1:90142116-90142117;chr1:90142658-90142659		4.23	4.05	5.26	14.71	2.33	4.12	6.52	1.12	4.48	2.44	9.52	NA	6.52	7.14	NA	4.17	PHTF1
XLOC_001992	K	intron_retention	chr1	-	chr1:90222010-90229535				chr1:90222009-90222010;chr1:90229535-90229536		15.56	8.33	15	12.5	13.64	9.68	15	5.8	21.05	17.39	NA	NA	13.33	6.52	12.5	NA	PHTF1
XLOC_001992	K	intron_retention	chr1	-	chr1:90165534-90169520				chr1:90165533-90165534;chr1:90169520-90169521		0	0	4.88	1.82	0	0	4.11	0	0	2.17	0	11.11	0	1.45	0	6.82	PHTF1
XLOC_001997	K	alternative_donor	chr1	-	chr1:90908944-90909412	chr1:90908944-90909349		chr1:90909350-90909412	chr1:90909412-90909413		0	11.27	0	0	0	0	7.04	0	7.35	0	0	2.33	13.13	0	0	9.09	TRIM33
XLOC_001997	K	alternative_last_exon	chr1	-	chr1:90876723-90878226	chr1:90876853-90878226	chr1:90870510-90876722	chr1:90876802-90876852			42.19	44.64	36.67	32.86	34.95	27.06	35.79	38.55	36.36	35.71	41.46	30.95	36.67	NA	NA	35.71	TRIM33
XLOC_001998	K	alternative_last_exon	chr1	-	chr1:91088304-91102827;chr1:91088308-91102827	chr1:91100165-91102827	chr1:91087627-91088307	chr1:91100094-91100164			9.52	13.95	8.11	9.23	8.89	11.58	14.08	17.05	14.75	8	11.11	18.52	11.67	24.14	21.88	13.33	CUFF.696.1
XLOC_002001	N	alternative_donor	chr1	-	chr1:91256882-91257994	chr1:91256882-91257503		chr1:91257504-91257994	chr1:91257994-91257995		42.86	48.48	51.61	52.94	35.14	43.24	48.78	32.73	52.17	41.67	NA	44	58.97	72.73	NA	72.73	CSDE1
XLOC_002001	K	intron_retention	chr1	-	chr1:91244372-91247095				chr1:91244371-91244372;chr1:91247095-91247096		4.76	6.82	7.14	8.08	6.25	5.06	8.8	2.53	5.08	3.03	5.56	13.64	4.49	3.23	0	5.38	CSDE1
XLOC_002001	K	intron_retention	chr1	-	chr1:91234496-91234815				chr1:91234495-91234496;chr1:91234815-91234816		9.09	0	NA	NA	7.14	5.88	8	10.64	12.5	6.45	NA	20	16	11.11	NA	4	CSDE1
XLOC_002001	K	alternative_last_exon	chr1	-	chr1:91256882-91257994	chr1:91257597-91257994	chr1:91256784-91256881	chr1:91257512-91257596			68.75	75.61	80.85	82.76	71.15	74.07	77.19	68.92	79.41	75.68	76	68.97	81.48	94.74	NA	91.84	CSDE1
XLOC_002024	N	cassette	chr1	-	chr1:94714834-94728417;chr1:94724824-94728622;chr1:94714834-94728622	chr1:94724824-94727278,chr1:94714834-94727278;chr1:94727378-94728622,chr1:94727378-94728417		chr1:94727279-94727377			11.76	9.76	7.69	4.3	8.85	6.93	3.19	5.49	11.54	3.33	6.06	0	5.17	5.97	0	2.3	SPAG17
XLOC_002024	K	alternative_last_exon	chr1	-	chr1:94536555-94548448	chr1:94536591-94548448	chr1:94536100-94536554	chr1:94536565-94536590			12	12	0	11.32	8.7	7.14	11.94	8	0	7.32	NA	16	4.44	NA	NA	10.26	SPAG17
XLOC_002024	N	alternative_acceptor	chr1	-	chr1:94711138-94712957;chr1:94711115-94712957	chr1:94711209-94712957		chr1:94711115-94711137;chr1:94711138-94711208	chr1:94711114-94711115;chr1:94711137-94711138		13.33	16.67	15.15	13.33	20	20.37	15.62	19.57	10.91	25	NA	20	11.76	17.02	NA	11.63	SPAG17
XLOC_002024	K	alternative_last_exon	chr1	-	chr1:94555033-94556667;chr1:94551773-94556667	chr1:94554480-94556667	chr1:94551617-94551772	chr1:94554419-94554479			63.64	76	69.57	67.86	51.16	60.98	51.22	62.5	62.5	53.57	NA	NA	48.65	NA	NA	42.86	SPAG17
XLOC_002024	K	alternative_last_exon	chr1	-	chr1:94591523-94593404	chr1:94591547-94593404	chr1:94591377-94591522	chr1:94591541-94591546			0	9.52	0	5.56	5.33	5	0	0	3.77	0	NA	19.05	0	8	NA	7.69	SPAG17
XLOC_002024	K	intron_retention	chr1	-	chr1:94711115-94712957				chr1:94711114-94711115;chr1:94712957-94712958		7.14	16.67	6.67	4.88	16.36	12.24	15.87	13.95	9.62	18.18	NA	20	9.09	9.3	NA	11.63	SPAG17
XLOC_002024	K	alternative_acceptor	chr1	-	chr1:94548586-94551627	chr1:94548596-94551627		chr1:94548586-94548595	chr1:94548585-94548586		100	100	93.1	90.24	88.06	96.43	94.23	100	100	100	NA	NA	94.87	NA	NA	100	SPAG17
XLOC_002024	K	intron_retention	chr1	-	chr1:94609148-94620714				chr1:94609147-94609148;chr1:94620714-94620715		11.36	12.5	6.78	16.82	12.79	13.56	11.72	16	15.96	12.73	16.67	14.71	13.54	10.53	5.26	14.78	SPAG17
XLOC_002024	K	cassette	chr1	-	chr1:94727378-94728622;chr1:94714834-94728622	chr1:94714834-94728417,chr1:94727378-94728417;chr1:94728482-94728622		chr1:94728418-94728481			6.25	15.91	5.88	3.26	6.36	6.93	3.19	1.18	5.19	3.33	3.12	0	5.17	7.14	0	4.6	SPAG17
XLOC_002024	N	alternative_acceptor	chr1	-	chr1:94711209-94712957;chr1:94711138-94712957	chr1:94711115-94712957		chr1:94711115-94711137;chr1:94711138-94711208	chr1:94711114-94711115;chr1:94711137-94711138		86.67	83.33	84.85	86.67	76.67	79.63	82.81	80.43	85.45	75	NA	80	88.24	82.98	NA	88.37	SPAG17
XLOC_002024	K	alternative_acceptor	chr1	-	chr1:94609148-94620714	chr1:94609250-94620714		chr1:94609148-94609249	chr1:94609147-94609148		11.36	25	11.29	20.54	14.77	27.14	15.23	19.23	19.39	15.79	20	14.71	15.31	13.92	8.47	17.65	SPAG17
XLOC_002024,XLOC_002983	K	alternative_first_exon	chr1	-	chr1:94630438-94641643	chr1:94630438-94635982	chr1:94641644-94641757	chr1:94635983-94636178			4.17	44	22.22	13.89	31.58	9.26	24.36	13.43	25.93	11.11	NA	3.23	16.33	44	NA	9.84	NA
XLOC_002030	K	intron_retention	chr1	-	chr1:96364419-96381217				chr1:96364418-96364419;chr1:96381217-96381218		100	100	100	100	100	100	100	100	NA	71.43	NA	NA	100	70.21	NA	100	ENSOARG00000020425
XLOC_002054	K	intron_retention	chr1	-	chr1:98339615-98339727				chr1:98339614-98339615;chr1:98339727-98339728		2	4.35	10.34	4.55	3.73	1.33	5.56	1.86	3.17	5.26	0	4	2.97	0.64	0	0	TXNIP
XLOC_002054	K	intron_retention	chr1	-	chr1:98338111-98338241				chr1:98338110-98338111;chr1:98338241-98338242		9.68	1.75	0	0	1.49	0	11.54	0	0	8.51	3.33	4	4.84	4.35	0	NA	TXNIP
XLOC_002060	N	alternative_acceptor	chr1	-	chr1:98784488-98800005;chr1:98784215-98800005	chr1:98784283-98800005		chr1:98784215-98784282;chr1:98784283-98784487	chr1:98784214-98784215;chr1:98784282-98784283		4.98	10.31	0.48	4.08	6.28	0.83	9.34	1.24	0.97	3.2	0.26	0.41	8.72	5.66	7.39	6.77	ENSOARG00000020666
XLOC_002060	N	cassette	chr1	-	chr1:98773066-98780150	chr1:98773066-98777329;chr1:98777518-98780150		chr1:98777330-98777517			100	100	100	100	100	100	100	88.89	100	100	100	100	100	100	100	100	ENSOARG00000020666
XLOC_002060	N	alternative_acceptor	chr1	-	chr1:98784488-98800005;chr1:98784283-98800005	chr1:98784215-98800005		chr1:98784215-98784282;chr1:98784283-98784487	chr1:98784214-98784215;chr1:98784282-98784283		94.69	89.69	99.28	95.63	93.45	99.17	90.66	98.51	98.78	96.8	99.74	99.59	91.28	94.34	92.61	93.23	ENSOARG00000020666
XLOC_002061	K	intron_retention	chr1	-	chr1:98842841-98848342				chr1:98842840-98842841;chr1:98848342-98848343		87.11	92.86	87.5	93.51	91.67	92.74	90.8	91.35	91.21	90.83	93.65	93.33	93.53	94.52	94.52	97.53	HIST2H2BF
XLOC_002061	K	intron_retention	chr1	-	chr1:98842841-98848278				chr1:98842840-98842841;chr1:98848278-98848279		18.85	14.71	20.55	25	22.73	12.5	22.03	24.19	11.43	27.03	19.15	15.22	33.33	57.47	39.02	33.33	HIST2H2BF
XLOC_002073	K	intron_retention	chr1	-	chr1:99503757-99504290				chr1:99503756-99503757;chr1:99504290-99504291		3.33	0	10.71	2.17	0	0	4.65	2.41	0	5	NA	4.55	1.61	3.08	0	8.7	MCL1
XLOC_002075	K	cassette	chr1	-	chr1:99612621-99613791	chr1:99612621-99613568;chr1:99613636-99613791		chr1:99613569-99613635			17.46	29.27	25	25.49	54.63	17.98	26.09	27.67	4.76	NA	NA	NA	33.77	19.35	5.56	36.36	HORMAD1
XLOC_002075	K	intron_retention	chr1	-	chr1:99594803-99595921				chr1:99594802-99594803;chr1:99595921-99595922		1.25	4.44	2.56	2.67	0.65	3.7	0	0.34	0	3.85	0	10	0	NA	NA	0	HORMAD1
XLOC_002075	K	cassette	chr1	-	chr1:99594803-99599740	chr1:99594803-99595921;chr1:99595991-99599740		chr1:99595922-99595990			95	92.68	100	91.89	89.54	93.2	90.62	92.11	86.15	90.32	91.67	90	93.22	NA	NA	91.67	HORMAD1
XLOC_002075	N	alternative_acceptor	chr1	-	chr1:99611635-99612562	chr1:99611658-99612562		chr1:99611635-99611657	chr1:99611634-99611635		100	90	86.21	94.12	95.38	97.22	100	90	85.11	NA	NA	NA	95.74	NA	NA	100	HORMAD1
XLOC_002075,XLOC_002158	K	alternative_donor	chr1	-	chr1:99602476-99603726	chr1:99602476-99603623		chr1:99603624-99603726	chr1:99603726-99603727		96.51	95	92.5	94.05	95.63	95.86	96.34	95.07	93.02	100	92.68	90	93.22	NA	NA	86.67	NA
XLOC_002080	N	alternative_acceptor	chr1	-	chr1:99863130-99864691;chr1:99864083-99864691;chr1:99864116-99864691	chr1:99864087-99864691		chr1:99863130-99864082;chr1:99864083-99864086;chr1:99864087-99864115	chr1:99863129-99863130;chr1:99864082-99864083;chr1:99864086-99864087		0	3.85	3.7	0	0	3.85	2.04	NA	NA	13.04	NA	NA	2.27	0	NA	0	FAM63A
XLOC_002080	N	alternative_acceptor	chr1	-	chr1:99863130-99864691;chr1:99864083-99864691;chr1:99864087-99864691	chr1:99864116-99864691		chr1:99863130-99864082;chr1:99864083-99864086;chr1:99864087-99864115	chr1:99863129-99863130;chr1:99864082-99864083;chr1:99864086-99864087		27.27	26.92	40.74	45.71	22.73	26.92	51.02	NA	NA	17.39	NA	NA	38.64	48.65	NA	53.12	FAM63A
XLOC_002080	N	alternative_acceptor	chr1	-	chr1:99864083-99864691;chr1:99864116-99864691;chr1:99864087-99864691	chr1:99863130-99864691		chr1:99863130-99864082;chr1:99864083-99864086;chr1:99864087-99864115	chr1:99863129-99863130;chr1:99864082-99864083;chr1:99864086-99864087		68.18	65.38	51.85	54.29	72.73	65.38	44.9	NA	NA	60.87	NA	NA	56.82	51.35	NA	37.5	FAM63A
XLOC_002098	K	intron_retention	chr1	-	chr1:100612078-100612255				chr1:100612077-100612078;chr1:100612255-100612256		0	0	3.7	0	0	0	2.86	0	11.11	0	10	0	0	8.7	0	3.7	TDRKH
XLOC_002098	K	intron_retention	chr1	-	chr1:100614452-100615538				chr1:100614451-100614452;chr1:100615538-100615539		8	9.76	3.57	3.33	2.13	7.5	12.2	9.09	10	0	0	12.12	9.62	3.08	0	6.06	TDRKH
XLOC_002149	N	cassette	chr1	-	chr1:102933320-102937987;chr1:102933320-102937962;chr1:102933320-102937802	chr1:102933320-102934638;chr1:102934675-102937962,chr1:102934675-102937987,chr1:102934675-102937802		chr1:102934639-102934674			28.12	NA	NA	48.48	46.75	32.08	42.86	39.58	62.5	NA	45	NA	32.61	28.57	58.33	40.91	RAB13
XLOC_002149	K	intron_retention	chr1	-	chr1:102932425-102933258				chr1:102932424-102932425;chr1:102933258-102933259		4.84	6.06	16	3.33	2.31	4.17	6.52	1.49	4.65	4.35	0	9.09	0	9.09	2.86	4.65	RAB13
XLOC_002151	K	intron_retention	chr1	-	chr1:103020555-103021164				chr1:103020554-103020555;chr1:103021164-103021165		14.81	2.94	0	12.5	3.45	11.43	20.69	2.94	14.81	NA	NA	NA	3.7	0	NA	NA	NUP210L
XLOC_002151	K	alternative_first_exon	chr1	-	chr1:103036816-103038411;chr1:103036816-103038337	chr1:103036816-103038210	chr1:103038338-103038624	chr1:103038211-103038328			23.53	14.71	16	20	25	23.08	14.29	19.51	19.51	NA	NA	NA	17.5	13.56	21.74	15.15	NUP210L
XLOC_002151	N	cassette	chr1	-	chr1:103029872-103036678	chr1:103029872-103031040;chr1:103031173-103036678		chr1:103031041-103031172			91.43	81.08	90	90.32	100	85.71	83.78	89.09	93.33	NA	NA	NA	88.37	85.42	NA	83.78	NUP210L
XLOC_002151	K	intron_retention	chr1	-	chr1:103031173-103036678				chr1:103031172-103031173;chr1:103036678-103036679		4.65	5	9.52	16.28	0	4	8.33	4.05	3.33	0	NA	NA	4.17	0	NA	2.22	NUP210L
XLOC_002151	K	intron_retention	chr1	-	chr1:103029262-103029777				chr1:103029261-103029262;chr1:103029777-103029778		3.85	13.56	11.54	16.67	5	12.82	19.44	7.35	9.84	8	NA	NA	5.41	NA	NA	NA	NUP210L
XLOC_002151	K	intron_retention	chr1	-	chr1:103021234-103025610				chr1:103021233-103021234;chr1:103025610-103025611		0	0	10.34	NA	3.03	0	10.71	0	0	4.55	NA	NA	0	0	NA	7.14	NUP210L
XLOC_002151	K	intron_retention	chr1	-	chr1:102966606-102967037				chr1:102966605-102966606;chr1:102967037-102967038		4.17	3.33	4.17	6.45	6.06	3.12	14.71	2.86	0	NA	NA	0	0	2.33	NA	13.64	NUP210L
XLOC_002151	N	cassette	chr1	-	chr1:102953759-102957466	chr1:102953759-102956565;chr1:102956784-102957466		chr1:102956566-102956783			100	NA	100	100	91.43	100	88.89	89.74	100	NA	NA	NA	100	100	100	100	NUP210L
XLOC_002151	K	cassette	chr1	-	chr1:102966184-102967037	chr1:102966184-102966542;chr1:102966606-102967037		chr1:102966543-102966605			88.89	100	77.78	85.71	100	85.19	100	91.43	91.43	NA	NA	NA	100	95	NA	NA	NUP210L
XLOC_002151	K	intron_retention	chr1	-	chr1:102940375-102940890				chr1:102940374-102940375;chr1:102940890-102940891		22.22	20	21.74	11.9	28.21	22.22	9.38	31.91	27.59	NA	NA	NA	21.62	20.83	NA	30	NUP210L
XLOC_002151	K	intron_retention	chr1	-	chr1:102966184-102966542				chr1:102966183-102966184;chr1:102966542-102966543		7.89	7.14	0	8.51	8.82	10.71	16.28	6.52	14.29	12.5	NA	NA	11.11	14.04	NA	12	NUP210L
XLOC_002154	K	cassette	chr1	-	chr1:103075164-103077201	chr1:103075164-103076828;chr1:103076870-103077201		chr1:103076829-103076869			80.69	86.26	84.44	83.53	80.82	85.35	78.52	81.38	76.1	88.89	82.46	79.63	84.62	86.3	86.17	81.82	C1orf189
XLOC_002155	K	cassette	chr1	-	chr1:103078714-103081563	chr1:103078714-103080448;chr1:103080616-103081563		chr1:103080449-103080615			100	100	87.5	100	100	100	100	93.75	100	100	NA	NA	100	100	100	NA	ENSOARG00000002028
XLOC_002172	K	intron_retention	chr1	-	chr1:104102077-104102236				chr1:104102076-104102077;chr1:104102236-104102237		NA	12	NA	6.67	4.17	NA	0	0	NA	3.33	0	0	0	0	NA	2.04	ASH1L
XLOC_002206	N	alternative_donor	chr1	-	chr1:61042371-61046099;chr1:61042371-61046109	chr1:61042371-61042657		chr1:61042658-61046099;chr1:61046100-61046109	chr1:61046099-61046100;chr1:61046109-61046110		13.33	32	25	16.67	16.44	14.74	15.87	10.14	23.53	11.63	17.24	NA	16.13	22.73	10.87	18.52	ENSOARG00000006828
XLOC_002252	K	intron_retention	chr1	-	chr1:109669453-109670167				chr1:109669452-109669453;chr1:109670167-109670168		NA	5.36	0	1.85	10	8.82	3.45	8.7	6.12	12.5	20.83	NA	12.77	8.33	6.25	10.81	COPA
XLOC_002252	K	intron_retention	chr1	-	chr1:109639909-109640030				chr1:109639908-109639909;chr1:109640030-109640031		0	0	5.88	5.56	6.52	0	3.85	2.86	2.33	0	5.56	10	3.28	3.03	2.56	3.45	COPA
XLOC_002281	K	intron_retention	chr1	-	chr1:111952371-111952452				chr1:111952370-111952371;chr1:111952452-111952453		77.19	81.03	80	89.13	90.32	84.72	78.31	NA	84.44	78.05	90	81.25	86.89	88.24	82.69	85.19	C1orf111
XLOC_002281	K	cassette	chr1	-	chr1:111952590-111954553	chr1:111952590-111953241;chr1:111953356-111954553		chr1:111953242-111953355			100	100	100	80	100	95.31	100	NA	100	87.5	100	NA	100	100	100	100	C1orf111
XLOC_002298	K	intron_retention	chr1	-	chr1:115826205-115829738				chr1:115826204-115826205;chr1:115829738-115829739		0	NA	0	0	1.75	3.33	9.43	0	0	NA	0	23.08	1.82	0	NA	6.06	ALDH9A1
XLOC_002308	K	cassette	chr1	-	chr1:118190981-118199590	chr1:118190981-118191933;chr1:118192019-118199590		chr1:118191934-118192018			100	88.31	93.48	100	92.59	93.88	88.46	93.55	NA	100	100	87.1	100	100	95.96	92.68	MPC2
XLOC_002308	N	coord_cassette	chr1	-	chr1:118189138-118199590	chr1:118189138-118190868;chr1:118190981-118191933;chr1:118192019-118199590		chr1:118190869-118190980;chr1:118191934-118192018			79.1	100	91.07	100	82.61	100	100	100	82.93	85.71	100	100	100	91.84	100	85.71	MPC2
XLOC_002308	N	cassette	chr1	-	chr1:118189138-118199590	chr1:118189138-118190868;chr1:118190981-118199590		chr1:118190869-118190980			77.42	100	89.36	100	84.36	100	100	100	86	85.25	100	100	100	88.24	NA	85.94	MPC2
XLOC_002310	K	intron_retention	chr1	-	chr1:118415312-118415705				chr1:118415311-118415312;chr1:118415705-118415706		4.55	6.84	9.38	9.68	14.55	6.06	6.35	9.52	NA	6.12	7.69	5	9.46	6.52	11.64	13.04	GPR161
XLOC_002310	N	cassette	chr1	-	chr1:118412714-118414422	chr1:118412714-118413856;chr1:118413911-118414422		chr1:118413857-118413910			69.23	90.57	NA	78.12	85.42	83.33	89.19	79.25	NA	88.89	NA	NA	73.58	80.95	92.5	82.61	GPR161
XLOC_002320	N	alternative_acceptor	chr1	-	chr1:120181678-120185743	chr1:120182382-120185743		chr1:120181678-120182381	chr1:120181677-120181678		14	5.88	6.15	8.7	10	9.68	6.56	8.49	8.54	10.99	6.25	11.67	5.05	2.11	1.69	3.66	SON
XLOC_002320	K	alternative_acceptor	chr1	-	chr1:120179014-120179532	chr1:120179067-120179532		chr1:120179014-120179066	chr1:120179013-120179014		44.83	28.57	24.49	33.33	26.47	22.06	28.95	28	30	20.34	NA	34.15	30.99	26.03	32.26	31.08	SON
XLOC_002320	N	alternative_donor	chr1	-	chr1:120181678-120185743	chr1:120181678-120182301		chr1:120182302-120185743	chr1:120185743-120185744		18.87	7.25	8.96	11.58	11.48	12.5	10.94	9.35	9.64	11.96	11.76	11.67	8.74	7.92	4.92	7.06	SON
XLOC_002320	K	intron_retention	chr1	-	chr1:120181678-120185743				chr1:120181677-120181678;chr1:120185743-120185744		15.69	4.48	7.58	9.68	8.47	6.67	9.52	8.49	9.64	8.99	3.23	13.11	7.84	5.1	1.69	8.14	SON
XLOC_002320	K	alternative_last_exon	chr1	-	chr1:120187385-120194082;chr1:120186985-120194082	chr1:120193983-120194082	chr1:120186874-120186984	chr1:120193298-120193982			34.88	30	29.41	22.54	28.57	32.84	25	31.58	27.59	32.79	27.27	39.13	34.67	26.92	27.59	27.87	SON
XLOC_002359	N	cassette	chr1	-	chr1:125313775-125320539;chr1:125317491-125320539;chr1:125317491-125320138;chr1:125318622-125320138;chr1:125318622-125320539;chr1:125318545-125320138	chr1:125317491-125319568,chr1:125318622-125319568,chr1:125313775-125319568,chr1:125318545-125319568;chr1:125319759-125320539,chr1:125319759-125320138		chr1:125319569-125319758			34.21	NA	NA	46.67	28.21	34	36.36	16.49	28.57	NA	27.27	NA	31.82	29.17	NA	40	ENSOARG00000014528
XLOC_002367	K	intron_retention	chr1	-	chr1:128912846-128913796				chr1:128912845-128912846;chr1:128913796-128913797		0	4.55	0	3.85	3.23	0	3.45	4	0	NA	NA	14.29	3.85	3.45	NA	17.39	JAM2
XLOC_002390	N	alternative_acceptor	chr1	-	chr1:139697012-139699496;chr1:139695493-139699496	chr1:139695498-139699496		chr1:139695493-139695497;chr1:139695498-139697011	chr1:139695492-139695493;chr1:139695497-139695498		82.35	66.67	86.36	76.32	64.86	77.27	73.68	69.14	80.7	78.57	70.83	79.17	69.09	69.35	76.67	64.71	USP25
XLOC_002390	K	alternative_acceptor	chr1	-	chr1:139643646-139646134	chr1:139643650-139646134		chr1:139643646-139643649	chr1:139643645-139643646		100	100	100	100	100	100	100	89.3	100	100	89.74	100	100	100	NA	100	USP25
XLOC_002390	N	alternative_acceptor	chr1	-	chr1:139695498-139699496;chr1:139697012-139699496	chr1:139695493-139699496		chr1:139695493-139695497;chr1:139695498-139697011	chr1:139695492-139695493;chr1:139695497-139695498		17.65	31.11	13.64	21.05	33.78	20.45	26.32	29.63	15.79	21.43	29.17	20.83	30.91	30.65	23.33	35.29	USP25
XLOC_002390	N	cassette	chr1	-	chr1:139680511-139695352;chr1:139680524-139695352	chr1:139680524-139690804,chr1:139680511-139690804;chr1:139690889-139695352		chr1:139690805-139690888			85.45	79.07	82.86	81.73	83.19	92.39	78.52	84.8	84.07	72.31	73.33	69.23	80.37	69.32	69.57	74.42	USP25
XLOC_002438,XLOC_002746	K	alternative_first_exon	chr1	-	chr1:163150886-163161676;chr1:163150886-163161943	chr1:163150886-163161767	chr1:163161944-163163266	chr1:163161768-163161831			21.21	11.11	20	17.24	21.95	16.28	5.88	32.79	24.14	NA	NA	NA	14.71	18.92	12.9	7.69	NA
XLOC_002444	K	intron_retention	chr1	-	chr1:164462721-164463538				chr1:164462720-164462721;chr1:164463538-164463539		0	8.11	NA	13.64	0	3.7	10.34	4.17	2.7	NA	NA	NA	7.5	3.77	NA	3.7	ZBTB11
XLOC_002444	K	intron_retention	chr1	-	chr1:164449409-164450930				chr1:164449408-164449409;chr1:164450930-164450931		11.11	0	9.52	6.25	11.11	9.38	10	4.17	10	18.18	NA	NA	10.34	NA	NA	NA	ZBTB11
XLOC_002444	K	intron_retention	chr1	-	chr1:164446090-164448475				chr1:164446089-164446090;chr1:164448475-164448476		5.88	2.17	0	3.33	2.33	6.06	0	3.77	0	10.34	NA	12.5	0	0	NA	6.25	ZBTB11
XLOC_002445	K	alternative_first_exon	chr1	-	chr1:164479480-164492781;chr1:164479480-164479610;chr1:164479480-164492759	chr1:164479480-164492763	chr1:164479611-164479714;chr1:164492760-164492760	chr1:164492764-164492766			41.51	22.22	7.69	10	31.91	22.64	23.81	17.72	23.68	20	NA	NA	7.27	10.26	15.38	NA	ENSOARG00000018519
XLOC_002445	K	alternative_first_exon	chr1	-	chr1:164479480-164492781;chr1:164479480-164492763;chr1:164479480-164492759	chr1:164479480-164479610	chr1:164492764-164492766;chr1:164492760-164492760	chr1:164479611-164479714			54.72	77.78	92.31	90	68.09	77.36	76.19	79.75	76.32	80	NA	NA	92.73	89.74	82.42	NA	ENSOARG00000018519
XLOC_002456	K	alternative_acceptor	chr1	-	chr1:171784479-171787306	chr1:171784510-171787306		chr1:171784479-171784509	chr1:171784478-171784479		89.19	84.85	84	86.21	90.62	96.67	100	91.92	100	86.21	NA	NA	86.36	82.61	NA	NA	KIAA1524
XLOC_002473	K	cassette	chr1	-	chr1:175402776-175419304	chr1:175402776-175410838;chr1:175411005-175419304		chr1:175410839-175411004			100	96.43	100	95.45	96.88	97.22	100	98.45	96.97	100	NA	85.71	100	NA	NA	NA	SLC9C1
XLOC_002475	K	cassette	chr1	-	chr1:175675820-175689335	chr1:175675820-175686381;chr1:175686445-175689335		chr1:175686382-175686444			100	100	100	100	95.77	93.75	100	100	100	89.66	100	NA	100	NA	NA	100	ATG3
XLOC_002506	K	intron_retention	chr1	-	chr1:182262989-182263077				chr1:182262988-182262989;chr1:182263077-182263078		78.85	74	80	92.5	80.81	74.6	62.79	75.47	85.71	81.82	85.71	66.67	87.23	75.56	87.3	63.89	CUFF.1297.1
XLOC_002512	K	cassette	chr1	-	chr1:182972450-182984265	chr1:182972450-182975103;chr1:182975143-182984265		chr1:182975104-182975142			14.85	14.44	9.21	15.85	12.5	12.73	15.74	8.8	16	14.75	9.3	19.57	16.16	12.5	14.5	13.33	GSK3B
XLOC_002523	K	intron_retention	chr1	-	chr1:184233280-184235613				chr1:184233279-184233280;chr1:184235613-184235614		3.57	10.71	NA	0	10.77	5.77	11.11	7.06	3.57	NA	NA	NA	4.35	7.14	0	NA	POLQ
XLOC_002523,XLOC_002817	N	alternative_donor	chr1	-	chr1:184274114-184276695	chr1:184274114-184276066		chr1:184276067-184276695	chr1:184276695-184276696		4.17	4.76	NA	8	3.12	6.06	6.67	0	3.23	10	NA	NA	3.12	4.17	NA	NA	NA
XLOC_002525	K	intron_retention	chr1	-	chr1:184492521-184495311				chr1:184492520-184492521;chr1:184495311-184495312		13.04	0	8.7	0	6.12	3.33	2.94	5.77	0	0	4.17	21.88	4.44	2.94	NA	11.54	GOLGB1
XLOC_002558	K	cassette	chr1	-	chr1:188520905-188528781;chr1:188520905-188534950;chr1:188520905-188530358	chr1:188520905-188524495;chr1:188524568-188528781,chr1:188524568-188530358,chr1:188524568-188534950		chr1:188524496-188524567			68.75	NA	NA	45	58.14	58.06	54.17	63.64	64.29	61.9	NA	NA	43.48	52.17	78.57	NA	LRCH3
XLOC_002558	K	intron_retention	chr1	-	chr1:188506419-188517556				chr1:188506418-188506419;chr1:188517556-188517557		0	0	NA	13.64	4.44	0	0	0	0	NA	NA	15	7.69	0	0	NA	LRCH3
XLOC_002558	K	intron_retention	chr1	-	chr1:188549354-188550562				chr1:188549353-188549354;chr1:188550562-188550563		0	7.69	8	12	1.49	6.98	2.27	0	5.26	12	NA	9.52	2.63	6.9	0	0	LRCH3
XLOC_002558,XLOC_002662	K	alternative_donor	chr1	-	chr1:188542922-188547661	chr1:188542922-188547577		chr1:188547578-188547661	chr1:188547661-188547662		92.31	87.5	NA	NA	89.58	86.21	87.5	73.47	90.32	87.5	NA	NA	80.95	91.18	92.31	81.82	NA
XLOC_002559	K	intron_retention	chr1	-	chr1:188622634-188628862				chr1:188622633-188622634;chr1:188628862-188628863		1.28	0	0	4.48	0	2	5.19	0.78	2.82	0	0	10	1.52	0	NA	2.08	ENSOARG00000020275
XLOC_002567	K	alternative_last_exon	chr1	-	chr1:189082150-189090088	chr1:189089223-189090088	chr1:189081795-189082149	chr1:189085194-189089222			51.02	50	62.22	68.75	54.84	54.69	60	55.56	55.77	56.25	58.62	79.31	62.26	72.5	30.91	68.42	PCYT1A
XLOC_002567	K	intron_retention	chr1	-	chr1:189089223-189090088				chr1:189089222-189089223;chr1:189090088-189090089		20.93	10	17.65	17.5	18	10.34	13.64	8.7	18	7.32	7.41	20.69	16.33	10.53	4.88	11.36	PCYT1A
XLOC_002567	K	intron_retention	chr1	-	chr1:189082150-189090088				chr1:189082149-189082150;chr1:189090088-189090089		21.43	13.33	17.24	20	14.29	12	18.18	17.02	20	9.38	9.52	NA	17.5	13.64	1.85	NA	PCYT1A
XLOC_002575	N	alternative_donor	chr1	-	chr1:189649466-189651467	chr1:189649466-189650805		chr1:189650806-189651467	chr1:189651467-189651468		5.08	10	8.33	11.54	11.11	8.7	14.71	10.13	13.51	3.12	4	NA	15.38	10.34	9.26	NA	ENSOARG00000020367
XLOC_002580	K	cassette	chr1	-	chr1:190249178-190254653	chr1:190249178-190251800;chr1:190251905-190254653		chr1:190251801-190251904			9.21	12.12	16	21.05	10.39	14.04	22	10.71	17.78	12.5	7.41	NA	19.64	8.86	11.21	13.04	BDH1
XLOC_002589	K	alternative_first_exon	chr1	-	chr1:192440412-192447176;chr1:192440412-192447171	chr1:192440412-192442322	chr1:192447172-192447375	chr1:192442323-192442451			36.62	69.57	76.6	68.89	83.69	66.25	64.52	72.44	69.62	66.67	59.26	80	57.75	55	30.95	57.58	HRASLS
XLOC_002610	K	intron_retention	chr1	-	chr1:198668341-198668773				chr1:198668340-198668341;chr1:198668773-198668774		29.73	42.11	45.83	40.62	22.39	51.16	35.48	30.3	41.67	46.15	46.67	NA	34.29	36	NA	16	ENSOARG00000020517
XLOC_002623	N	alternative_acceptor	chr1	-	chr1:199818042-199818726	chr1:199818077-199818726		chr1:199818042-199818076	chr1:199818041-199818042		100	83.33	100	100	100	100	100	100	NA	NA	100	100	100	100	NA	100	SENP2
XLOC_002623	N	alternative_acceptor	chr1	-	chr1:199791540-199792541;chr1:199790390-199792541	chr1:199790568-199792541		chr1:199790390-199790567;chr1:199790568-199791539	chr1:199790389-199790390;chr1:199790567-199790568		96.55	86.49	97.83	96.43	93.55	98.33	98.53	97.06	96.43	96.88	96.43	97.06	100	97.83	92.86	100	SENP2
XLOC_002623	N	alternative_acceptor	chr1	-	chr1:199790568-199792541;chr1:199791540-199792541	chr1:199790390-199792541		chr1:199790390-199790567;chr1:199790568-199791539	chr1:199790389-199790390;chr1:199790567-199790568		0	10.81	0	0	0	0	0	0	0	0	0	0	0	0	7.14	0	SENP2
XLOC_002626	K	intron_retention	chr1	-	chr1:200578788-200583392				chr1:200578787-200578788;chr1:200583392-200583393		2.86	0	4.17	NA	6.67	3.85	12.5	8.82	3.17	NA	NA	NA	5.56	3.45	NA	3.33	VPS8
XLOC_002626	K	cassette	chr1	-	chr1:200605552-200611419	chr1:200605552-200605648;chr1:200605768-200611419		chr1:200605649-200605767			0	33.33	0	2.94	0	0	1.92	0	0	0	0	0	0	NA	NA	0	VPS8
XLOC_002632	K	intron_retention	chr1	-	chr1:201033972-201034926				chr1:201033971-201033972;chr1:201034926-201034927		0	1.82	0	4.44	5.56	5.26	5.71	3.57	5.41	8.33	2.63	14.81	9.43	11.63	3.74	8.33	POLR2H
XLOC_002639	K	intron_retention	chr1	-	chr1:201182290-201182800				chr1:201182289-201182290;chr1:201182800-201182801		0	3.57	0	2.86	0	0	3.57	0	4.17	4	10	5	4.76	6.06	4.55	3.33	AP2M1
XLOC_002640	K	intron_retention	chr1	-	chr1:201215684-201216000				chr1:201215683-201215684;chr1:201216000-201216001	chr1:201215576-201215683;chr1:201216001-201216102	0	0	NA	7.89	NA	4.55	8.57	0	NA	3.33	3.33	0	4.65	5.56	NA	10	EIF2B5
XLOC_002650	K	alternative_donor	chr1	-	chr1:202369764-202372965	chr1:202369764-202372931		chr1:202372932-202372965	chr1:202372965-202372966		92.11	94.29	100	100	93.62	100	100	100	89.66	100	NA	NA	100	100	NA	100	ATP11B
XLOC_002650	K	alternative_first_exon	chr1	-	chr1:202404786-202407102	chr1:202404786-202405541	chr1:202407103-202407206	chr1:202405542-202405676			12.77	11.63	0	9.3	13.16	23.21	6.06	13.04	15.15	11.43	3.23	4	12.7	8.62	34.29	7.55	ATP11B
XLOC_002650	K	intron_retention	chr1	-	chr1:202335162-202339281				chr1:202335161-202335162;chr1:202339281-202339282		6.02	5.77	4.55	6.38	4.4	8.74	4.71	9.45	7.35	9.8	12	4.55	2.08	5.8	1.89	15.22	ATP11B
XLOC_002650	N	alternative_acceptor	chr1	-	chr1:202407891-202408124	chr1:202407937-202408124		chr1:202407891-202407936	chr1:202407890-202407891		70.83	70.83	85.71	85.71	80.43	81.08	100	82.05	78.79	86.36	72.73	NA	88.89	74.19	NA	68	ATP11B
XLOC_002650	K	cassette	chr1	-	chr1:202339416-202352706	chr1:202339416-202350033;chr1:202350120-202352706		chr1:202350034-202350119			26.42	30.56	17.39	12.5	20.75	34.69	31.58	33.33	31.43	NA	4.55	NA	18.18	22.58	28.57	26.09	ATP11B
XLOC_002662	N	cassette	chr1	-	chr1:204301879-204306946	chr1:204301879-204302607;chr1:204302700-204306946		chr1:204302608-204302699			91.52	87.64	89.22	89.55	90.97	90.66	91.98	90.47	92.4	84.62	82.81	84.92	93.62	80.95	84.88	88.73	FXR1
XLOC_002662	N	alternative_donor	chr1	-	chr1:204313918-204314011	chr1:204313918-204314005		chr1:204314006-204314011	chr1:204314011-204314012		83.78	88	NA	75	84.48	78	80.56	100	88.89	NA	84	NA	81.25	NA	80	NA	FXR1
XLOC_002662	K	intron_retention	chr1	-	chr1:204313918-204314011				chr1:204313917-204313918;chr1:204314011-204314012		89.47	92.86	94.44	84.21	91	87.64	89.55	100	94.12	100	90.7	91.43	90	84.85	91.67	100	FXR1
XLOC_002662	K	intron_retention	chr1	-	chr1:204313925-204314011				chr1:204313924-204313925;chr1:204314011-204314012		20.62	20.94	22.22	19.44	20.17	19.85	21.38	15.69	17.63	22.22	31.54	25	18.71	18.01	25.56	20.37	FXR1
XLOC_002705	K	intron_retention	chr1	-	chr1:215425741-215433360				chr1:215425740-215425741;chr1:215433360-215433361		0	NA	0	5.88	2.35	4.69	7.32	1.52	2.94	11.76	4.88	3.12	2.17	NA	NA	0	SEC62
XLOC_002705	K	intron_retention	chr1	-	chr1:215419497-215423744				chr1:215419496-215419497;chr1:215423744-215423745		5.26	NA	NA	13.64	0	0	2.04	0	4.35	10.71	0	NA	9.09	2.63	0	7.5	SEC62
XLOC_002708	K	intron_retention	chr1	-	chr1:215621969-215622842				chr1:215621968-215621969;chr1:215622842-215622843		0	0	0	7.69	1.94	5.26	4.88	1.64	0	0	NA	0	4.65	NA	0	10	MYNN
XLOC_002734	K	intron_retention	chr1	-	chr1:225103550-225109866				chr1:225103549-225103550;chr1:225109866-225109867		5.41	NA	14.29	4.05	8.06	14.08	7.76	13.56	13.51	8.82	7.69	4.65	7.69	NA	NA	8.11	SMC4
XLOC_002746	K	cassette	chr1	-	chr1:227003355-227015555;chr1:227003355-227008805	chr1:227003355-227004434;chr1:227004519-227008805,chr1:227004519-227015555		chr1:227004435-227004518			53.7	49.22	50.38	56.38	54.76	49.14	59.76	57.02	58.8	55.77	52.86	58.99	61.31	54.65	45.73	50.71	MLF1
XLOC_002746	K	cassette	chr1	-	chr1:226997708-226999259	chr1:226997708-226998416;chr1:226998480-226999259		chr1:226998417-226998479			53.65	47.76	41.81	49.6	40.31	50.52	51.15	51.75	45.65	53.12	49.28	49.56	40.42	64.09	68.05	51.94	MLF1
XLOC_002746	K	intron_retention	chr1	-	chr1:227004495-227015555				chr1:227004494-227004495;chr1:227015555-227015556		3.33	2.22	11.54	7.89	1.65	3.8	9.26	0.65	11.54	0	11.54	NA	3.64	NA	0	5.71	MLF1
XLOC_002746	N	cassette	chr1	-	chr1:227003355-227015555;chr1:227003355-227008805	chr1:227003355-227004434;chr1:227004495-227015555,chr1:227004495-227008805		chr1:227004435-227004494			36.71	35.59	32.46	41.84	37.3	34.07	40.99	37.76	45.19	39.15	34	43	41.72	37.1	24.4	30.85	MLF1
XLOC_002783	K	intron_retention	chr1	-	chr1:234782002-234785734				chr1:234782001-234782002;chr1:234785734-234785735		NA	0	0	0	4.17	8	1.75	0	4.55	NA	NA	17.86	6.67	0	NA	0	CUFF.1623.2
XLOC_002783	K	intron_retention	chr1	-	chr1:234788938-234789540				chr1:234788937-234788938;chr1:234789540-234789541		NA	3.57	9.68	9.68	0	11.11	7.69	NA	0	NA	NA	20	0	5	NA	0	CUFF.1623.2
XLOC_002812	K	cassette	chr1	-	chr1:244004502-244007054	chr1:244004502-244005640;chr1:244005818-244007054		chr1:244005641-244005817			NA	NA	NA	92.86	100	91.84	100	94.29	83.33	93.55	NA	83.33	94.59	100	100	NA	U2SURP
XLOC_002812	K	intron_retention	chr1	-	chr1:244032461-244033394				chr1:244032460-244032461;chr1:244033394-244033395		42.86	NA	30.43	NA	32.56	26.47	29.17	27.91	40	44	NA	NA	22.22	15.79	14.29	NA	U2SURP
XLOC_002812	K	alternative_acceptor	chr1	-	chr1:244038152-244038729	chr1:244038155-244038729		chr1:244038152-244038154	chr1:244038151-244038152		91.3	100	NA	92.31	100	100	87.5	75.86	93.1	100	85.19	NA	92.31	77.78	NA	NA	U2SURP
XLOC_002858	K	cassette	chr1	-	chr1:252829629-252838372	chr1:252829629-252832526;chr1:252832733-252838372		chr1:252832527-252832732			100	93.1	100	100	90.27	92	91.3	94.09	100	100	87.5	100	93.02	NA	NA	100	CEP63
XLOC_002865	N	alternative_acceptor	chr1	-	chr1:253914876-253915398	chr1:253914882-253915398		chr1:253914876-253914881	chr1:253914875-253914876		90.91	90.13	87	86.92	92.99	89.34	86.71	86.36	95.2	100	82.81	88.41	88.61	95.77	94.57	88.89	CDV3
XLOC_002865	K	alternative_last_exon	chr1	-	chr1:253913113-253914721	chr1:253913570-253914721	chr1:253910920-253913112	chr1:253913419-253913569			33.94	28.57	25	39.74	27.17	28.26	31.03	32.17	36	30.61	21.21	26.23	27.4	28.57	26.83	36.11	CDV3
XLOC_002865	K	intron_retention	chr1	-	chr1:253913570-253914721				chr1:253913569-253913570;chr1:253914721-253914722		1.45	4.08	0	0	10.42	2.13	2	3.45	7.35	10.71	11.54	3.45	2.94	NA	NA	2.56	CDV3
XLOC_002879	K	intron_retention	chr1	-	chr1:257027390-257030084				chr1:257027389-257027390;chr1:257030084-257030085		3.03	0	4.35	3.12	0.67	2	4.88	1.88	2.08	8.33	2.7	10.42	2.11	0	0	0	ATP2C1
XLOC_002879	N	cassette	chr1	-	chr1:257020571-257030084	chr1:257020571-257027322;chr1:257027390-257030084		chr1:257027323-257027389			90.53	89.17	86.3	87.38	86.53	91.43	100	90.44	95.68	100	95.24	100	100	85.53	100	89.74	ATP2C1
XLOC_002882	K	intron_retention	chr1	-	chr1:257380566-257381524				chr1:257380565-257380566;chr1:257381524-257381525		14.29	NA	4.17	4.88	8.2	7.32	4.17	6.67	0	8.82	NA	NA	0	0	NA	4.88	PSMG1
XLOC_002882	K	intron_retention	chr1	-	chr1:257450296-257451086				chr1:257450295-257450296;chr1:257451086-257451087		4.55	0	4.76	9.09	0	4.55	4.17	0	6.82	NA	NA	17.86	0	NA	NA	0	PSMG1
XLOC_002882	K	intron_retention	chr1	-	chr1:257409529-257410898				chr1:257409528-257409529;chr1:257410898-257410899		14.29	0	6.06	8.11	4.08	4.35	7.02	8.89	6.67	6.82	NA	6.45	7.14	2.47	NA	9.09	PSMG1
XLOC_002882	K	intron_retention	chr1	-	chr1:257468618-257469087				chr1:257468617-257468618;chr1:257469087-257469088		NA	0	2.27	6.52	NA	10.34	5	0	0	NA	NA	5.71	8.82	3.23	0	7.84	PSMG1
XLOC_002887	K	alternative_acceptor	chr1	-	chr1:257596523-257596765	chr1:257596600-257596765		chr1:257596523-257596599	chr1:257596522-257596523		84	82.86	83.33	80.65	71.88	81.63	78.88	80.21	82.61	81.82	75.76	83.1	84.27	76.19	NA	78.31	LCA5L
XLOC_002887	K	intron_retention	chr1	-	chr1:257596523-257596765				chr1:257596522-257596523;chr1:257596765-257596766		57.14	NA	44	46.67	30.77	40	39.29	40.62	55.56	44.83	NA	52	36.36	NA	NA	30.77	LCA5L
XLOC_002909	K	intron_retention	chr1	-	chr1:260835992-260840971				chr1:260835991-260835992;chr1:260840971-260840972		NA	3.03	4.17	6.54	0	1.72	3.68	1.67	0	1.82	0	NA	6.52	NA	0	11.11	RSPH1
XLOC_002914	N	cassette	chr1	-	chr1:261339668-261346272;chr1:261339668-261343790	chr1:261339668-261342905;chr1:261342973-261346272,chr1:261342973-261343790		chr1:261342906-261342972			74.19	77.78	69.05	72.34	80	78	68.06	82.19	67.57	68.57	71.43	NA	68.75	84	77.19	66.67	ENSOARG00000011162
XLOC_002914	K	mutually_exclusive	chr1	-	chr1:261339668-261343790,chr1:261343858-261346272	chr1:261339668-261342905,chr1:261342973-261346272	chr1:261343791-261343857	chr1:261342906-261342972			77.59	83.33	77.78	73.33	80.95	81.25	70.59	84.29	75.76	75	76.92	NA	73.33	86.96	81.48	72.97	ENSOARG00000011162
XLOC_002914	N	cassette	chr1	-	chr1:261339668-261346272;chr1:261342973-261346272	chr1:261339668-261343790,chr1:261342973-261343790;chr1:261343858-261346272		chr1:261343791-261343857			20	17.02	22.5	19.05	15.48	14.49	23.81	12	19.05	20.93	21.43	27.27	22.81	9.59	17.24	20	ENSOARG00000011162
XLOC_002916	K	cassette	chr1	-	chr1:261774163-261783074	chr1:261774163-261776634;chr1:261776785-261783074		chr1:261776635-261776784			92.19	94.2	100	94.44	95.38	100	100	91.53	94.64	100	90.91	87.5	100	100	100	100	HSF2BP
XLOC_002916	K	intron_retention	chr1	-	chr1:261783179-261798566				chr1:261783178-261783179;chr1:261798566-261798567		14.56	18.81	17.02	20.97	16.52	19.54	14.29	26.96	28.85	18	16	11.36	18.18	10.34	0	15.52	HSF2BP
XLOC_002925	N	alternative_first_exon	chr1	-	chr1:60896718-60904611	chr1:60896718-60900333	chr1:60904612-60904723	chr1:60900334-60900478			99.49	94.91	98.44	97.18	94.83	96.36	95.65	95.63	98.48	100	97.92	96.05	96.04	88.35	83.78	98.29	TSPEAR
XLOC_002932	K	intron_retention	chr1	-	chr1:262819762-262821694				chr1:262819761-262819762;chr1:262821694-262821695		NA	0	0	0	0	0	0	NA	NA	3.7	0	12.5	0	4.88	5.56	2.56	PTTG1IP
XLOC_002957	K	intron_retention	chr1	-	chr1:266359198-266368984				chr1:266359197-266359198;chr1:266368984-266368985		0	0	0	2.86	0	2.04	8.33	0	2.27	10	2.5	6.9	5.17	14.29	NA	1.96	SETD4
XLOC_002966	N	coord_cassette	chr1	-	chr1:267348732-267359653	chr1:267348732-267349561;chr1:267349681-267351493;chr1:267351567-267359653		chr1:267349562-267349680;chr1:267351494-267351566			100	100	100	100	100	97.39	100	99.4	100	100	100	100	100	100	87.5	100	PIGP
XLOC_002966	N	cassette	chr1	-	chr1:267348732-267359653;chr1:267349681-267359653	chr1:267348732-267351493,chr1:267349681-267351493;chr1:267351567-267359653		chr1:267351494-267351566			100	100	100	100	100	95.31	100	97.77	100	100	100	NA	100	91.43	87.5	100	PIGP
XLOC_002966	N	cassette	chr1	-	chr1:267348732-267351493;chr1:267348732-267359653	chr1:267348732-267349561;chr1:267349681-267351493,chr1:267349681-267359653		chr1:267349562-267349680			100	100	100	100	100	97.87	100	99.05	100	100	100	100	100	100	87.5	100	PIGP
XLOC_002980	K	intron_retention	chr1	-	chr1:270470958-270473267				chr1:270470957-270470958;chr1:270473267-270473268		0	0	NA	7.14	2	0	0	2.99	0	3.33	NA	14.29	0	3.23	0	7.14	METTL6
XLOC_002982	K	intron_retention	chr1	-	chr1:270657545-270658952				chr1:270657544-270657545;chr1:270658952-270658953		0	2.78	0	0	9.52	0	10	NA	0	3.45	NA	NA	7.32	4.26	0	4	HACL1
XLOC_002982	N	cassette	chr1	-	chr1:270644095-270651109	chr1:270644095-270645826;chr1:270645933-270651109		chr1:270645827-270645932			100	90.7	NA	100	100	100	100	100	100	100	100	NA	92.31	84.09	89.29	100	HACL1
XLOC_002982	K	cassette	chr1	-	chr1:270657545-270663907	chr1:270657545-270658952;chr1:270659034-270663907		chr1:270658953-270659033			90.91	90.91	100	100	NA	88.89	86.21	91.3	NA	96	NA	NA	88.24	89.13	90.7	100	HACL1
XLOC_002982	K	intron_retention	chr1	-	chr1:270638792-270642980				chr1:270638791-270638792;chr1:270642980-270642981		2.99	1.14	NA	4.71	0	2.8	3.57	0.72	0	2.78	2.99	5.17	3.08	11.54	NA	0	HACL1
XLOC_002983	K	intron_retention	chr1	-	chr1:270785781-270787556				chr1:270785780-270785781;chr1:270787556-270787557		0	0	4.92	3.7	2.13	1.39	2.83	10.71	3.64	6.38	NA	5.56	4.92	3.95	NA	4.08	ANKRD28
XLOC_002983	K	intron_retention	chr1	-	chr1:270787640-270788569				chr1:270787639-270787640;chr1:270788569-270788570		3.45	3.03	5.17	1.49	6.38	2.56	1.25	0	10.29	7.14	NA	2.63	2.86	3.74	10.71	4.08	ANKRD28
XLOC_002983	K	intron_retention	chr1	-	chr1:270773934-270782804				chr1:270773933-270773934;chr1:270782804-270782805		16.22	5.26	8.33	4.82	6.15	1.18	4.76	8.11	3.39	2	NA	6.45	3.12	2.9	1.79	4.29	ANKRD28
XLOC_002987	K	intron_retention	chr1	-	chr1:271708389-271708664				chr1:271708388-271708389;chr1:271708664-271708665		2.94	0	5.41	3.12	3.12	8.82	6.67	6.06	6.06	NA	0	14.29	2.7	0	NA	3.23	ENSOARG00000015474
XLOC_002988	K	intron_retention	chr1	-	chr1:272413575-272419981				chr1:272413574-272413575;chr1:272419981-272419982		2.94	7.14	0	0	0	6.82	NA	2.5	NA	10	NA	4.17	0	2.86	0	0	TBC1D5
XLOC_002997	K	alternative_last_exon	chr1	-	chr1:275213863-275216306	chr1:275215186-275216306	chr1:275213650-275213862	chr1:275214844-275215185			13.33	8.33	7.69	17.39	4.69	7.46	19.72	2.5	5.26	9.09	4.88	20.69	15.15	18.42	3.45	17.24	EFHB
XLOC_002999	K	cassette	chr1	-	chr1:275470161-275477547;chr1:275469955-275477547	chr1:275469955-275476891,chr1:275470161-275476891;chr1:275476991-275477547		chr1:275476892-275476990			82.61	76.47	68.97	89.74	84.15	82.86	84.91	84.09	87.5	75	72.41	71.43	87.27	89.19	81.82	90.32	ENSOARG00000015824
XLOC_002999	K	intron_retention	chr1	-	chr1:275476991-275477547				chr1:275476990-275476991;chr1:275477547-275477548		1.3	0	3.12	1.72	0	0	3.75	0	0	0	0	10.71	0	1.43	0	6.12	ENSOARG00000015824
XLOC_003039	K	cassette	chr10	+	chr10:12668147-12672422	chr10:12668147-12668804;chr10:12668931-12672422		chr10:12668805-12668930			100	82.05	100	100	100	91.43	100	NA	100	NA	NA	NA	100	100	91.3	NA	DGKH
XLOC_003039	K	cassette	chr10	+	chr10:12661168-12668039	chr10:12661168-12661490;chr10:12661624-12668039		chr10:12661491-12661623			100	100	100	94.44	100	93.33	100	100	100	90	NA	NA	100	100	100	100	DGKH
XLOC_003040	K	cassette	chr10	+	chr10:12810951-12814963	chr10:12810951-12814096;chr10:12814181-12814963		chr10:12814097-12814180			38.24	33.33	34.55	32.43	41.94	33.77	26.67	36.14	32.81	25.81	23.26	34.09	28.3	30.19	28.57	50.82	AKAP11
XLOC_003040	K	cassette	chr10	+	chr10:12815011-12821028	chr10:12815011-12818293;chr10:12818455-12821028		chr10:12818294-12818454			100	100	100	95.65	98.8	100	100	100	100	88.71	91.49	95.74	91.78	98.36	100	100	AKAP11
XLOC_003051	N	cassette	chr10	+	chr10:15528791-15536767	chr10:15528791-15535601;chr10:15535735-15536767		chr10:15535602-15535734			100	100	NA	100	100	100	100	100	100	88.89	NA	NA	100	100	100	100	GPALPP1
XLOC_003054	K	intron_retention	chr10	+	chr10:15962862-15964520				chr10:15962861-15962862;chr10:15964520-15964521		0	4.55	4.17	0	2.44	0	NA	0	3.12	9.52	NA	10	NA	NA	NA	3.85	COG3
XLOC_003054	K	intron_retention	chr10	+	chr10:15964565-15965033				chr10:15964564-15964565;chr10:15965033-15965034		9.38	7.69	NA	5.13	6.25	0	3.7	1.82	0	11.54	NA	13.64	3.7	10.34	NA	7.14	COG3
XLOC_003059	N	alternative_donor	chr10	+	chr10:16666213-16666677;chr10:16666054-16666677;chr10:16666447-16666677;chr10:16666088-16666677;chr10:16666566-16666677	chr10:16666184-16666677		chr10:16666054-16666087;chr10:16666088-16666183;chr10:16666184-16666212;chr10:16666213-16666446;chr10:16666447-16666565	chr10:16666053-16666054;chr10:16666087-16666088;chr10:16666183-16666184;chr10:16666212-16666213;chr10:16666446-16666447		30.08	44	28.77	28.16	28.02	40	30.93	35.68	31.78	32	36.59	43.9	46.6	47.83	72.64	36.11	LRRC63
XLOC_003059	K	intron_retention	chr10	+	chr10:16666184-16666677				chr10:16666183-16666184;chr10:16666677-16666678		56.2	50	56.67	66.33	68.54	50.65	60	49.8	56.86	53.06	52.08	51.28	42.37	71.15	52.94	62.5	LRRC63
XLOC_003059	N	alternative_donor	chr10	+	chr10:16666213-16666677;chr10:16666054-16666677;chr10:16666184-16666677;chr10:16666088-16666677;chr10:16666566-16666677	chr10:16666447-16666677		chr10:16666054-16666087;chr10:16666088-16666183;chr10:16666184-16666212;chr10:16666213-16666446;chr10:16666447-16666565	chr10:16666053-16666054;chr10:16666087-16666088;chr10:16666183-16666184;chr10:16666212-16666213;chr10:16666446-16666447		40.65	28	47.95	39.81	51.21	32.12	38.14	31.28	38.32	34	24.39	34.15	15.53	15.22	13.21	26.39	LRRC63
XLOC_003059	N	alternative_donor	chr10	+	chr10:16666213-16666677;chr10:16666054-16666677;chr10:16666184-16666677;chr10:16666447-16666677;chr10:16666566-16666677	chr10:16666088-16666677		chr10:16666054-16666087;chr10:16666088-16666183;chr10:16666184-16666212;chr10:16666213-16666446;chr10:16666447-16666565	chr10:16666053-16666054;chr10:16666087-16666088;chr10:16666183-16666184;chr10:16666212-16666213;chr10:16666446-16666447		11.38	8	10.96	9.71	7.73	8.48	9.28	13.66	7.48	8	4.88	14.63	26.21	16.3	9.43	13.89	LRRC63
XLOC_003059	K	intron_retention	chr10	+	chr10:16666088-16666677				chr10:16666087-16666088;chr10:16666677-16666678		77.33	87.5	82.69	82.76	85.32	86.49	85.71	67.83	86.21	82.76	85.71	76.92	73.33	90.91	96.67	77.27	LRRC63
XLOC_003059	N	alternative_donor	chr10	+	chr10:16666054-16666677;chr10:16666184-16666677;chr10:16666447-16666677;chr10:16666088-16666677;chr10:16666566-16666677	chr10:16666213-16666677		chr10:16666054-16666087;chr10:16666088-16666183;chr10:16666184-16666212;chr10:16666213-16666446;chr10:16666447-16666565	chr10:16666053-16666054;chr10:16666087-16666088;chr10:16666183-16666184;chr10:16666212-16666213;chr10:16666446-16666447		7.32	8	0	5.83	4.35	6.67	7.22	6.61	4.67	10	7.32	2.44	6.8	17.39	2.83	8.33	LRRC63
XLOC_003059	N	alternative_donor	chr10	+	chr10:16666213-16666677;chr10:16666054-16666677;chr10:16666184-16666677;chr10:16666447-16666677;chr10:16666088-16666677	chr10:16666566-16666677		chr10:16666054-16666087;chr10:16666088-16666183;chr10:16666184-16666212;chr10:16666213-16666446;chr10:16666447-16666565	chr10:16666053-16666054;chr10:16666087-16666088;chr10:16666183-16666184;chr10:16666212-16666213;chr10:16666446-16666447		10.57	12	12.33	12.62	8.7	11.52	12.37	11.45	17.76	16	26.83	4.88	1.94	3.26	1.89	15.28	LRRC63
XLOC_003059	K	intron_retention	chr10	+	chr10:16666213-16666677				chr10:16666212-16666213;chr10:16666677-16666678		84.72	89.19	100	92.98	94.62	87.67	87.76	87.61	91.38	83.33	86.96	100	NA	88.46	NA	91.89	LRRC63
XLOC_003091	K	intron_retention	chr10	+	chr10:21462218-21470432				chr10:21462217-21462218;chr10:21470432-21470433		20.83	27.27	18.18	18.18	28.57	21.21	26.92	17.86	NA	NA	NA	NA	18.18	13.16	32.14	9.52	WDFY2
XLOC_003100	K	intron_retention	chr10	+	chr10:22101284-22104824				chr10:22101283-22101284;chr10:22104824-22104825		3.7	NA	5	3.23	0	2.94	4.65	0	4.76	0	0	NA	6.67	10	0	NA	MRPS31
XLOC_003116	K	cassette	chr10	+	chr10:24906374-24908745	chr10:24906374-24908206;chr10:24908234-24908745		chr10:24908207-24908233			NA	100	89.66	100	88.24	94.12	87.72	100	88	85.19	NA	100	100	91.18	NA	76.92	SUPT20H
XLOC_003116	K	intron_retention	chr10	+	chr10:24895595-24898019				chr10:24895594-24895595;chr10:24898019-24898020		9.52	3.95	7.27	7.69	7.02	10.17	8.33	10.53	9.26	11.11	8.33	15.38	8.7	NA	NA	NA	SUPT20H
XLOC_003116	K	intron_retention	chr10	+	chr10:24913137-24915261				chr10:24913136-24913137;chr10:24915261-24915262		NA	NA	3.12	3.45	9.38	7.14	5.41	11.54	NA	8.57	4	3.7	0	2.94	10	0	SUPT20H
XLOC_003116	K	intron_retention	chr10	+	chr10:24910522-24912447				chr10:24910521-24910522;chr10:24912447-24912448		NA	7.69	6.9	8.82	0	10	13.16	NA	5	10	NA	NA	11.76	12.82	NA	12.5	SUPT20H
XLOC_003116	K	intron_retention	chr10	+	chr10:24898147-24899155				chr10:24898146-24898147;chr10:24899155-24899156		7.14	1.85	4.76	5.88	3.92	2.53	2.67	2.5	5.88	7.89	7.69	6.38	5.48	17.5	NA	1.92	SUPT20H
XLOC_003116	N	cassette	chr10	+	chr10:24921170-24923360	chr10:24921170-24922502;chr10:24922607-24923360		chr10:24922503-24922606			90.48	NA	81.82	88	100	84.21	100	NA	NA	62.5	NA	83.33	92.31	NA	77.78	90	SUPT20H
XLOC_003116,XLOC_003170	K	alternative_acceptor	chr10	+	chr10:24895595-24898019	chr10:24895595-24898016		chr10:24898017-24898019	chr10:24898019-24898020		15.56	8.75	12.07	14.29	18.46	14.52	15.38	12.82	14.04	17.24	26.67	24.14	16	NA	NA	NA	NA
XLOC_003119	K	intron_retention	chr10	+	chr10:25441795-25442327				chr10:25441794-25441795;chr10:25442327-25442328		0	0	0	3.57	0	0	4.35	0	2.27	4.88	8.33	0	4.08	1.75	0	10	SPG20
XLOC_003122	K	alternative_acceptor	chr10	+	chr10:25537880-25541280	chr10:25537880-25541148		chr10:25541149-25541280	chr10:25541280-25541281		100	86.21	92.59	93.33	84	90.38	100	93.65	100	100	NA	NA	92.86	87.23	NA	NA	ENSOARG00000010479
XLOC_003135	K	intron_retention	chr10	+	chr10:28787964-28788347				chr10:28787963-28787964;chr10:28788347-28788348		0	0	NA	5.26	0	2.08	0	0.87	0	0	0	11.54	0	NA	NA	NA	ENSOARG00000011001
XLOC_003135	K	cassette	chr10	+	chr10:28787964-28790980	chr10:28787964-28788347;chr10:28788425-28790980		chr10:28788348-28788424			35.59	37.5	46.67	35.94	39.08	33.33	44.23	31.9	27.08	48.94	39.53	45.16	32.65	42.86	NA	28.12	ENSOARG00000011001
XLOC_003135	K	alternative_first_exon	chr10	+	chr10:28783816-28787874,chr10:28783866-28787874	chr10:28787598-28787874	chr10:28783741-28783815	chr10:28787527-28787597			3.12	8.33	0	3.85	3.23	5.71	5.19	3.58	8.51	11.76	14.29	16	14.29	0	0	9.38	ENSOARG00000011001
XLOC_003135	K	alternative_donor	chr10	+	chr10:28783816-28787874	chr10:28783866-28787874		chr10:28783816-28783865	chr10:28783815-28783816		100	85.71	100	86.89	92.31	83.54	92.31	91.84	90.91	97.06	92.59	NA	88.46	94.12	85	80	ENSOARG00000011001
XLOC_003147	K	alternative_last_exon	chr10	+	chr10:30779259-30780074;chr10:30779259-30784502	chr10:30779259-30780404	chr10:30784503-30785374	chr10:30780405-30782070			87.5	96.55	87.5	95.45	89.74	96.97	85.19	89.19	96.77	90.48	NA	NA	96.3	NA	NA	75	KATNAL1
XLOC_003162	K	intron_retention	chr10	+	chr10:32697569-32700423				chr10:32697568-32697569;chr10:32700423-32700424		13.33	0	NA	NA	0	9.09	3.45	3.12	3.33	0	NA	NA	14.81	5	10	NA	CUFF.2095.1
XLOC_003163	K	intron_retention	chr10	+	chr10:32709446-32710366				chr10:32709445-32709446;chr10:32710366-32710367		9.52	9.94	11.54	16.49	10.37	14.97	20.19	7.37	9.29	15.32	20	18.33	20.45	20.9	5.84	16.46	MTIF3
XLOC_003163,XLOC_003307	N	alternative_acceptor	chr10	+	chr10:32708127-32709287	chr10:32708127-32708658		chr10:32708659-32709287	chr10:32709287-32709288		6.58	8.75	11.76	9.26	8.22	10.09	17.39	7.83	13.73	10.53	10.2	13.16	10	12.5	2.42	21.21	NA
XLOC_003165	N	cassette	chr10	+	chr10:32932431-32938243	chr10:32932431-32935664;chr10:32935750-32938243		chr10:32935665-32935749			100	100	90.91	NA	100	100	100	100	85	100	NA	100	94.44	100	100	NA	USP12
XLOC_003165	N	alternative_acceptor	chr10	+	chr10:32932431-32935664;chr10:32932431-32935551	chr10:32932431-32935688		chr10:32935552-32935664;chr10:32935665-32935688	chr10:32935664-32935665;chr10:32935688-32935689		0	0	0	0	10.91	0	0	0	0	0	0	0	0	0	0	0	USP12
XLOC_003165	N	alternative_acceptor	chr10	+	chr10:32932431-32935688;chr10:32932431-32935551	chr10:32932431-32935664		chr10:32935552-32935664;chr10:32935665-32935688	chr10:32935664-32935665;chr10:32935688-32935689		4.84	3.17	0	0	3.64	3.75	3.57	4.17	3.45	6.67	0	0	5.06	10.34	8	7.69	USP12
XLOC_003165	N	alternative_acceptor	chr10	+	chr10:32932431-32935664;chr10:32932431-32935688	chr10:32932431-32935551		chr10:32935552-32935664;chr10:32935665-32935688	chr10:32935664-32935665;chr10:32935688-32935689		95.16	96.83	100	100	85.45	96.25	96.43	95.83	96.55	93.33	100	100	94.94	89.66	92	92.31	USP12
XLOC_003170	K	intron_retention	chr10	+	chr10:33452565-33454994				chr10:33452564-33452565;chr10:33454994-33454995		0	0	3.45	10.34	0	5	5	0	0	NA	NA	NA	0	0	NA	NA	ENSOARG00000012842
XLOC_003170	K	intron_retention	chr10	+	chr10:33465893-33466201				chr10:33465892-33465893;chr10:33466201-33466202		11.11	12.2	5.71	21.74	11.36	4.44	NA	11.11	12.12	NA	NA	NA	14.81	5	NA	19.23	ENSOARG00000012842
XLOC_003185	K	intron_retention	chr10	+	chr10:35711712-35713061				chr10:35711711-35711712;chr10:35713061-35713062		0	0	0	0	0	2.17	2.94	0	0	NA	10	NA	0	NA	NA	NA	MICU2
XLOC_003186	K	intron_retention	chr10	+	chr10:35777738-35779120				chr10:35777737-35777738;chr10:35779120-35779121		7.69	7.14	4	7.14	1.72	0	9.52	4.17	5.56	NA	5	18.18	5.77	5.36	0	3.33	ZDHHC20
XLOC_003186	N	cassette	chr10	+	chr10:35779237-35782133;chr10:35779237-35782181	chr10:35779237-35780501;chr10:35780580-35782181,chr10:35780580-35782133		chr10:35780502-35780579			60.71	69.23	80	51.85	54	71.43	50	64.29	59.26	NA	NA	NA	47.62	54.17	NA	NA	ZDHHC20
XLOC_003186	K	cassette	chr10	+	chr10:35777738-35779120	chr10:35777738-35778723;chr10:35778769-35779120		chr10:35778724-35778768			25	22	25	11.36	19.72	20.34	28.3	14.81	20.93	NA	26.92	14.29	30.99	18.46	18.57	21.62	ZDHHC20
XLOC_003186	K	intron_retention	chr10	+	chr10:35756902-35761942				chr10:35756901-35756902;chr10:35761942-35761943		0	2.22	6.25	5	2.82	2.22	5.71	0	2.56	NA	NA	10.34	3.28	1.79	NA	NA	ZDHHC20
XLOC_003186	K	intron_retention	chr10	+	chr10:35779237-35780501				chr10:35779236-35779237;chr10:35780501-35780502		27.78	31.25	30.43	36	29.17	31.03	25	27.27	32.14	NA	NA	NA	37.04	21.21	NA	NA	ZDHHC20
XLOC_003187	K	intron_retention	chr10	+	chr10:35789117-35790911				chr10:35789116-35789117;chr10:35790911-35790912		0	0	0	6.45	0	5.88	3.92	1.99	1.69	0	0	14.29	1.96	3.7	NA	2.5	SKA3
XLOC_003198	K	intron_retention	chr10	+	chr10:36507704-36511185				chr10:36507703-36507704;chr10:36511185-36511186		29.58	11.11	22.86	30.3	26.62	31.43	37.88	32.19	38.98	24.64	32.14	36.11	26.67	24.36	5.66	33.96	PSPC1
XLOC_003198	K	intron_retention	chr10	+	chr10:36511356-36513530				chr10:36511355-36511356;chr10:36513530-36513531		19.7	8.57	20	21.74	23.47	22.12	17.86	13.59	26.09	20.75	12.24	24.14	16.05	23.53	4.59	15.91	PSPC1
XLOC_003199	K	intron_retention	chr10	+	chr10:36536818-36537445				chr10:36536817-36536818;chr10:36537445-36537446		0	13.64	NA	NA	5.56	5.41	5.88	0	7.69	NA	NA	NA	12	18.18	6.06	0	CUFF.2142.1
XLOC_003201	K	cassette	chr10	+	chr10:36690652-36696250	chr10:36690652-36693684;chr10:36693851-36696250		chr10:36693685-36693850			100	100	100	100	100	100	95.59	100	100	100	100	100	100	85	NA	100	CENPJ
XLOC_003290	K	intron_retention	chr10	+	chr10:74359473-74371163				chr10:74359472-74359473;chr10:74371163-74371164		50	43.14	42.86	59.26	50.67	47.83	55.56	57.14	58.82	65.22	28.57	NA	34.29	40.91	24.24	51.85	IPO5
XLOC_003290	N	cassette	chr10	+	chr10:74358998-74371098;chr10:74358998-74371160;chr10:74358998-74371163	chr10:74358998-74359392;chr10:74359473-74371098,chr10:74359473-74371160,chr10:74359473-74371163		chr10:74359393-74359472			91.91	90.34	96.08	86.44	91.37	88.67	90.64	83.69	89.53	89.53	91.55	87.76	88.17	94.55	97.69	93.22	IPO5
XLOC_003290	K	cassette	chr10	+	chr10:74371273-74382842	chr10:74371273-74381339;chr10:74381436-74382842		chr10:74381340-74381435			35.14	24.59	21.88	20.75	18.07	13.56	16.98	22.12	15	22.58	22.73	23.81	28.21	27.27	18.52	24.24	IPO5
XLOC_003290	N	alternative_acceptor	chr10	+	chr10:74359473-74371098;chr10:74359473-74371131;chr10:74359473-74371163	chr10:74359473-74371160		chr10:74371099-74371131;chr10:74371132-74371160;chr10:74371161-74371163	chr10:74371131-74371132;chr10:74371160-74371161;chr10:74371163-74371164		72.63	73.11	68.57	75.21	73.18	75.61	74.61	76.06	71.65	76.34	70.27	76	72.78	74.4	78.7	78.86	IPO5
XLOC_003290	N	alternative_acceptor	chr10	+	chr10:74359473-74371160;chr10:74359473-74371098;chr10:74359473-74371131	chr10:74359473-74371163		chr10:74371099-74371131;chr10:74371132-74371160;chr10:74371161-74371163	chr10:74371131-74371132;chr10:74371160-74371161;chr10:74371163-74371164		11.73	13.68	15.24	9.4	12.25	11.71	12.44	11.22	10.82	8.6	20.27	16	14.56	12.56	14.79	10.57	IPO5
XLOC_003290	K	intron_retention	chr10	+	chr10:74381436-74382842				chr10:74381435-74381436;chr10:74382842-74382843		3.57	6.67	13.64	NA	9.52	8.7	14.29	5.13	4.17	13.64	NA	NA	NA	7.14	NA	9.09	IPO5
XLOC_003290,XLOC_003358	N	alternative_acceptor	chr10	+	chr10:74359473-74371160;chr10:74359473-74371131;chr10:74359473-74371163	chr10:74359473-74371098		chr10:74371099-74371131;chr10:74371132-74371160;chr10:74371161-74371163	chr10:74371131-74371132;chr10:74371160-74371161;chr10:74371163-74371164		15.64	13.21	16.19	15.38	14.24	12.68	12.95	12.72	17.53	15.05	9.46	8	12.66	12.08	6.51	10.57	NA
XLOC_003296	K	coord_cassette	chr10	+	chr10:75713695-75720130	chr10:75713695-75715236;chr10:75715317-75716098;chr10:75716208-75720130		chr10:75715237-75715316;chr10:75716099-75716207			91.26	93.08	100	95.45	94.83	94.35	91.01	94.17	93.94	100	86.79	100	92.45	95.45	100	93.22	TM9SF2
XLOC_003296	N	cassette	chr10	+	chr10:75715317-75720130	chr10:75715317-75716098;chr10:75716208-75720130		chr10:75716099-75716207			100	97.06	100	94.44	96.8	96.88	96.88	100	92.73	100	100	100	97.25	100	89.29	100	TM9SF2
XLOC_003296	K	alternative_first_exon	chr10	+	chr10:75694478-75701152,chr10:75694014-75701152;chr10:75694626-75701152;chr10:75684927-75701152	chr10:75694457-75701152	chr10:75694555-75694625;chr10:75684587-75684926	chr10:75694397-75694456			0	0	NA	0	0	0	0	12.5	4.55	NA	NA	NA	0	0	0	0	TM9SF2
XLOC_003296	K	alternative_first_exon	chr10	+	chr10:75694478-75701152,chr10:75694014-75701152;chr10:75694457-75701152;chr10:75694626-75701152	chr10:75684927-75701152	chr10:75694397-75694456;chr10:75694555-75694625	chr10:75684587-75684926			100	100	NA	100	90.48	100	93.75	87.5	88.64	NA	NA	NA	100	100	100	100	TM9SF2
XLOC_003296	N	cassette	chr10	+	chr10:75713695-75720130	chr10:75713695-75715236;chr10:75715317-75720130		chr10:75715237-75715316			83.33	87.84	100	92.11	90.62	90.28	82.61	91.89	89.83	100	78.79	NA	86.67	90.62	NA	88.57	TM9SF2
XLOC_003298	N	alternative_acceptor	chr10	+	chr10:24909458-24910091	chr10:24909458-24910088		chr10:24910089-24910091	chr10:24910091-24910092		NA	84	85.29	79.41	78.38	86.84	83.33	71.43	NA	78.57	91.67	75.86	90.48	80.36	80.49	84.21	CLYBL
XLOC_003299	K	intron_retention	chr10	+	chr10:76046043-76057926				chr10:76046042-76046043;chr10:76057926-76057927		19.44	22.86	NA	14.81	10.42	19.35	24	8	10.34	18.18	NA	NA	17.65	NA	20.83	NA	ENSOARG00000004385
XLOC_003299	K	alternative_donor	chr10	+	chr10:76043122-76045391	chr10:76043130-76045391		chr10:76043122-76043129	chr10:76043121-76043122		94.29	73.68	NA	93.1	74.55	94.44	79.55	86.49	88.89	NA	NA	NA	75.68	93.33	71.43	100	ENSOARG00000004385
XLOC_003301	N	alternative_donor	chr10	+	chr10:76337811-76339515	chr10:76338189-76339515		chr10:76337811-76338188	chr10:76337810-76337811		16	22.58	20	23.53	12.2	15.15	15.15	13.95	19.23	NA	NA	23.81	18.18	38.1	NA	21.43	PCCA
XLOC_003309	K	cassette	chr10	+	chr10:78251524-78259338	chr10:78251524-78253385;chr10:78253425-78259338		chr10:78253386-78253424			8.82	6.25	17.54	12.5	10.53	16.39	13.13	11.39	13.79	22.45	27.78	17.65	15.07	17.95	21.74	12.94	TPP2
XLOC_003309	K	intron_retention	chr10	+	chr10:78247632-78247870				chr10:78247631-78247632;chr10:78247870-78247871		5.41	5.26	2.04	10.87	2.33	0	3.66	3.77	6.45	0	NA	12.82	3.45	1.16	NA	3.57	TPP2
XLOC_003309	K	intron_retention	chr10	+	chr10:78241555-78241843				chr10:78241554-78241555;chr10:78241843-78241844		NA	0	0	2.13	0	0	7.55	NA	10	NA	NA	12	8.33	7.95	6.25	9.26	TPP2
XLOC_003309	K	intron_retention	chr10	+	chr10:78251189-78251444				chr10:78251188-78251189;chr10:78251444-78251445		11.11	2.94	4.35	1.92	2	2.13	1.45	2	8.51	6.45	4.55	6.82	5.77	4.35	0	4.55	TPP2
XLOC_003309	K	alternative_donor	chr10	+	chr10:78261795-78264937	chr10:78261806-78264937		chr10:78261795-78261805	chr10:78261794-78261795		14.81	22.22	10.2	10.81	17.39	17.14	9.86	13.33	20.59	20.69	NA	8.33	16.98	15.09	17.02	8.7	TPP2
XLOC_003309	K	intron_retention	chr10	+	chr10:78241921-78243850				chr10:78241920-78241921;chr10:78243850-78243851		NA	6.06	0	8.11	7.14	0	6.78	3.85	4.55	4.35	NA	14.81	0	4.48	0	2.27	TPP2
XLOC_003340	K	intron_retention	chr10	+	chr10:84876347-84877068				chr10:84876346-84876347;chr10:84877068-84877069		11.11	3.85	NA	0	5	14.71	7.5	7.32	9.09	8.7	13.64	NA	7.32	18.75	0	4.35	ARHGEF7
XLOC_003352	K	intron_retention	chr10	+	chr10:85936467-85936874				chr10:85936466-85936467;chr10:85936874-85936875		60.42	46.15	63.45	75.48	56.6	63.16	64	36.54	63.83	63.75	74.19	76.03	59.24	64.75	74.07	59.15	LAMP1
XLOC_003358	K	intron_retention	chr10	+	chr10:86377963-86379635				chr10:86377962-86377963;chr10:86379635-86379636		0	0	2.5	5.77	0	0	5	0	3.33	6.67	0	NA	2.63	12	1.22	6.38	CDC16
XLOC_003358	K	intron_retention	chr10	+	chr10:86391568-86395037				chr10:86391567-86391568;chr10:86395037-86395038		0	6.06	12	6.25	5.26	6.38	13.79	0	5.71	4.76	NA	NA	3.45	NA	NA	NA	CDC16
XLOC_003358	K	alternative_first_exon	chr10	+	chr10:86373415-86374568	chr10:86373429-86374568	chr10:86373255-86373414	chr10:86373416-86373428			8	24	19.23	7.69	5.71	13.04	0	11.9	12	NA	NA	NA	10.34	25.93	NA	NA	CDC16
XLOC_003358	K	intron_retention	chr10	+	chr10:86389991-86391476				chr10:86389990-86389991;chr10:86391476-86391477		14.29	24.24	9.52	16.67	0	6.52	20	6.67	16.13	NA	NA	NA	9.43	5.26	NA	NA	CDC16
XLOC_003398	K	intron_retention	chr10	-	chr10:11465256-11473814				chr10:11465255-11465256;chr10:11473814-11473815		3.33	7.69	10	8.16	6.78	5.77	2	9.09	9.8	6.06	2.5	9.09	0	NA	NA	0	SUGT1
XLOC_003408	K	alternative_first_exon	chr10	-	chr10:13737357-13753919	chr10:13737357-13753220	chr10:13753920-13754022	chr10:13753221-13753312			17.24	12.5	NA	8	11.43	13.79	8.7	3.66	16	NA	NA	NA	9.38	25	27.27	NA	ENOX1
XLOC_003418	K	alternative_last_exon	chr10	-	chr10:15066486-15066922	chr10:15066524-15066922	chr10:15066434-15066485	chr10:15066501-15066523			16.67	21.88	NA	25.81	13.04	9.52	7.14	24.14	16.67	15.79	22.86	11.43	8.51	14.58	14.29	12	ENSOARG00000007547
XLOC_003418	K	intron_retention	chr10	-	chr10:15065338-15066433				chr10:15065337-15065338;chr10:15066433-15066434		5.45	9.38	0	2.7	11.86	5.26	7.25	7.78	7.94	2.7	4.88	4.17	9.2	1.25	8.33	4.76	ENSOARG00000007547
XLOC_003463	K	alternative_first_exon	chr10	-	chr10:21148127-21150546;chr10:21148127-21152059	chr10:21148127-21151984	chr10:21150547-21150642;chr10:21152060-21152214	chr10:21151985-21152042			5.71	4.96	3.11	5.78	10.92	7.53	3.33	9.89	5.95	3.7	0	0	4.89	4.97	10	3.05	INTS6
XLOC_003463	K	alternative_first_exon	chr10	-	chr10:21148127-21151984;chr10:21148127-21150546	chr10:21148127-21152059	chr10:21151985-21152042;chr10:21150547-21150642	chr10:21152060-21152214			88.57	92.56	95.03	93.06	84.48	88.17	95.42	85.93	91.67	94.44	97.47	98.63	93.33	93.92	86	96.34	INTS6
XLOC_003473	K	intron_retention	chr10	-	chr10:22982529-22982863				chr10:22982528-22982529;chr10:22982863-22982864		0	2.27	5.41	7.89	4.55	2.99	5	10.87	9.09	6.25	4.55	11.11	5.56	8.22	1.59	0	COG6
XLOC_003473	N	cassette	chr10	-	chr10:23006789-23012429	chr10:23006789-23008659;chr10:23008772-23012429		chr10:23008660-23008771			100	85.29	100	90.48	100	100	92.68	98.36	100	100	100	95.83	100	100	NA	100	COG6
XLOC_003473	K	intron_retention	chr10	-	chr10:22978311-22979427				chr10:22978310-22978311;chr10:22979427-22979428		10.71	3.57	NA	9.38	4.84	9.8	9.09	2.35	6.25	7.69	NA	NA	2.5	12.82	0	10.34	COG6
XLOC_003480,XLOC_003652	K	alternative_first_exon	chr10	-	chr10:75468660-75470526,chr10:75468660-75471963;chr10:75468660-75473954	chr10:75468660-75472324	chr10:75473955-75474017	chr10:75472325-75472409			100	100	100	96.55	96.38	100	100	88.07	100	100	92.68	100	96.15	100	100	100	NA
XLOC_003485	K	intron_retention	chr10	-	chr10:25354401-25354911				chr10:25354400-25354401;chr10:25354911-25354912		1.19	4.55	0	4.65	0	1.27	3.33	0	0	2.94	3.33	6.45	1.33	0	0	11.63	CCNA1
XLOC_003485	K	intron_retention	chr10	-	chr10:25360306-25360493				chr10:25360305-25360306;chr10:25360493-25360494		3.33	2.3	4.55	6.78	2.35	4.17	5.95	3.57	4.71	9.3	7.32	4.35	6.33	11.11	0	12.07	CCNA1
XLOC_003485	K	alternative_last_exon	chr10	-	chr10:25353916-25354911;chr10:25350530-25354911	chr10:25354401-25354911	chr10:25350379-25350529	chr10:25353953-25354400			94.64	100	100	100	89.19	96.43	97.06	94	100	NA	NA	95.24	100	92.59	100	NA	CCNA1
XLOC_003487	K	intron_retention	chr10	-	chr10:26120949-26137103				chr10:26120948-26120949;chr10:26137103-26137104		4	0	4.35	12.9	3.33	5.41	2.5	3.57	11.11	NA	0	NA	0	0	NA	NA	NBEA
XLOC_003487	N	alternative_acceptor	chr10	-	chr10:26035785-26042833;chr10:26035631-26042833	chr10:26035403-26042833		chr10:26035403-26035630;chr10:26035631-26035784	chr10:26035402-26035403;chr10:26035630-26035631		92.86	100	92.86	87.88	93.75	94.55	96	95	88.46	88.46	NA	NA	97.44	97.14	98.31	100	NBEA
XLOC_003487	K	intron_retention	chr10	-	chr10:26456888-26458332				chr10:26456887-26456888;chr10:26458332-26458333		7.41	6.25	7.89	3.92	6.33	11.48	5.66	8.97	2.56	7.69	0	6.25	8.11	3.17	NA	6.82	NBEA
XLOC_003487	K	intron_retention	chr10	-	chr10:26458502-26462159				chr10:26458501-26458502;chr10:26462159-26462160		NA	0	0	7.5	14.71	16.67	9.09	12.77	0	4.55	NA	NA	16.22	1.43	NA	7.69	NBEA
XLOC_003487	K	intron_retention	chr10	-	chr10:26589118-26592342				chr10:26589117-26589118;chr10:26592342-26592343		NA	6.9	9.52	11.11	10.53	17.39	13.33	NA	13.04	4.35	NA	12.5	8.7	7.14	NA	6.06	NBEA
XLOC_003487	K	intron_retention	chr10	-	chr10:26035403-26042833				chr10:26035402-26035403;chr10:26042833-26042834		0	0	7.14	9.38	3.23	5.45	4	5	11.54	8	NA	NA	5	0	0	3.7	NBEA
XLOC_003487	K	intron_retention	chr10	-	chr10:26588776-26589016				chr10:26588775-26588776;chr10:26589016-26589017		6.9	3.03	6.67	13.33	2.86	5.13	9.3	5.26	9.68	2.78	NA	2.78	0	2.04	NA	4.65	NBEA
XLOC_003487	K	intron_retention	chr10	-	chr10:26035403-26052289				chr10:26035402-26035403;chr10:26052289-26052290		8	5.88	0	9.3	4.55	5.88	8.82	8.11	5.26	14.71	4.17	NA	11.54	4.35	5.26	12.5	NBEA
XLOC_003487,XLOC_003634	K	alternative_first_exon	chr10	-	chr10:26035403-26035519,chr10:26035403-26035721;chr10:26035403-26052289	chr10:26035403-26042833	chr10:26052290-26052457	chr10:26042834-26042929			45.71	47.92	47.06	37.5	28.36	43.84	49.18	25.53	31.11	37.84	30	NA	48	38.89	59.02	35.42	NA
XLOC_003496	K	cassette	chr10	-	chr10:28574584-28577857	chr10:28574584-28577656;chr10:28577768-28577857		chr10:28577657-28577767			28.57	NA	NA	23.81	39.39	8.33	21.74	30	27.27	21.74	NA	30	8.82	23.53	27.27	21.74	PDS5B
XLOC_003496	K	cassette	chr10	-	chr10:28574584-28577857	chr10:28574584-28577656;chr10:28577765-28577857		chr10:28577657-28577764			44.44	52.17	NA	27.27	47.37	26.67	40	37.78	36	33.33	NA	39.13	18.42	35	38.46	30.77	PDS5B
XLOC_003502,XLOC_003722	K	alternative_donor	chr10	-	chr10:86237913-86238049;chr10:86237913-86238071	chr10:86237913-86237996		chr10:86237997-86238049;chr10:86238050-86238071	chr10:86238049-86238050;chr10:86238071-86238072		94.92	95.29	92.59	97.5	100	85.71	93.18	100	90.91	97.3	96.3	86.96	95.45	90.62	96.77	94.29	NA
XLOC_003505	N	cassette	chr10	-	chr10:30233405-30243039	chr10:30233405-30238673;chr10:30238756-30243039		chr10:30238674-30238755			100	NA	NA	73.91	92	91.67	87.1	92.23	100	85	NA	NA	92.86	NA	100	86.36	TEX26
XLOC_003505	K	alternative_acceptor	chr10	-	chr10:30238756-30243039	chr10:30238759-30243039		chr10:30238756-30238758	chr10:30238755-30238756		41.67	NA	NA	40.74	42.86	36.96	29.73	36.49	38.46	45	NA	NA	37.5	37.93	37.5	32.14	TEX26
XLOC_003505	K	intron_retention	chr10	-	chr10:30217226-30219023				chr10:30217225-30217226;chr10:30219023-30219024		3.64	5.41	16	27.27	6.9	8.86	16.22	4.55	10.42	9.38	NA	NA	5	7.41	0	4.55	TEX26
XLOC_003505	N	cassette	chr10	-	chr10:30233405-30243039	chr10:30233405-30238673;chr10:30238759-30243039		chr10:30238674-30238758			100	85	NA	76	92.86	91.84	86.21	92.38	100	86.96	NA	NA	93.33	NA	100	85.71	TEX26
XLOC_003505	K	intron_retention	chr10	-	chr10:30219186-30219354				chr10:30219185-30219186;chr10:30219354-30219355		5.45	12.2	15.62	23.44	8.33	9.52	26	4.28	9.38	19.51	10.71	29.63	12.5	25.58	4.14	27.66	TEX26
XLOC_003518	N	alternative_acceptor	chr10	-	chr10:32063980-32064810;chr10:32062918-32064810	chr10:32062308-32064810		chr10:32062308-32062917;chr10:32062918-32063979	chr10:32062307-32062308;chr10:32062917-32062918		88.89	87.76	89.13	91.3	88.52	85.96	85.71	85.19	88.46	73.68	78.79	84.44	82.69	88.1	NA	93.42	PAN3
XLOC_003518	N	alternative_acceptor	chr10	-	chr10:32053480-32055853	chr10:32053484-32055853		chr10:32053480-32053483	chr10:32053479-32053480		100	100	91.18	100	95.56	100	100	92	90.24	100	100	100	100	88.89	NA	100	PAN3
XLOC_003518	K	intron_retention	chr10	-	chr10:32064951-32069424				chr10:32064950-32064951;chr10:32069424-32069425		9.09	16.22	5.71	8.11	25.71	8.33	12	5.26	11.63	22.73	NA	22.22	14.58	6.45	NA	7.69	PAN3
XLOC_003518	K	cassette	chr10	-	chr10:32079429-32081890	chr10:32079429-32080616;chr10:32080674-32081890		chr10:32080617-32080673			64	62.5	57.5	72.22	72.73	82.61	61.54	65.22	74.19	53.57	40	60.71	62.96	50.79	NA	65.91	PAN3
XLOC_003518	K	intron_retention	chr10	-	chr10:32062308-32064810				chr10:32062307-32062308;chr10:32064810-32064811		13.04	17.31	8.89	4.55	10	9.26	10	8	9.21	24.32	16.13	9.52	12.24	7.5	NA	5.33	PAN3
XLOC_003518	N	alternative_acceptor	chr10	-	chr10:32063980-32064810;chr10:32062308-32064810	chr10:32062918-32064810		chr10:32062308-32062917;chr10:32062918-32063979	chr10:32062307-32062308;chr10:32062917-32062918		6.67	6.12	6.52	4.35	3.28	7.02	9.52	7.41	6.41	13.16	12.12	6.67	9.62	7.14	NA	2.63	PAN3
XLOC_003518	K	intron_retention	chr10	-	chr10:32152809-32154659				chr10:32152808-32152809;chr10:32154659-32154660		20	NA	7.69	17.39	NA	16.67	11.43	20	4.17	NA	NA	7.41	19.23	3.57	NA	13.64	PAN3
XLOC_003518	K	intron_retention	chr10	-	chr10:32069516-32070627				chr10:32069515-32069516;chr10:32070627-32070628		12	20.69	15.38	37.93	17.95	13.79	16.22	4.55	18.18	43.48	NA	18.18	23.81	35	NA	NA	PAN3
XLOC_003518	K	intron_retention	chr10	-	chr10:32075376-32078220				chr10:32075375-32075376;chr10:32078220-32078221		0	0	4.76	7.14	0	0	5.08	3.12	2.7	7.69	NA	11.11	6.52	1.12	0	0	PAN3
XLOC_003518	K	intron_retention	chr10	-	chr10:32074472-32075213				chr10:32074471-32074472;chr10:32075213-32075214		0	0	0	0	NA	0	0	0	0	4.55	NA	13.04	5	NA	NA	0	PAN3
XLOC_003518,XLOC_003593	N	alternative_donor	chr10	-	chr10:32154727-32155456	chr10:32154727-32154858		chr10:32154859-32155456	chr10:32155456-32155457		4	7.41	5.71	4.26	12.5	6.67	3.57	6.06	6.06	10	5	2.56	11.76	7.61	NA	2.41	NA
XLOC_003525	K	intron_retention	chr10	-	chr10:32710827-32711422				chr10:32710826-32710827;chr10:32711422-32711423		NA	1.28	NA	0	1.56	0	0	0	0	NA	0	NA	6.06	10	6.82	0	GTF3A
XLOC_003525	N	cassette	chr10	-	chr10:32713287-32714773;chr10:32713287-32715691	chr10:32713287-32713448;chr10:32713523-32715691,chr10:32713523-32714773		chr10:32713449-32713522			64.44	60.4	62.07	54.39	59.84	60.32	56.34	51.09	58.21	65.71	60.61	58.33	56.06	68.18	80.3	65.22	GTF3A
XLOC_003525	K	alternative_acceptor	chr10	-	chr10:32711474-32712366	chr10:32711477-32712366		chr10:32711474-32711476	chr10:32711473-32711474		NA	73.08	NA	70.37	64.58	56.41	70.27	59.57	75	NA	65	NA	67.65	NA	64.86	42.86	GTF3A
XLOC_003537	K	alternative_last_exon	chr10	-	chr10:34086210-34092897	chr10:34091495-34092897	chr10:34085848-34086209	chr10:34089947-34091494			51.35	60	53.85	53.85	57.89	55.56	60.87	56.67	54.84	NA	47.62	54.55	55.17	NA	NA	NA	NUP58
XLOC_003556	K	intron_retention	chr10	-	chr10:36079809-36080759				chr10:36079808-36079809;chr10:36080759-36080760		0	3.03	0	1.82	2.6	0	4.11	2.3	2.5	0	0	0	8.11	NA	NA	10.34	IFT88
XLOC_003558	K	intron_retention	chr10	-	chr10:36367498-36367758				chr10:36367497-36367498;chr10:36367758-36367759		71.74	70.91	66	79.66	74.51	86.36	75	77.78	84	77.27	80	62.5	75.38	85.48	77.27	83.33	ENSOARG00000014028
XLOC_003558	K	intron_retention	chr10	-	chr10:36336810-36342532				chr10:36336809-36336810;chr10:36342532-36342533		0	5.88	9.09	3.85	13.33	0	2.63	NA	11.54	NA	NA	NA	5.71	3.85	NA	3.45	ENSOARG00000014028
XLOC_003558	K	intron_retention	chr10	-	chr10:36368261-36379688				chr10:36368260-36368261;chr10:36379688-36379689		0	7.69	0	9.52	0	3.85	0	0	0	7.69	NA	13.64	2.44	0	NA	0	ENSOARG00000014028
XLOC_003559	N	alternative_donor	chr10	-	chr10:36543132-36544645	chr10:36543132-36544166		chr10:36544167-36544645	chr10:36544645-36544646		2	6.52	2.04	5.56	3.33	4.11	5.49	1.59	6.12	6.25	3.7	14.29	2.63	1.43	1.82	3.03	MPHOSPH8
XLOC_003559	K	intron_retention	chr10	-	chr10:36543132-36544645				chr10:36543131-36543132;chr10:36544645-36544646		3.92	8.51	5.88	5.56	0	2.78	9.47	0	6.12	4.26	3.7	18.92	3.9	10.39	0	8.57	MPHOSPH8
XLOC_003559	K	intron_retention	chr10	-	chr10:36546610-36547955				chr10:36546609-36546610;chr10:36547955-36547956		0	NA	0	4.76	0	0	8.77	0	0	10.71	NA	8.82	0	7.69	NA	2.22	MPHOSPH8
XLOC_003562	K	alternative_acceptor	chr10	-	chr10:36769289-36780830	chr10:36769322-36780830		chr10:36769289-36769321	chr10:36769288-36769289		83.82	100	89.19	89.29	86.87	86.75	85.71	82.69	77.78	100	87.5	NA	70.27	NA	NA	NA	RNF17
XLOC_003562	K	intron_retention	chr10	-	chr10:36827268-36829751				chr10:36827267-36827268;chr10:36829751-36829752		5.41	6.67	14.29	6.9	9.76	12.82	23.81	6.56	NA	NA	NA	NA	9.38	0	0	8.33	RNF17
XLOC_003562	K	alternative_first_exon	chr10	-	chr10:36827268-36829510;chr10:36827268-36829889,chr10:36827268-36829751	chr10:36827268-36828789	chr10:36829890-36829906	chr10:36828790-36828899			20	10	27.27	17.24	25	18.42	30.43	20.55	NA	NA	NA	NA	11.76	3.92	0	20	RNF17
XLOC_003562	K	alternative_donor	chr10	-	chr10:36745550-36746553	chr10:36745550-36746541		chr10:36746542-36746553	chr10:36746553-36746554		6.67	16.67	16.88	8.47	10.33	9.36	7.41	9.28	8.57	6.94	8.62	7.55	7.46	5.38	9.09	14.75	RNF17
XLOC_003584	K	coord_cassette	chr10	-	chr10:47967266-47969696	chr10:47967266-47968838;chr10:47968941-47969200;chr10:47969318-47969696		chr10:47968839-47968940;chr10:47969201-47969317			86.96	100	95.24	92.5	91.18	95.16	94	100	93.48	100	93.1	NA	100	NA	NA	100	DIS3
XLOC_003584	N	cassette	chr10	-	chr10:47970541-47971953	chr10:47970541-47970662;chr10:47970777-47971953		chr10:47970663-47970776			100	100	100	100	100	100	100	100	100	100	63.64	NA	100	NA	NA	100	DIS3
XLOC_003584	K	cassette	chr10	-	chr10:47967266-47969696;chr10:47967266-47969200	chr10:47967266-47968838;chr10:47968941-47969696,chr10:47968941-47969200		chr10:47968839-47968940			88.57	100	95.65	84.21	92.31	89.74	89.36	92.31	90.48	90	92.59	NA	90.24	NA	NA	85.71	DIS3
XLOC_003584	K	cassette	chr10	-	chr10:47967266-47969696;chr10:47968941-47969696	chr10:47967266-47969200,chr10:47968941-47969200;chr10:47969318-47969696		chr10:47969201-47969317			62.16	89.19	71.05	90.16	73.08	91.14	90.54	96.03	93.1	90.91	94.29	91.67	87.1	100	76.32	100	DIS3
XLOC_003584	K	intron_retention	chr10	-	chr10:47970777-47971953				chr10:47970776-47970777;chr10:47971953-47971954		50	67.86	40	51.35	23.89	43.42	34.62	44.29	38.89	30.77	39.13	41.67	NA	NA	NA	NA	DIS3
XLOC_003595	K	intron_retention	chr10	-	chr10:52803700-52811699				chr10:52803699-52803700;chr10:52811699-52811700		NA	11.11	10.34	13.04	21.74	19.23	17.39	36.67	NA	26.92	18.18	18.18	21.21	4	9.52	9.52	MYCBP2
XLOC_003595	K	intron_retention	chr10	-	chr10:52711609-52712312				chr10:52711608-52711609;chr10:52712312-52712313		8.7	0	0	2.17	5.56	10.53	1.85	4.65	0	7.55	NA	7.02	4.23	4.2	3.85	1.39	MYCBP2
XLOC_003595	K	intron_retention	chr10	-	chr10:52697695-52710630				chr10:52697694-52697695;chr10:52710630-52710631		NA	8.7	13.04	0	31.43	NA	9.68	24	14.81	23.81	19.05	13.33	11.54	4.76	NA	5.71	MYCBP2
XLOC_003595	K	intron_retention	chr10	-	chr10:52641057-52641975				chr10:52641056-52641057;chr10:52641975-52641976		NA	0	NA	0	0	NA	0	0	0	0	NA	11.54	0	1.69	0	0	MYCBP2
XLOC_003595	K	intron_retention	chr10	-	chr10:52710772-52711491				chr10:52710771-52710772;chr10:52711491-52711492		NA	0	0	3.57	8	NA	6.25	6.67	NA	14.81	NA	NA	10.42	10.2	14.29	0	MYCBP2
XLOC_003595	K	intron_retention	chr10	-	chr10:52716289-52719837				chr10:52716288-52716289;chr10:52719837-52719838		9.09	0	5	0	11.54	4	5	4.17	NA	3.57	NA	4	3.33	2.44	NA	NA	MYCBP2
XLOC_003595	K	intron_retention	chr10	-	chr10:52745974-52746823				chr10:52745973-52745974;chr10:52746823-52746824		9.52	2.22	3.33	0	2.7	8.11	1.82	10	0	3.23	3.33	1.64	0	0	NA	2.86	MYCBP2
XLOC_003595	K	intron_retention	chr10	-	chr10:52839838-52846024				chr10:52839837-52839838;chr10:52846024-52846025		NA	NA	8.82	14.71	17.39	13.79	5.77	14.29	8	13.33	NA	10.64	10.53	3.3	8.7	6.25	MYCBP2
XLOC_003595	K	intron_retention	chr10	-	chr10:52733576-52738807				chr10:52733575-52733576;chr10:52738807-52738808		NA	4.17	0	8.57	0	0	2.38	NA	NA	NA	NA	0	10.34	6.74	2.78	7.14	MYCBP2
XLOC_003595	K	cassette	chr10	-	chr10:52797044-52811699	chr10:52797044-52803591;chr10:52803700-52811699		chr10:52803592-52803699			NA	69.23	81.48	61.7	NA	71.43	71.11	NA	NA	90	NA	87.1	79.41	90	85	80.95	MYCBP2
XLOC_003595	K	intron_retention	chr10	-	chr10:52720054-52723835				chr10:52720053-52720054;chr10:52723835-52723836		NA	0	0	4.17	10	9.68	3.64	8.82	5	12.5	NA	7.89	2.44	0	4.55	4.65	MYCBP2
XLOC_003595	N	alternative_donor	chr10	-	chr10:52803700-52811699	chr10:52803700-52811209		chr10:52811210-52811699	chr10:52811699-52811700		NA	4	3.7	4.76	NA	0	5	5	NA	13.64	10	10	3.7	0	NA	1.72	MYCBP2
XLOC_003595	K	intron_retention	chr10	-	chr10:52714752-52716232				chr10:52714751-52714752;chr10:52716232-52716233		20	0	4.76	5.26	12.82	13.33	9.8	9.68	NA	15.62	NA	9.68	9.09	6	NA	7.32	MYCBP2
XLOC_003595	K	intron_retention	chr10	-	chr10:52747031-52749175				chr10:52747030-52747031;chr10:52749175-52749176		NA	2.27	0	7.69	7.14	8.82	5.63	NA	7.14	11.43	NA	4.08	6.52	3.81	0	2.56	MYCBP2
XLOC_003595	K	intron_retention	chr10	-	chr10:52729362-52730538				chr10:52729361-52729362;chr10:52730538-52730539		NA	0	9.52	3.45	7.14	4.55	8.57	NA	NA	7.69	NA	11.54	3.45	0	NA	0	MYCBP2
XLOC_003595	K	intron_retention	chr10	-	chr10:52726810-52729311				chr10:52726809-52726810;chr10:52729311-52729312		NA	3.57	3.7	5.56	2.27	6.9	6.67	14.29	NA	6.67	4.35	0	0	0	NA	4.44	MYCBP2
XLOC_003595	K	intron_retention	chr10	-	chr10:52797044-52803591				chr10:52797043-52797044;chr10:52803591-52803592		NA	11.11	6.25	20.45	NA	27.27	8.7	NA	NA	20	NA	10.53	6.12	9.68	11.54	8.33	MYCBP2
XLOC_003595,XLOC_003606	N	alternative_donor	chr10	-	chr10:52697695-52710630	chr10:52697695-52700495		chr10:52700496-52710630	chr10:52710630-52710631		NA	8.7	9.09	16.67	11.11	NA	12.5	9.52	8	20	15	16.13	11.54	3.23	NA	5.71	NA
XLOC_003605	K	intron_retention	chr10	-	chr10:54951040-54956709				chr10:54951039-54951040;chr10:54956709-54956710		0	NA	0	9.68	NA	0	0	NA	12.5	0	NA	11.11	7.14	3.85	NA	0	RBM26
XLOC_003605	K	intron_retention	chr10	-	chr10:54947526-54949666				chr10:54947525-54947526;chr10:54949666-54949667		NA	0	3.03	2.04	6.06	0	3.77	3.33	0	12.5	NA	0	NA	0	NA	0	RBM26
XLOC_003605	K	intron_retention	chr10	-	chr10:54959251-54960936				chr10:54959250-54959251;chr10:54960936-54960937		0	0	0	5	0	0	0	0	6.67	12.5	5	6.38	1.67	0	NA	0	RBM26
XLOC_003605	K	alternative_acceptor	chr10	-	chr10:54946636-54947360	chr10:54946645-54947360		chr10:54946636-54946644	chr10:54946635-54946636		NA	NA	70.97	57.89	71.43	64	56.25	70.37	57.14	66.67	50	64.29	NA	61.9	45.45	60.53	RBM26
XLOC_003605	K	intron_retention	chr10	-	chr10:54938987-54946512				chr10:54938986-54938987;chr10:54946512-54946513		11.43	14.29	9.38	5.13	15	12.07	9.88	6.9	7.32	9.09	28.57	11.43	3.7	5.26	0	6.67	RBM26
XLOC_003605	K	cassette	chr10	-	chr10:54938987-54946512	chr10:54938987-54945169;chr10:54945242-54946512		chr10:54945170-54945241			3.12	7.69	9.38	13.95	12.82	3.77	5.19	12.9	5	9.09	NA	11.43	10.34	12.9	5.88	9.68	RBM26
XLOC_003605	K	alternative_last_exon	chr10	-	chr10:54919015-54920050;chr10:54912910-54920050,chr10:54912913-54920050	chr10:54918447-54920050	chr10:54910046-54912909	chr10:54917769-54918446			62.79	56.52	72.22	67.35	54.39	64.47	70.18	52.17	53.85	62.79	66.67	71.74	52.17	NA	NA	NA	RBM26
XLOC_003605	K	alternative_first_exon	chr10	-	chr10:54961915-54963760,chr10:54961915-54963766;chr10:54961915-54966456	chr10:54961915-54963882	chr10:54966457-54966593	chr10:54963883-54963958			NA	13.64	5.88	7.55	26.92	13.79	9.09	7.14	13.51	16.67	11.11	7.89	10.42	17.39	NA	10	RBM26
XLOC_003605	K	intron_retention	chr10	-	chr10:54937539-54938474				chr10:54937538-54937539;chr10:54938474-54938475		2.5	8	0	0	20.83	7.35	2.17	12.82	6.38	9.68	7.14	2.5	6.45	NA	NA	NA	RBM26
XLOC_003638	K	cassette	chr10	-	chr10:72364105-72373920	chr10:72364105-72368599;chr10:72368660-72373920		chr10:72368600-72368659		chr10:72363962-72364104;chr10:72373921-72373977	91.11	90.48	82.61	91.67	91.49	90	87.91	88.89	100	86.11	100	93.48	92.16	100	NA	94.44	DZIP1
XLOC_003638	K	alternative_acceptor	chr10	-	chr10:72368655-72373920	chr10:72368660-72373920		chr10:72368655-72368659	chr10:72368654-72368655	chr10:72373921-72373977;chr10:72368600-72368654	100	NA	100	100	100	100	100	88.46	100	100	NA	100	100	100	NA	100	DZIP1
XLOC_003652	N	alternative_acceptor	chr10	-	chr10:75468660-75472324;chr10:75468675-75472324	chr10:75469035-75472324		chr10:75468660-75468674;chr10:75468675-75469034	chr10:75468659-75468660;chr10:75468674-75468675		12.57	16.43	17.43	22.12	16.15	22.22	11.19	19.15	18.35	12.61	13.7	22	10.99	5.66	4.17	8.51	GPR18
XLOC_003652	N	alternative_acceptor	chr10	-	chr10:75469035-75472324;chr10:75468675-75472324	chr10:75468660-75472324		chr10:75468660-75468674;chr10:75468675-75469034	chr10:75468659-75468660;chr10:75468674-75468675		81.14	75.71	73.39	76.11	78.46	75.16	84.62	78.19	80.38	81.51	80.82	70	84.62	90.57	93.75	88.3	GPR18
XLOC_003652	K	intron_retention	chr10	-	chr10:75468660-75472324				chr10:75468659-75468660;chr10:75472324-75472325		14.46	17.83	20.79	18.87	13.92	19.01	9.7	16.48	14.77	12.61	11.94	22.22	9.41	7.69	3.23	7.78	GPR18
XLOC_003686	K	intron_retention	chr10	-	chr10:81672265-81672695				chr10:81672264-81672265;chr10:81672695-81672696		63.33	NA	60.71	64.06	63.16	58.14	54.39	70.97	59.46	67.86	61.54	82.14	75.93	45.45	NA	44.83	ARGLU1
XLOC_003686	K	intron_retention	chr10	-	chr10:81672754-81674555				chr10:81672753-81672754;chr10:81674555-81674556		73.53	79.31	88.24	75.68	80.49	72.34	69.23	75.68	85.71	75.68	87.1	85.71	79.22	78.67	81.4	76.19	ARGLU1
XLOC_003686	K	intron_retention	chr10	-	chr10:81672265-81674555				chr10:81672264-81672265;chr10:81674555-81674556		40.48	51.28	51.61	61.04	44	58.33	58.97	54.84	55	43.48	58.14	69.77	66.18	60.56	NA	46.67	ARGLU1
XLOC_003686,XLOC_003695	K	alternative_first_exon	chr10	-	chr10:81672265-81672641;chr10:81672265-81674555	chr10:81672265-81672695,chr10:81672265-81672645	chr10:81674556-81674781	chr10:81672696-81673252			48.48	54.79	60	57.14	56.47	67.37	51.06	68.57	65.79	53.39	49.41	56.52	52.04	23.3	51.22	35.37	NA
XLOC_003705	K	intron_retention	chr10	-	chr10:84696406-84700163				chr10:84696405-84696406;chr10:84700163-84700164		NA	0	0	5	3.45	0	0	0	NA	0	0	11.11	0	7.89	0	0	ANKRD10
XLOC_003722	K	alternative_acceptor	chr10	-	chr10:86237907-86237996	chr10:86237913-86237996		chr10:86237907-86237912	chr10:86237906-86237907		100	100	92.59	100	94.87	100	100	100	91.18	100	100	87.5	100	100	100	100	ENSOARG00000008646
XLOC_003722	K	alternative_last_exon	chr10	-	chr10:86234289-86235762	chr10:86234366-86235762	chr10:86234212-86234288	chr10:86234320-86234365			0	11.27	0	0	0	0	0	0	0	0	0	0	0	0	0	0	ENSOARG00000008646
XLOC_003722	K	alternative_donor	chr10	-	chr10:86234069-86234239	chr10:86234069-86234211		chr10:86234212-86234239	chr10:86234239-86234240		69.57	73.05	77.27	75.34	74.16	69.75	64.76	72.55	67.57	81.58	63.74	61.82	70.13	66.15	71.84	67.61	ENSOARG00000008646
XLOC_003722	K	alternative_donor	chr10	-	chr10:86237913-86237996;chr10:86237913-86238071	chr10:86237913-86238049		chr10:86237997-86238049;chr10:86238050-86238071	chr10:86238049-86238050;chr10:86238071-86238072		5.08	4.71	7.41	2.5	0	2.6	6.82	0	9.09	2.7	3.7	13.04	4.55	9.38	3.23	5.71	ENSOARG00000008646
XLOC_003722	K	alternative_acceptor	chr10	-	chr10:86234062-86234211	chr10:86234069-86234211		chr10:86234062-86234068	chr10:86234061-86234062		82.08	85.94	81.82	78.95	90.91	87.5	80	82.98	83.58	89.19	87.32	76.6	78.21	82.14	83.67	85.25	ENSOARG00000008646
XLOC_003722	K	alternative_donor	chr10	-	chr10:86237913-86238049;chr10:86237913-86237996	chr10:86237913-86238071		chr10:86237997-86238049;chr10:86238050-86238071	chr10:86238049-86238050;chr10:86238071-86238072		0	0	0	0	0	11.69	0	0	0	0	0	0	0	0	0	0	ENSOARG00000008646
XLOC_003737	K	coord_cassette	chr11	+	chr11:4769219-4778711	chr11:4769219-4776296;chr11:4776349-4777981;chr11:4778088-4778711		chr11:4776297-4776348;chr11:4777982-4778087			60.87	75	68	67.74	NA	72.41	80	60.98	76.19	71.43	NA	NA	88.89	84.85	81.48	79.31	TOM1L1
XLOC_003738	K	intron_retention	chr11	+	chr11:4817501-4827112				chr11:4817500-4817501;chr11:4827112-4827113		0	0	NA	4.17	0	0	11.11	0	6.45	NA	4.76	11.54	3.33	NA	NA	NA	STXBP4
XLOC_003747	K	cassette	chr11	+	chr11:7217905-7218678	chr11:7217905-7218143;chr11:7218302-7218678		chr11:7218144-7218301			NA	87.5	93.1	94.74	100	NA	89.19	90	100	80.95	NA	86.36	100	100	NA	100	DGKE
XLOC_003749	K	cassette	chr11	+	chr11:7504532-7506753	chr11:7504532-7504960;chr11:7505192-7506753		chr11:7504961-7505191			21.43	12.5	11.11	19.3	NA	19.23	13.91	NA	11.36	17.86	16.28	18.18	13.11	23.38	NA	36.49	AKAP1
XLOC_003749	K	cassette	chr11	+	chr11:7504532-7506753	chr11:7504532-7505088;chr11:7505192-7506753		chr11:7505089-7505191			15.38	6.67	6.67	9.8	NA	8.7	9.17	NA	9.3	4.17	5.26	8.16	7.02	18.06	NA	17.54	AKAP1
XLOC_003765	K	alternative_first_exon	chr11	+	chr11:10111066-10115433	chr11:10115037-10115433	chr11:10110883-10111065	chr11:10115000-10115036			0	9.09	0	0	0	0	0	0	10	0	NA	NA	0	0	NA	0	DHX40
XLOC_003766	K	alternative_last_exon	chr11	+	chr11:10206677-10211610	chr11:10206677-10207922	chr11:10211611-10211686	chr11:10207923-10207949			0	0	0	15	2.2	6.12	5.43	10.71	0	5.45	0	0	9.26	0	6.9	6.25	CLTC
XLOC_003766	K	intron_retention	chr11	+	chr11:10188528-10188777				chr11:10188527-10188528;chr11:10188777-10188778		NA	0	0	0	0	0	0	5	0	NA	NA	11.54	2.38	1.27	0	3.57	CLTC
XLOC_003771	K	intron_retention	chr11	+	chr11:10685261-10686427				chr11:10685260-10685261;chr11:10686427-10686428		0	0	0	0	3.03	8.16	3.7	10.81	2.27	2.7	8	3.12	5.88	2.27	0	0	MED13
XLOC_003771,XLOC_003947	N	alternative_acceptor	chr11	+	chr11:10605222-10613058	chr11:10605222-10612650		chr11:10612651-10613058	chr11:10613058-10613059		7.69	0	5.26	6.33	3.92	2.5	7.87	2.5	2.94	3.03	11.54	10	3.33	2.67	NA	4.62	NA
XLOC_003775	K	alternative_acceptor	chr11	+	chr11:12079707-12081514	chr11:12079707-12081412		chr11:12081413-12081514	chr11:12081514-12081515		88.46	90	100	100	95.45	100	100	98.15	100	NA	100	NA	91.18	100	NA	83.33	APPBP2
XLOC_003775	K	intron_retention	chr11	+	chr11:12051462-12055439				chr11:12051461-12051462;chr11:12055439-12055440		4.55	3.7	NA	7.69	3.57	0	11.11	0	4.17	4.17	NA	8.33	15.38	3.95	0	NA	APPBP2
XLOC_003776	K	intron_retention	chr11	+	chr11:12322474-12325856				chr11:12322473-12322474;chr11:12325856-12325857		4.17	7.32	4.88	5.36	5.08	2.7	9.38	0	2.5	7.89	NA	11.11	7.55	2.86	0	3.64	ENSOARG00000017636
XLOC_003776	K	intron_retention	chr11	+	chr11:12327204-12328230				chr11:12327203-12327204;chr11:12328230-12328231		0	0	0	4.44	1.69	NA	2.74	4.69	12.5	0	NA	0	2.27	0	NA	0	ENSOARG00000017636
XLOC_003776	K	intron_retention	chr11	+	chr11:12300775-12301303				chr11:12300774-12300775;chr11:12301303-12301304		0	0	0	0	0	0	0	0	0	0	0	13.64	0	0	NA	0	ENSOARG00000017636
XLOC_003776,XLOC_004067	N	alternative_acceptor	chr11	+	chr11:35318475-35318744;chr11:35318475-35318784;chr11:35318475-35318787	chr11:35318475-35318739		chr11:35318740-35318744;chr11:35318745-35318784;chr11:35318785-35318787	chr11:35318744-35318745;chr11:35318784-35318785;chr11:35318787-35318788		NA	87.1	91.67	75	96.15	95.45	76.19	79.17	90	NA	NA	68.97	86.21	73.33	NA	76.67	NA
XLOC_003781	K	cassette	chr11	+	chr11:12480358-12484464	chr11:12480358-12484249;chr11:12484376-12484464		chr11:12484250-12484375			83.33	75.41	80	86.24	64.95	71.31	74.05	63.11	70.79	67.24	67.44	67.8	75.42	74.19	NA	84.72	GGNBP2
XLOC_003781	K	alternative_donor	chr11	+	chr11:12493697-12495435;chr11:12493742-12495435	chr11:12493757-12495435		chr11:12493697-12493741;chr11:12493742-12493756	chr11:12493696-12493697;chr11:12493741-12493742		47.06	51.06	49.21	49.47	58.11	52.34	50.96	54.46	47.13	50.98	63.16	58.82	43.81	51.85	NA	60.98	GGNBP2
XLOC_003781	K	alternative_donor	chr11	+	chr11:12490908-12491976	chr11:12490914-12491976		chr11:12490908-12490913	chr11:12490907-12490908		23.53	25.49	20.93	22.11	21.33	27.1	33.68	19.77	24.19	31.11	21.62	26.42	23.86	22.37	23.4	21.57	GGNBP2
XLOC_003781	K	cassette	chr11	+	chr11:12508548-12509423	chr11:12508548-12509137;chr11:12509231-12509423		chr11:12509138-12509230			100	100	100	93.02	100	100	95.24	NA	NA	90	100	100	100	100	100	100	GGNBP2
XLOC_003781	K	alternative_donor	chr11	+	chr11:12493697-12495435;chr11:12493757-12495435	chr11:12493742-12495435		chr11:12493697-12493741;chr11:12493742-12493756	chr11:12493696-12493697;chr11:12493741-12493742		15.29	14.89	17.46	15.79	10.81	18.69	21.15	22.77	22.99	25.49	7.89	9.8	21.9	14.81	NA	7.32	GGNBP2
XLOC_003781	K	intron_retention	chr11	+	chr11:12493697-12495435				chr11:12493696-12493697;chr11:12495435-12495436		57.89	60	62.5	60.24	68.06	68.37	68.82	74.16	64.38	73.33	71.79	65.96	62.11	59.09	NA	63.89	GGNBP2
XLOC_003781	K	intron_retention	chr11	+	chr11:12480358-12484249				chr11:12480357-12480358;chr11:12484249-12484250		5	2.6	6.32	4.49	7.55	6.29	7.83	5.3	6.86	9.59	4.44	12.28	2.27	3.08	NA	5.49	GGNBP2
XLOC_003781	K	intron_retention	chr11	+	chr11:12493757-12495435				chr11:12493756-12493757;chr11:12495435-12495436		12.24	16.22	13.51	6.9	30.77	9.46	18.46	8.62	13.56	21.62	8.7	5.56	11.76	NA	NA	9.09	GGNBP2
XLOC_003781	K	alternative_donor	chr11	+	chr11:12493757-12495435;chr11:12493742-12495435	chr11:12493697-12495435		chr11:12493697-12493741;chr11:12493742-12493756	chr11:12493696-12493697;chr11:12493741-12493742		37.65	34.04	33.33	34.74	31.08	28.97	27.88	22.77	29.89	23.53	28.95	31.37	34.29	33.33	NA	31.71	GGNBP2
XLOC_003788	K	intron_retention	chr11	+	chr11:13349789-13351299				chr11:13349788-13349789;chr11:13351299-13351300		0	0	NA	NA	0	0	2.86	0	NA	0	NA	5	0	10.34	0	4.35	TADA2A
XLOC_003788	K	intron_retention	chr11	+	chr11:13309919-13318292				chr11:13309918-13309919;chr11:13318292-13318293		10.71	7.69	NA	30.43	10	21.21	27.59	9.68	NA	9.52	20	NA	18.75	21.21	5.56	29.63	TADA2A
XLOC_003788,XLOC_003941	N	alternative_acceptor	chr11	+	chr11:13309919-13318292	chr11:13309919-13317403		chr11:13317404-13318292	chr11:13318292-13318293		3.85	7.69	NA	27.27	10	13.33	16	9.68	NA	9.52	NA	NA	16.13	13.33	5.56	20.83	NA
XLOC_003812	K	alternative_first_exon	chr11	+	chr11:14711046-14716419	chr11:14713628-14716419	chr11:14710766-14711045	chr11:14713475-14713627			92	93.98	93.41	91.74	96.59	91.77	98.9	93.61	98.64	96.59	98.39	100	89.38	87.5	67.57	85.96	CCT6B
XLOC_003827	K	alternative_first_exon	chr11	+	chr11:17857589-17858806	chr11:17858602-17858806	chr11:17857511-17857588	chr11:17858442-17858601			18.18	21.21	NA	NA	19.05	12.2	14.29	23.81	13.33	17.39	NA	NA	28.57	6.67	21.43	18.18	UTP6
XLOC_003829	N	alternative_donor	chr11	+	chr11:17882638-17883401	chr11:17882702-17883401		chr11:17882638-17882701	chr11:17882637-17882638		89.8	96.97	91.18	94.12	96.81	94.55	95.18	100	91.89	95.12	100	85.71	96.36	94.03	95.4	93.48	COPRS
XLOC_003870,XLOC_003958	K	alternative_last_exon	chr11	+	chr11:26668959-26669501	chr11:26668959-26669211	chr11:26669502-26669863	chr11:26669212-26669381			9.92	12.99	14.93	10.07	6.59	10.43	12.57	11.11	8.99	12.71	10.71	7.79	9.68	15.62	5.59	10.1	NA
XLOC_003899	N	alternative_donor	chr11	+	chr11:22905728-22916471;chr11:22906704-22916471;chr11:22905172-22916471;chr11:22905176-22916471;chr11:22906748-22916471	chr11:22906783-22916471		chr11:22905172-22905175;chr11:22905176-22905727;chr11:22905728-22906703;chr11:22906704-22906747;chr11:22906748-22906782	chr11:22905171-22905172;chr11:22905175-22905176;chr11:22905727-22905728;chr11:22906703-22906704;chr11:22906747-22906748		3.33	3.85	0	7.32	2.68	4.48	10.71	2.84	4.44	NA	NA	NA	1.89	0	4.55	0	SRR
XLOC_003899	K	intron_retention	chr11	+	chr11:22920038-22920519				chr11:22920037-22920038;chr11:22920519-22920520		8.25	7.92	10.71	11.86	6.63	11.76	14.29	4.8	10.81	11.63	26.32	17.24	11.11	16.36	3.73	17.54	SRR
XLOC_003899	N	alternative_donor	chr11	+	chr11:22905728-22916471;chr11:22906704-22916471;chr11:22905176-22916471;chr11:22906748-22916471;chr11:22906783-22916471	chr11:22905172-22916471		chr11:22905172-22905175;chr11:22905176-22905727;chr11:22905728-22906703;chr11:22906704-22906747;chr11:22906748-22906782	chr11:22905171-22905172;chr11:22905175-22905176;chr11:22905727-22905728;chr11:22906703-22906704;chr11:22906747-22906748		90	90.38	89.66	92.68	89.29	89.55	78.57	87.94	86.67	NA	NA	NA	86.79	85	90.91	90.48	SRR
XLOC_003899	N	alternative_donor	chr11	+	chr11:22905728-22916471;chr11:22905172-22916471;chr11:22905176-22916471;chr11:22906748-22916471;chr11:22906783-22916471	chr11:22906704-22916471		chr11:22905172-22905175;chr11:22905176-22905727;chr11:22905728-22906703;chr11:22906704-22906747;chr11:22906748-22906782	chr11:22905171-22905172;chr11:22905175-22905176;chr11:22905727-22905728;chr11:22906703-22906704;chr11:22906747-22906748		6.67	5.77	10.34	0	5.36	2.99	10.71	4.96	6.67	NA	NA	NA	5.66	15	0	9.52	SRR
XLOC_003899	K	intron_retention	chr11	+	chr11:22920730-22921060				chr11:22920729-22920730;chr11:22921060-22921061		4.59	11.57	23.26	20.27	10.19	9.23	18.39	6.25	12.9	11.59	18.75	18.42	11.82	27.27	7.55	21.21	SRR
XLOC_003899	K	intron_retention	chr11	+	chr11:22905172-22916471				chr11:22905171-22905172;chr11:22916471-22916472		5.26	6	10.34	7.32	8.26	7.69	18.52	9.49	9.3	NA	NA	NA	11.54	NA	6.98	13.64	SRR
XLOC_003927	N	alternative_acceptor	chr11	+	chr11:25695452-25696296;chr11:25695452-25696316;chr11:25695452-25696293	chr11:25695452-25696313		chr11:25696294-25696296;chr11:25696297-25696313;chr11:25696314-25696316	chr11:25696296-25696297;chr11:25696313-25696314;chr11:25696316-25696317		80	81.13	80.65	73.68	79.73	75.76	72.13	75.27	67.92	80.56	100	NA	75	90.32	76.67	NA	DERL2
XLOC_003927	N	alternative_first_exon	chr11	+	chr11:25695898-25696313;chr11:25694853-25696313,chr11:25695103-25696313,chr11:25694981-25696313	chr11:25695452-25696313	chr11:25695866-25695897	chr11:25695341-25695451			82.54	76.81	76.19	100	63.25	95.52	82.81	91.3	80	92.31	75.68	NA	86.44	81.82	80.82	76.92	DERL2
XLOC_003927	N	alternative_acceptor	chr11	+	chr11:25695452-25696296;chr11:25695452-25696313;chr11:25695452-25696293	chr11:25695452-25696316		chr11:25696294-25696296;chr11:25696297-25696313;chr11:25696314-25696316	chr11:25696296-25696297;chr11:25696313-25696314;chr11:25696316-25696317		20	15.09	19.35	23.68	18.92	24.24	22.95	24.73	30.19	19.44	0	NA	25	9.68	23.33	NA	DERL2
XLOC_003927	N	alternative_first_exon	chr11	+	chr11:25695898-25696313;chr11:25695452-25696313	chr11:25694853-25696313,chr11:25695103-25696313,chr11:25694981-25696313	chr11:25695866-25695897;chr11:25695341-25695451	None			9.52	15.94	19.05	0	28.21	4.48	17.19	8.7	16.36	0	16.22	NA	13.56	18.18	19.18	23.08	DERL2
XLOC_003927	K	cassette	chr11	+	chr11:25698405-25700529	chr11:25698405-25699489;chr11:25699584-25700529		chr11:25699490-25699583			82.93	78.1	80.95	68.18	76.63	81.43	83.84	78.47	83	81.36	81.25	91.43	83.33	75.76	82	88.1	DERL2
XLOC_003929	K	intron_retention	chr11	+	chr11:25769291-25769425				chr11:25769290-25769291;chr11:25769425-25769426		2.22	2.13	0	4.17	2.61	3.95	5.56	1.05	2	8.51	6.25	7.5	5.38	11.32	12.12	6.52	NUP88
XLOC_003929	K	intron_retention	chr11	+	chr11:25757843-25759942				chr11:25757842-25757843;chr11:25759942-25759943		0	0	0	0	3.7	0	2.86	0	0	12.5	NA	5	3.57	2.7	2.56	4.55	NUP88
XLOC_003929	K	intron_retention	chr11	+	chr11:25761011-25763572				chr11:25761010-25761011;chr11:25763572-25763573		5.56	0	3.23	0	NA	3.45	12.82	4.55	0	5.71	2.63	3.33	1.39	7.14	0	8.7	NUP88
XLOC_003929	N	alternative_acceptor	chr11	+	chr11:25757843-25759942	chr11:25757843-25757951		chr11:25757952-25759942	chr11:25759942-25759943		2.86	4	4	4.76	3.7	1.96	5.56	3.45	2.94	8.7	NA	13.64	3.57	2.7	0	4.55	NUP88
XLOC_003929	K	intron_retention	chr11	+	chr11:25760130-25760862				chr11:25760129-25760130;chr11:25760862-25760863		0	0	0	0	0	0	0	0	0	0	3.7	14.29	1.79	4.44	0	0	NUP88
XLOC_003929	K	intron_retention	chr11	+	chr11:25749535-25752460				chr11:25749534-25749535;chr11:25752460-25752461		2.56	0	12.5	4.35	2.47	2.94	6.78	2.82	5.41	3.33	6.52	6.45	3.7	2.82	0	0	NUP88
XLOC_003929,XLOC_004308	K	alternative_acceptor	chr11	+	chr11:25754370-25757668	chr11:25754370-25757665		chr11:25757666-25757668	chr11:25757668-25757669		90	87.1	87.5	79.41	84.62	89.19	92.31	83.02	86.67	87.5	80	NA	83.33	83.93	80.49	80	NA
XLOC_003945	K	intron_retention	chr11	+	chr11:26427940-26428640				chr11:26427939-26427940;chr11:26428640-26428641		0	10.81	0	2.94	5.36	4.23	1.72	2.56	4.44	2	0	0	1.64	6.82	3.03	0	RNASEK
XLOC_003945	K	alternative_donor	chr11	+	chr11:26427936-26428640	chr11:26427940-26428640		chr11:26427936-26427939	chr11:26427935-26427936		73.53	80	NA	NA	83.87	87.5	77.78	82.61	91.3	88.89	89.66	NA	83.33	87.5	72.09	80	RNASEK
XLOC_003952	K	intron_retention	chr11	+	chr11:26567458-26567552				chr11:26567457-26567458;chr11:26567552-26567553		4.55	9.09	NA	4	0	0	7.69	5.56	0	15.38	NA	NA	5.26	8.16	0	5	ACADVL
XLOC_003952	K	intron_retention	chr11	+	chr11:26567077-26567327				chr11:26567076-26567077;chr11:26567327-26567328		0	0	0	4	0	2.38	6.67	7.14	3.45	0	4.17	NA	4.17	10.91	0	3.03	ACADVL
XLOC_003952	K	intron_retention	chr11	+	chr11:26567679-26568007				chr11:26567678-26567679;chr11:26568007-26568008		4.17	0	NA	0	2.86	0	0	7.14	4.17	8.7	NA	NA	7.14	10.81	0	0	ACADVL
XLOC_003953	K	alternative_first_exon	chr11	+	chr11:26594747-26595145,chr11:26594720-26595145,chr11:26593589-26595145,chr11:26594300-26595145,chr11:26594780-26595145,chr11:26586875-26595145;chr11:26593944-26595145;chr11:26594714-26595145,chr11:26594830-26595145	chr11:26594990-26595145	chr11:26593939-26593943;chr11:26594609-26594713	chr11:26594896-26594989			5.56	4.48	6.06	10.26	4.17	0	6.67	NA	9.52	9.52	10	4.35	6.25	4.23	9.38	0	ELP5
XLOC_003953	N	cassette	chr11	+	chr11:26595372-26598743	chr11:26595372-26597436;chr11:26597658-26598743		chr11:26597437-26597657			90.41	94.12	96.25	97.2	94.12	93.68	95.42	87.5	91.49	95.74	92.31	100	96.59	95.74	82.98	96.59	ELP5
XLOC_003953	K	alternative_first_exon	chr11	+	chr11:26594747-26595145,chr11:26594720-26595145,chr11:26593589-26595145,chr11:26594300-26595145,chr11:26594780-26595145,chr11:26586875-26595145;chr11:26593944-26595145;chr11:26594990-26595145	chr11:26594714-26595145,chr11:26594830-26595145	chr11:26593939-26593943;chr11:26594896-26594989	chr11:26594609-26594713			83.33	64.18	66.67	66.67	79.17	71.11	63.33	NA	71.43	71.43	80	82.61	65.62	69.01	56.25	66.67	ELP5
XLOC_003953	K	alternative_donor	chr11	+	chr11:26594714-26595145	chr11:26594830-26595145		chr11:26594714-26594829	chr11:26594713-26594714		79.31	65.96	86.96	64.52	70	68.57	56.52	NA	NA	NA	60	57.14	61.9	66.07	70	74.29	ELP5
XLOC_003958	N	alternative_first_exon	chr11	+	chr11:26668037-26668574,chr11:26668179-26668574	chr11:26668317-26668574	chr11:26667927-26668036	chr11:26668258-26668316			1.92	2.44	2.44	5.88	2.35	0	5.48	4.23	0	4.76	10	0	6.41	0	5.71	5.26	ENSOARG00000012160
XLOC_003958	K	intron_retention	chr11	+	chr11:26668179-26668590				chr11:26668178-26668179;chr11:26668590-26668591		91.89	100	100	79.41	78.95	83.02	95.16	75.68	89.29	88.46	100	100	100	100	79.55	100	ENSOARG00000012160
XLOC_003958	K	intron_retention	chr11	+	chr11:26668179-26668574				chr11:26668178-26668179;chr11:26668574-26668575		26.09	21.8	21.74	26.74	21.13	23.81	31.82	19.23	25	23.88	29.41	32.73	31.75	34.78	20.18	34.62	ENSOARG00000012160
XLOC_003958	K	alternative_acceptor	chr11	+	chr11:26668179-26668590;chr11:26668179-26668574	chr11:26668179-26668535		chr11:26668536-26668574;chr11:26668575-26668590	chr11:26668574-26668575;chr11:26668590-26668591		47.92	44.53	40.98	42.5	36.96	42.86	47.06	38	40.58	46.27	50	44.9	45.54	49.21	42.11	52	ENSOARG00000012160
XLOC_003958	K	cassette	chr11	+	chr11:26666913-26667444	chr11:26666913-26667237;chr11:26667317-26667444		chr11:26667238-26667316			90.48	92.59	91.3	100	89.01	84.09	90.7	100	100	76.79	80.49	100	100	92.54	84.52	85.94	ENSOARG00000012160
XLOC_003958	K	alternative_donor	chr11	+	chr11:26668734-26668820;chr11:26668737-26668820	chr11:26668729-26668820		chr11:26668729-26668733;chr11:26668734-26668736	chr11:26668728-26668729;chr11:26668733-26668734		0	10.42	0	0	0	0	0	0	0	0	0	0	0	0	0	0	ENSOARG00000012160
XLOC_003958	K	cassette	chr11	+	chr11:26666913-26667444	chr11:26666913-26667240;chr11:26667346-26667444		chr11:26667241-26667345			90.59	92.73	90.48	100	89.13	87.61	91.01	100	100	78.69	81.82	100	100	92.42	85.56	82.35	ENSOARG00000012160
XLOC_003958	K	intron_retention	chr11	+	chr11:26668179-26668535				chr11:26668178-26668179;chr11:26668535-26668536		3.85	5.71	9.09	17.95	4.49	8.18	12.87	5.33	10.2	7.94	6.78	24.39	16.09	24.56	5.1	17.57	ENSOARG00000012160
XLOC_003958	K	intron_retention	chr11	+	chr11:26667832-26667926				chr11:26667831-26667832;chr11:26667926-26667927		4.27	5.28	6.54	8.76	4.74	5.88	15.88	3.83	6.84	8.63	7.45	10.31	6.99	13.16	6.96	6.82	ENSOARG00000012160
XLOC_003958	N	alternative_acceptor	chr11	+	chr11:26666913-26667345;chr11:26666913-26667237	chr11:26666913-26667240		chr11:26667238-26667240;chr11:26667241-26667345	chr11:26667240-26667241;chr11:26667345-26667346		12.7	10.71	3.23	7.41	9.84	13.85	8.47	12	2.94	10.81	0	3.45	12.9	15.09	7.41	2.44	ENSOARG00000012160
XLOC_003958	K	alternative_first_exon	chr11	+	chr11:26666168-26666738	chr11:26666642-26666738	chr11:26666055-26666167	chr11:26666343-26666641			97.67	100	100	100	91.18	94.92	100	91.43	96.15	100	100	NA	94.64	97.06	100	88.89	ENSOARG00000012160
XLOC_003958	K	cassette	chr11	+	chr11:26666913-26667444	chr11:26666913-26667237;chr11:26667346-26667444		chr11:26667238-26667345			94.24	95.77	95	100	93.38	91.91	94.87	100	100	86.46	89.47	100	100	95.54	91.03	91.09	ENSOARG00000012160
XLOC_003958	N	cassette	chr11	+	chr11:26667832-26668574;chr11:26667832-26668535	chr11:26667832-26667926;chr11:26668037-26668535,chr11:26668037-26668574		chr11:26667927-26668036			90.48	88.28	84.21	91.09	91.06	89.47	90.36	89.91	90.32	92.65	84	93.02	85.05	83.93	82.81	90	ENSOARG00000012160
XLOC_003958	K	intron_retention	chr11	+	chr11:26666168-26666738				chr11:26666167-26666168;chr11:26666738-26666739		93.75	100	100	100	90.24	93.44	100	90.7	93.75	100	100	NA	91.3	95.74	100	86.84	ENSOARG00000012160
XLOC_003958	K	intron_retention	chr11	+	chr11:26668934-26669501				chr11:26668933-26668934;chr11:26669501-26669502		72	69.44	NA	66.67	72.5	80	82.35	68.97	62.5	72	66.67	63.64	76.74	NA	82.22	69.23	ENSOARG00000012160
XLOC_003958	K	alternative_acceptor	chr11	+	chr11:26668179-26668590;chr11:26668179-26668535	chr11:26668179-26668574		chr11:26668536-26668574;chr11:26668575-26668590	chr11:26668574-26668575;chr11:26668590-26668591		48.96	55.47	59.02	48.75	54.35	50	50.74	53	55.07	49.25	50	55.1	54.46	50.79	50	48	ENSOARG00000012160
XLOC_003958	K	intron_retention	chr11	+	chr11:26669365-26669501				chr11:26669364-26669365;chr11:26669501-26669502		0	0	11.54	9.76	0	0	12	6.9	0	2.22	0	26.92	7.69	23.81	0	13.79	ENSOARG00000012160
XLOC_003958	K	intron_retention	chr11	+	chr11:26666887-26667444				chr11:26666886-26666887;chr11:26667444-26667445		80	100	NA	100	100	100	100	100	85.71	NA	NA	NA	100	100	80	100	ENSOARG00000012160
XLOC_003958	K	alternative_donor	chr11	+	chr11:26668729-26668820;chr11:26668734-26668820	chr11:26668737-26668820		chr11:26668729-26668733;chr11:26668734-26668736	chr11:26668728-26668729;chr11:26668733-26668734		96.05	85.42	100	95.7	95.12	93.04	95.83	92.86	100	96.15	93.85	97.62	98.89	100	93.46	100	ENSOARG00000012160
XLOC_003958,XLOC_004200	N	alternative_acceptor	chr11	+	chr11:26666913-26667240;chr11:26666913-26667345	chr11:26666913-26667237		chr11:26667238-26667240;chr11:26667241-26667345	chr11:26667240-26667241;chr11:26667345-26667346		87.3	85.71	96.77	92.59	90.16	86.15	91.53	88	97.06	89.19	100	89.66	83.87	84.91	88.89	97.56	NA
XLOC_003963	K	intron_retention	chr11	+	chr11:26731766-26731962				chr11:26731765-26731766;chr11:26731962-26731963		100	80.43	100	83.87	82.35	95.35	100	100	100	100	NA	NA	100	100	78.46	88.89	SPEM1
XLOC_003963	K	intron_retention	chr11	+	chr11:26731766-26731959				chr11:26731765-26731766;chr11:26731959-26731960		14.12	10.97	13.87	13.02	9.98	13.29	16.74	10.45	12.09	12.06	7.91	13.79	12.33	18	9.76	13.22	SPEM1
XLOC_003963	K	alternative_acceptor	chr11	+	chr11:26731609-26731707;chr11:26731609-26731718	chr11:26731609-26731740		chr11:26731708-26731718;chr11:26731719-26731740	chr11:26731718-26731719;chr11:26731740-26731741		0	0	14.29	0	10.71	8.93	0	15.25	8.57	0	0	NA	0	0	9.46	0	SPEM1
XLOC_003963	K	intron_retention	chr11	+	chr11:26731766-26731915				chr11:26731765-26731766;chr11:26731915-26731916		23.81	14.29	20.83	8.82	9.8	15	19.15	5.56	18.18	12.5	11.54	NA	4.88	16.13	8.33	7.14	SPEM1
XLOC_003963	K	alternative_acceptor	chr11	+	chr11:26731609-26731740;chr11:26731609-26731718	chr11:26731609-26731707		chr11:26731708-26731718;chr11:26731719-26731740	chr11:26731718-26731719;chr11:26731740-26731741		100	96.72	85.71	100	89.29	91.07	100	84.75	91.43	100	100	NA	100	100	90.54	95.83	SPEM1
XLOC_003964	K	alternative_last_exon	chr11	+	chr11:26735991-26738048	chr11:26735991-26736545	chr11:26738049-26738106	chr11:26736546-26737070			100	100	90.91	96	NA	100	92.75	NA	NA	NA	96.3	96.88	100	NA	100	86.96	C17orf74
XLOC_003964	N	alternative_first_exon	chr11	+	chr11:26737767-26738048,chr11:26737877-26738048,chr11:26737892-26738048,chr11:26737901-26738048;chr11:26735197-26738048	chr11:26735991-26738048	chr11:26737714-26737766;chr11:26734667-26735196	chr11:26735875-26735990			NA	0	17.24	5	12	0	9.43	NA	NA	NA	NA	8.7	0	0	0	7.14	C17orf74
XLOC_003964	K	cassette	chr11	+	chr11:26735197-26735558	chr11:26735197-26735361;chr11:26735420-26735558		chr11:26735362-26735419			80.85	100	83.82	85.14	84.38	92.68	91.53	92.11	94.29	85.11	92.16	87.5	89.83	78.69	75	85.11	C17orf74
XLOC_003964	N	alternative_first_exon	chr11	+	chr11:26735197-26738048;chr11:26735991-26738048	chr11:26737767-26738048,chr11:26737877-26738048,chr11:26737892-26738048,chr11:26737901-26738048	chr11:26734667-26735196;chr11:26735875-26735990	chr11:26737714-26737766			NA	100	82.76	95	88	100	90.57	NA	NA	NA	NA	91.3	100	100	97.67	92.86	C17orf74
XLOC_003972	K	alternative_first_exon	chr11	+	chr11:26865503-26866242;chr11:26865489-26866242;chr11:26865969-26866242;chr11:26865110-26866242;chr11:26863055-26866242	chr11:26864922-26866242	chr11:26865466-26865488;chr11:26865899-26865968;chr11:26865062-26865109;chr11:26863004-26863054	chr11:26864665-26864921			86.49	83.33	95.83	80	100	80.43	93.75	88.37	100	90	82.61	NA	86.67	87.5	90.32	85	ENSOARG00000014311
XLOC_003972	K	alternative_first_exon	chr11	+	chr11:26865503-26866242;chr11:26865489-26866242;chr11:26865969-26866242;chr11:26864922-26866242;chr11:26863055-26866242	chr11:26865110-26866242	chr11:26865466-26865488;chr11:26865899-26865968;chr11:26864665-26864921;chr11:26863004-26863054	chr11:26865062-26865109			5.41	9.52	0	10	0	4.35	6.25	0	0	0	8.7	NA	6.67	4.17	4.3	10	ENSOARG00000014311
XLOC_003972	K	intron_retention	chr11	+	chr11:26869304-26869465				chr11:26869303-26869304;chr11:26869465-26869466		73.05	100	23.48	21.46	22.75	21.95	22.48	21.08	100	21.54	20.44	19.69	20.09	100	22.78	18.95	ENSOARG00000014311
XLOC_003972	K	intron_retention	chr11	+	chr11:26869322-26869537				chr11:26869321-26869322;chr11:26869537-26869538		100	100	100	100	100	100	94.2	88.66	95.76	87.85	100	93.1	100	100	100	100	ENSOARG00000014311
XLOC_003972	K	alternative_first_exon	chr11	+	chr11:26865503-26866242;chr11:26865489-26866242;chr11:26864922-26866242;chr11:26865110-26866242;chr11:26863055-26866242	chr11:26865969-26866242	chr11:26865466-26865488;chr11:26864665-26864921;chr11:26865062-26865109;chr11:26863004-26863054	chr11:26865899-26865968			0	0	4.17	6.67	0	8.7	0	2.33	0	10	8.7	NA	0	0	5.38	0	ENSOARG00000014311
XLOC_003998	N	alternative_donor	chr11	+	chr11:27466474-27466719;chr11:27466631-27466719	chr11:27466610-27466719		chr11:27466474-27466609;chr11:27466610-27466630	chr11:27466473-27466474;chr11:27466609-27466610		22.78	22.5	21.43	21.13	19.2	19.41	22.43	16.77	19.83	20	24.49	NA	22	19.35	27.27	15.69	RANGRF
XLOC_003998	N	alternative_donor	chr11	+	chr11:27466474-27466719;chr11:27466610-27466719	chr11:27466631-27466719		chr11:27466474-27466609;chr11:27466610-27466630	chr11:27466473-27466474;chr11:27466609-27466610		68.99	73.75	73.81	73.24	80.8	75.29	70.09	77.64	73.28	80	69.39	NA	78	80.65	68.48	78.43	RANGRF
XLOC_004000	K	alternative_donor	chr11	+	chr11:27517268-27517598	chr11:27517290-27517598		chr11:27517268-27517289	chr11:27517267-27517268		11.32	8.7	9.38	12.5	12.5	10.42	13.54	12.07	16.22	NA	20	NA	6.82	12.2	16.67	11.86	ODF4
XLOC_004000	N	cassette	chr11	+	chr11:27513734-27517598	chr11:27513734-27517093;chr11:27517290-27517598		chr11:27517094-27517289			78.95	78.57	NA	76	77.97	75.68	80	100	77.78	NA	NA	NA	83.33	79.31	100	65.38	ODF4
XLOC_004000	N	cassette	chr11	+	chr11:27513734-27517598	chr11:27513734-27517093;chr11:27517268-27517598		chr11:27517094-27517267			84	85	100	84.21	84.52	81.63	86.89	100	82.35	NA	NA	NA	88.1	84.21	100	76.92	ODF4
XLOC_004000	K	alternative_acceptor	chr11	+	chr11:27513734-27517097	chr11:27513734-27517093		chr11:27517094-27517097	chr11:27517097-27517098		68	46.15	NA	33.33	46.81	48.57	37.84	37.93	43.48	NA	NA	NA	51.52	34.48	37.5	NA	ODF4
XLOC_004000	N	cassette	chr11	+	chr11:27513734-27517598	chr11:27513734-27517097;chr11:27517290-27517598		chr11:27517098-27517289			73.33	76	NA	76	75	70.97	79.49	100	75	NA	NA	NA	79.17	78.57	100	65.38	ODF4
XLOC_004000	N	cassette	chr11	+	chr11:27513734-27517598	chr11:27513734-27517097;chr11:27517268-27517598		chr11:27517098-27517267			80.49	83.78	100	84.21	82.67	79.07	86.21	100	80.65	NA	NA	NA	86.11	84.21	100	76.92	ODF4
XLOC_004002	K	intron_retention	chr11	+	chr11:27610286-27616724				chr11:27610285-27610286;chr11:27616724-27616725		0	7.41	NA	8.7	5	13.33	12.5	4	NA	NA	0	NA	8.82	8.57	0	18.18	NDEL1
XLOC_004002	N	alternative_donor	chr11	+	chr11:27610286-27616724	chr11:27613427-27616724		chr11:27610286-27613426	chr11:27610285-27610286		14.29	24.24	33.33	32.26	29.63	23.53	28.21	17.24	38.1	30.43	8.7	29.17	16.22	20	9.68	30.77	NDEL1
XLOC_004002	K	intron_retention	chr11	+	chr11:27594978-27595859				chr11:27594977-27594978;chr11:27595859-27595860		3.39	2.33	11.76	3.9	3.53	4.55	2.94	4.88	0	7.69	0	11.43	3.17	5.13	NA	8.77	NDEL1
XLOC_004002,XLOC_004190	K	alternative_acceptor	chr11	+	chr11:42323175-42323831	chr11:42323175-42323814		chr11:42323815-42323831	chr11:42323831-42323832		100	100	100	NA	85.71	100	85.71	100	100	NA	NA	NA	100	92	87.5	NA	NA
XLOC_004031	K	intron_retention	chr11	+	chr11:33031898-33032797				chr11:33031897-33031898;chr11:33032797-33032798		NA	4	7.69	42.86	0	7.14	8.51	NA	12.82	15	10.53	NA	6.85	4.44	NA	4.65	ZSWIM7
XLOC_004031	K	alternative_donor	chr11	+	chr11:33037001-33038263	chr11:33037036-33038263		chr11:33037001-33037035	chr11:33037000-33037001		16	18.18	18.42	23.81	24	17.24	25	11.54	18	23.81	23.26	21.43	25	29.85	19.67	21.95	ZSWIM7
XLOC_004034	K	cassette	chr11	+	chr11:33374730-33386972	chr11:33374730-33380249;chr11:33380422-33386972		chr11:33380250-33380421			100	100	94.83	100	NA	100	100	NA	100	100	100	88.89	93.75	100	NA	94.44	ULK2
XLOC_004034	K	intron_retention	chr11	+	chr11:33401870-33402246				chr11:33401869-33401870;chr11:33402246-33402247		NA	0	2.56	0	0	2.27	4.92	NA	0	0	0	10	0	2.08	4.65	0	ULK2
XLOC_004039	K	alternative_acceptor	chr11	+	chr11:33653592-33656104;chr11:33653592-33656058	chr11:33653592-33656096		chr11:33656059-33656096;chr11:33656097-33656104	chr11:33656096-33656097;chr11:33656104-33656105		88.57	83.67	84.85	76.19	NA	78.57	88.89	85.71	83.87	NA	100	NA	94.12	NA	NA	81.48	B9D1
XLOC_004039	K	alternative_acceptor	chr11	+	chr11:33653592-33656096;chr11:33653592-33656104	chr11:33653592-33656058		chr11:33656059-33656096;chr11:33656097-33656104	chr11:33656096-33656097;chr11:33656104-33656105		2.86	10.2	6.06	4.76	NA	14.29	11.11	14.29	6.45	NA	0	NA	1.96	NA	NA	7.41	B9D1
XLOC_004039	K	alternative_acceptor	chr11	+	chr11:33653592-33656096;chr11:33653592-33656058	chr11:33653592-33656104		chr11:33656059-33656096;chr11:33656097-33656104	chr11:33656096-33656097;chr11:33656104-33656105		8.57	6.12	9.09	19.05	NA	7.14	0	0	9.68	NA	0	NA	3.92	NA	NA	11.11	B9D1
XLOC_004039	K	cassette	chr11	+	chr11:33656194-33656989	chr11:33656194-33656423;chr11:33656486-33656989		chr11:33656424-33656485			7.5	3.9	2.74	15.38	15	7.32	13.21	11.67	4.62	14.29	3.77	5	2.29	8.96	15.79	4.44	B9D1
XLOC_004039	K	cassette	chr11	+	chr11:33656194-33656989	chr11:33656194-33656421;chr11:33656486-33656989		chr11:33656422-33656485			13.95	6.92	8.97	27.87	30.61	15.56	30.3	19.7	8.82	25	7.27	11.63	5.19	18.67	29.41	9.47	B9D1
XLOC_004045	K	alternative_donor	chr11	+	chr11:34068803-34069515	chr11:34068810-34069515		chr11:34068803-34068809	chr11:34068802-34068803		NA	12.82	17.39	20.69	19.35	17.86	14.29	8.82	NA	NA	NA	9.52	15	17.5	15.38	11.11	ATPAF2
XLOC_004045	K	intron_retention	chr11	+	chr11:34069614-34071011				chr11:34069613-34069614;chr11:34071011-34071012		NA	3.7	4.55	5.13	0	2.86	7.5	0	0	NA	NA	NA	14.29	6.67	0	NA	ATPAF2
XLOC_004045,XLOC_004427	K	alternative_last_exon	chr11	+	chr11:60505981-60509002;chr11:60505981-60511329	chr11:60505981-60508848,chr11:60505981-60508733	chr11:60511330-60511621	chr11:60508849-60508963			79.22	75.86	83.33	75.38	75.49	76.32	78.95	85.86	73.61	83.33	82.05	67.57	83.13	85.71	81.97	70	NA
XLOC_004056	K	alternative_first_exon	chr11	+	chr11:34429507-34430612;chr11:34428995-34430612	chr11:34429590-34430612	chr11:34428889-34428994	chr11:34429493-34429589			12.73	20	16.28	15.56	7.84	8.2	17.31	10	0	13.04	11.54	7.14	9.21	8.54	12.5	12.5	COPS3
XLOC_004056	N	cassette	chr11	+	chr11:34428995-34432815;chr11:34429590-34432815;chr11:34428995-34433010	chr11:34429590-34430612,chr11:34428995-34430612;chr11:34430743-34433010,chr11:34430743-34432815		chr11:34430613-34430742			86.49	87.06	89.47	91.53	89.02	87.63	80.22	88	90.7	81.4	86.49	87.88	85.45	86.61	88.04	87.5	COPS3
XLOC_004066	K	intron_retention	chr11	+	chr11:35103812-35104311				chr11:35103811-35103812;chr11:35104311-35104312		5.49	7.94	6.35	5.1	2.16	5.62	2.27	2.43	4	7.79	NA	10	2.2	2.88	0	1.49	MBTD1
XLOC_004066	K	intron_retention	chr11	+	chr11:35079868-35081542				chr11:35079867-35079868;chr11:35081542-35081543		10.42	9.23	5.26	7.84	4.21	4.05	6.06	5.88	6.78	9.52	NA	12.5	7.41	2.74	0	7.5	MBTD1
XLOC_004066	K	alternative_acceptor	chr11	+	chr11:35081658-35082487	chr11:35081658-35082484		chr11:35082485-35082487	chr11:35082487-35082488		13.21	19.57	13.51	17.65	11.76	24.14	12.5	18.64	14	16.67	NA	NA	23.26	13.04	NA	NA	MBTD1
XLOC_004067	N	alternative_acceptor	chr11	+	chr11:35318475-35318744;chr11:35318475-35318739;chr11:35318475-35318787	chr11:35318475-35318784		chr11:35318740-35318744;chr11:35318745-35318784;chr11:35318785-35318787	chr11:35318744-35318745;chr11:35318784-35318785;chr11:35318787-35318788		NA	6.45	8.33	17.86	3.85	4.55	11.9	12.5	10	NA	NA	10.34	0	11.11	NA	16.67	SPAG9
XLOC_004067	K	intron_retention	chr11	+	chr11:35258300-35264147				chr11:35258299-35258300;chr11:35264147-35264148		7.5	10.53	11.9	9.59	12.82	14	12.07	8	11.11	23.81	10	15.15	15.15	5.56	NA	7.69	SPAG9
XLOC_004067	K	intron_retention	chr11	+	chr11:35283898-35284479				chr11:35283897-35283898;chr11:35284479-35284480		21.62	21.15	14.89	18.75	14.06	15.91	16	15.94	15.12	15.91	12.5	17.86	15.38	14.29	NA	7.32	SPAG9
XLOC_004067	K	intron_retention	chr11	+	chr11:35333655-35336335				chr11:35333654-35333655;chr11:35336335-35336336		1.85	3.92	10	0	0	3.77	4.76	4.65	3.7	3.45	NA	3.45	3.7	6.06	2.44	3.7	SPAG9
XLOC_004067	K	intron_retention	chr11	+	chr11:35321629-35322294				chr11:35321628-35321629;chr11:35322294-35322295		6.06	3.12	3.03	2.78	8.7	8.33	2.38	5.41	11.11	7.69	NA	7.41	5.13	4.35	NA	0	SPAG9
XLOC_004067	N	alternative_acceptor	chr11	+	chr11:35318475-35318744;chr11:35318475-35318784;chr11:35318475-35318739	chr11:35318475-35318787		chr11:35318740-35318744;chr11:35318745-35318784;chr11:35318785-35318787	chr11:35318744-35318745;chr11:35318784-35318785;chr11:35318787-35318788		NA	6.45	0	7.14	0	0	11.9	8.33	0	NA	NA	20.69	6.9	15.56	NA	6.67	SPAG9
XLOC_004067	K	cassette	chr11	+	chr11:35327775-35330542	chr11:35327775-35329612;chr11:35329652-35330542		chr11:35329613-35329651			9.38	0	7.5	6.12	8.47	7.14	6.25	0	4.69	14.71	NA	10.81	14	20.83	NA	4.26	SPAG9
XLOC_004067	K	intron_retention	chr11	+	chr11:35312563-35313230				chr11:35312562-35312563;chr11:35313230-35313231		7.14	9.8	4.35	9.72	10.39	14.93	7.5	8.7	4.35	5	13.16	6.82	8.96	10.28	NA	7.58	SPAG9
XLOC_004090	K	intron_retention	chr11	+	chr11:36826098-36829249				chr11:36826097-36826098;chr11:36829249-36829250		NA	5.88	0	3.85	4	7.5	6.38	2.78	4.35	NA	NA	4.17	10	NA	NA	7.14	ZNF652
XLOC_004090	K	alternative_donor	chr11	+	chr11:36825558-36829249	chr11:36826098-36829249		chr11:36825558-36826097	chr11:36825557-36825558		100	100	100	100	100	100	100	100	88.89	100	100	100	100	100	NA	100	ZNF652
XLOC_004097	K	intron_retention	chr11	+	chr11:37145158-37146102				chr11:37145157-37145158;chr11:37146102-37146103		4	12.5	0	11.11	NA	0	8.33	NA	4.55	0	0	5	12.5	0	4.55	0	SNF8
XLOC_004099	K	intron_retention	chr11	+	chr11:37274594-37274730				chr11:37274593-37274594;chr11:37274730-37274731		5.56	0	5.56	3.33	0	1.75	4.44	5.13	NA	5	NA	5	4.23	12.73	0	5.08	TTLL6
XLOC_004099	K	intron_retention	chr11	+	chr11:37287659-37288567				chr11:37287658-37287659;chr11:37288567-37288568		4.17	NA	0	7.89	9.09	8.11	8.33	4.17	NA	3.45	NA	12	4.92	10.91	9.52	14.29	TTLL6
XLOC_004099	K	intron_retention	chr11	+	chr11:37277481-37278103				chr11:37277480-37277481;chr11:37278103-37278104		NA	8.7	3.57	1.72	3.45	4.35	8.33	NA	0	NA	NA	8.33	11.36	8.11	NA	13.89	TTLL6
XLOC_004125	K	intron_retention	chr11	+	chr11:38187936-38188187				chr11:38187935-38187936;chr11:38188187-38188188		NA	28.12	23.81	40.91	NA	21.74	57.14	33.33	NA	26.09	NA	NA	38.24	44.12	35.71	38.1	MRPL10
XLOC_004128	K	coord_cassette	chr11	+	chr11:38535952-38541354	chr11:38535952-38536826;chr11:38537005-38537402;chr11:38537521-38541354		chr11:38536827-38537004;chr11:38537403-38537520			100	91.43	86.36	100	94	94.44	89.66	89.87	100	NA	NA	NA	100	100	94.44	NA	MRPL45
XLOC_004129	K	cassette	chr11	+	chr11:38585316-38589375	chr11:38585316-38587787;chr11:38587893-38589375		chr11:38587788-38587892			81.25	84.62	75.56	88.37	100	87.88	85.42	76.67	62.79	NA	NA	85.71	86	90.77	86.21	86.05	SOCS7
XLOC_004129	K	intron_retention	chr11	+	chr11:38603399-38606832				chr11:38603398-38603399;chr11:38606832-38606833		6.12	6.41	10.17	18	10	6.67	11.94	15.22	8.62	11.9	19.23	8.77	10.34	15.85	13.64	16.28	SOCS7
XLOC_004129	K	cassette	chr11	+	chr11:38587893-38589375	chr11:38587893-38588368;chr11:38588471-38589375		chr11:38588369-38588470			51.85	42.86	47.06	50	NA	40.62	55.56	51.85	31.03	NA	45	51.72	45.45	52	50	57.14	SOCS7
XLOC_004129	K	coord_cassette	chr11	+	chr11:38585316-38589375	chr11:38585316-38587787;chr11:38587893-38588368;chr11:38588471-38589375		chr11:38587788-38587892;chr11:38588369-38588470			72.73	76	63.33	82.76	NA	NA	82.05	69.57	40.74	NA	NA	80	76.67	85.37	80	79.31	SOCS7
XLOC_004129	K	cassette	chr11	+	chr11:38602832-38603244	chr11:38602832-38602962;chr11:38603061-38603244		chr11:38602963-38603060			18.18	14.81	17.57	16.46	13.79	15.58	16.84	24.49	15.48	19.15	23.68	12.5	15.04	10.61	16.22	20.27	SOCS7
XLOC_004136	K	alternative_first_exon	chr11	+	chr11:39046177-39047953,chr11:39045091-39047953,chr11:39045752-39047953;chr11:39038527-39047953	chr11:39046087-39047953,chr11:39046093-39047953	chr11:39038432-39038526	chr11:39045879-39046086			90	74.29	75	65.79	84.09	83.33	64.29	72.73	79.17	69.7	NA	50	65.71	64.29	76.67	72	LASP1
XLOC_004149	K	alternative_donor	chr11	+	chr11:39798607-39799388	chr11:39798680-39799388		chr11:39798607-39798679	chr11:39798606-39798607		92.31	91.07	100	100	97.62	95.05	95.65	94.85	88.89	90	100	NA	95.38	100	100	100	ZPBP2
XLOC_004149	K	alternative_donor	chr11	+	chr11:39788512-39788666;chr11:39788526-39788666	chr11:39788417-39788666		chr11:39788417-39788511;chr11:39788512-39788525	chr11:39788416-39788417;chr11:39788511-39788512		36.67	37.5	NA	47.83	33.33	26.83	55.88	30.51	36.36	NA	NA	NA	36.36	36	27.45	50	ZPBP2
XLOC_004149	K	alternative_donor	chr11	+	chr11:39788512-39788666;chr11:39788417-39788666	chr11:39788526-39788666		chr11:39788417-39788511;chr11:39788512-39788525	chr11:39788416-39788417;chr11:39788511-39788512		60	62.5	NA	52.17	66.67	73.17	41.18	69.49	63.64	NA	NA	NA	63.64	64	72.55	50	ZPBP2
XLOC_004149,XLOC_004431	K	alternative_acceptor	chr11	+	chr11:39788733-39789919	chr11:39788733-39789888		chr11:39789889-39789919	chr11:39789919-39789920		100	100	100	91.18	100	100	100	96.86	100	100	NA	NA	100	86.67	96.77	100	NA
XLOC_004168	K	intron_retention	chr11	+	chr11:41390987-41391680				chr11:41390986-41390987;chr11:41391680-41391681		13.68	7.04	18.42	13.24	15.89	18.29	8.14	26.74	25.64	14.55	12.12	17.14	16.95	18.06	35	11.32	EIF1
XLOC_004171	K	alternative_acceptor	chr11	+	chr11:41523919-41524132	chr11:41523919-41524128		chr11:41524129-41524132	chr11:41524132-41524133		94.52	97.75	100	96.67	100	100	100	88.89	95.95	100	100	100	100	100	100	96.94	KLHL10
XLOC_004171	K	intron_retention	chr11	+	chr11:41512061-41520999				chr11:41512060-41512061;chr11:41520999-41521000		100	94.12	100	100	100	100	100	100	100	100	100	88.89	97.1	100	NA	100	KLHL10
XLOC_004172	K	intron_retention	chr11	+	chr11:41606156-41607735				chr11:41606155-41606156;chr11:41607735-41607736		0	2.5	NA	5.56	1.85	0	11.63	NA	0	4	9.09	NA	13.64	NA	NA	0	TTC25
XLOC_004178	K	cassette	chr11	+	chr11:42057125-42059702	chr11:42057125-42058633;chr11:42058732-42059702		chr11:42058634-42058731			90.91	100	NA	92.86	100	89.74	93.33	80.95	100	100	100	89.29	92.5	100	NA	100	ATP6V0A1
XLOC_004190	K	intron_retention	chr11	+	chr11:42323912-42324467				chr11:42323911-42323912;chr11:42324467-42324468		NA	14.04	11.54	17.14	12.63	11.54	13.16	10.53	10.71	11.11	NA	23.81	13.33	10.91	4.35	14.29	CUFF.2956.2
XLOC_004190	K	intron_retention	chr11	+	chr11:42322422-42323029				chr11:42322421-42322422;chr11:42323029-42323030		4.35	4.26	5.56	10.39	3.7	4.73	8.25	2.55	5.32	7.55	2.13	2.86	5.32	10.38	0.77	13.04	CUFF.2956.2
XLOC_004190	K	cassette	chr11	+	chr11:42323175-42324467	chr11:42323175-42323831;chr11:42323912-42324467		chr11:42323832-42323911			NA	58.82	66.67	54.17	68.63	54.9	53.85	68.97	64.52	NA	NA	NA	36.67	65.62	58.33	NA	CUFF.2956.2
XLOC_004190	K	cassette	chr11	+	chr11:42323175-42324467	chr11:42323175-42323814;chr11:42323912-42324467		chr11:42323815-42323911			73.53	72.55	78.57	62.07	76.81	69.33	66.67	79.55	75	NA	66.67	NA	60.42	76.09	67.21	NA	CUFF.2956.2
XLOC_004190	K	intron_retention	chr11	+	chr11:42323175-42323814				chr11:42323174-42323175;chr11:42323814-42323815		5.56	10.91	14.58	33.33	16.42	14.1	21.62	11.11	18.18	21.74	18.52	23.81	10.91	12.5	4.55	13.64	CUFF.2956.2
XLOC_004191	K	alternative_first_exon	chr11	+	chr11:42345858-42346530	chr11:42346429-42346530	chr11:42345646-42345857	chr11:42346309-42346428			78.18	83.58	82.54	78.43	84.12	81.99	63.95	90.7	81.69	78.67	59.65	74.42	81.12	62.24	67.95	70	PSME3
XLOC_004200	K	cassette	chr11	+	chr11:42623335-42624756	chr11:42623335-42623755;chr11:42623966-42624756		chr11:42623756-42623965			93.26	94.84	93.84	94.61	94.85	91.58	93.66	100	95.78	96.1	100	91.82	94.47	93.66	89.78	93.17	NBR1
XLOC_004200	N	alternative_donor	chr11	+	chr11:42629685-42630128	chr11:42629725-42630128		chr11:42629685-42629724	chr11:42629684-42629685		13.64	8.72	10.92	8.9	13.97	8.77	8.96	19.4	13.46	6.82	9.68	8.97	10.27	8.53	24.37	6.99	NBR1
XLOC_004200	K	cassette	chr11	+	chr11:42627824-42629266	chr11:42627824-42628038;chr11:42628117-42629266		chr11:42628039-42628116			95.06	61.61	75.79	71.95	82.56	79.77	61	63.89	67.77	48.03	95.35	95.83	66.67	61.65	71.72	58.04	NBR1
XLOC_004200	K	alternative_first_exon	chr11	+	chr11:42608284-42612132,chr11:42608594-42612132	chr11:42608957-42612132	chr11:42608133-42608283	chr11:42608883-42608956			16.67	19.48	23.33	18.99	20.93	22.58	17.05	30	27.27	22.5	16.13	26.67	19.44	29.33	22.92	15.71	NBR1
XLOC_004200	K	intron_retention	chr11	+	chr11:42629685-42630128				chr11:42629684-42629685;chr11:42630128-42630129		16.79	11.11	14.52	11.33	17.61	12.36	11.17	21.74	15.89	8.89	12.5	12.35	13.25	11.94	27.42	9.52	NBR1
XLOC_004200	K	alternative_donor	chr11	+	chr11:42608284-42612132	chr11:42608594-42612132		chr11:42608284-42608593	chr11:42608283-42608284		64.29	64.86	77.78	76.07	69.37	71.26	75.2	66.67	76.81	83.33	69.57	85.71	77.55	66.3	72.34	75.56	NBR1
XLOC_004200	K	intron_retention	chr11	+	chr11:42608284-42612132				chr11:42608283-42608284;chr11:42612132-42612133		30	40	56.1	47.17	35.85	47.92	41.51	NA	46.67	57.14	30	NA	50	41.51	43.48	38.89	NBR1
XLOC_004223	K	cassette	chr11	+	chr11:43542889-43543925	chr11:43542889-43543668;chr11:43543807-43543925		chr11:43543669-43543806			40.98	35.75	30.16	41.43	40	35.48	47.76	42.42	37.38	33.82	32.81	47.37	33.65	36.17	40.28	36.84	RUNDC3A
XLOC_004223	K	cassette	chr11	+	chr11:43542889-43543925	chr11:43542889-43543673;chr11:43543807-43543925		chr11:43543674-43543806			36.28	29.45	25.42	35.94	34.88	28.57	42.62	37.7	32.32	28.57	28.33	42.86	28.87	28.57	34.03	31.43	RUNDC3A
XLOC_004237	N	alternative_acceptor	chr11	+	chr11:20398287-20399912	chr11:20398287-20399886		chr11:20399887-20399912	chr11:20399912-20399913		NA	90	100	100	100	NA	100	100	100	100	NA	NA	100	100	NA	100	HEXIM2
XLOC_004244	K	intron_retention	chr11	+	chr11:44786069-44787448				chr11:44786068-44786069;chr11:44787448-44787449		NA	1.41	NA	8.33	3.7	6.67	8.33	4.26	NA	0	NA	10	6.06	0	5	NA	CUFF.3020.1
XLOC_004247	K	intron_retention	chr11	+	chr11:45043257-45045520				chr11:45043256-45043257;chr11:45045520-45045521		0	0	5	0	2.56	6.06	13.04	0	0	NA	NA	NA	5.71	0	NA	14.29	ENSOARG00000011103
XLOC_004254	N	alternative_acceptor	chr11	+	chr11:50154437-50154813	chr11:50154437-50154521		chr11:50154522-50154813	chr11:50154813-50154814		100	90.32	100	100	89.74	100	80.77	100	100	NA	NA	NA	NA	89.19	89.36	100	EFCAB3
XLOC_004255	K	cassette	chr11	+	chr11:46382636-46393449	chr11:46382636-46383355;chr11:46383452-46393449		chr11:46383356-46383451			50	41.67	53.85	45.45	29.73	46.67	54.84	31.75	36.36	59.09	38.1	36.36	53.57	46.15	72.73	46.3	TLK2
XLOC_004255	N	cassette	chr11	+	chr11:46447657-46452711	chr11:46447657-46449046;chr11:46449186-46452711		chr11:46449047-46449185			100	100	91.67	95	80.43	100	100	87.1	100	100	NA	NA	100	NA	NA	NA	TLK2
XLOC_004260	K	intron_retention	chr11	+	chr11:47240861-47256710				chr11:47240860-47240861;chr11:47256710-47256711		100	100	100	100	NA	93.1	93.62	NA	86.36	100	88	85.71	100	92.73	86.96	90.59	ACE
XLOC_004262	K	alternative_first_exon	chr11	+	chr11:47313616-47313990	chr11:47313693-47313990	chr11:47313504-47313615	chr11:47313651-47313692			0	0	0	0	0	0	0	0	0	0	0	0	0	0	19.05	0	DCAF7
XLOC_004265	K	intron_retention	chr11	+	chr11:47482020-47482905				chr11:47482019-47482020;chr11:47482905-47482906		NA	NA	0	5	NA	0	1.79	NA	15	2.94	NA	8.11	13.16	7.69	0	3.7	DDX42
XLOC_004267	N	alternative_acceptor	chr11	+	chr11:33399917-33401694	chr11:33399917-33401690		chr11:33401691-33401694	chr11:33401694-33401695		NA	100	100	100	80.95	100	88.33	NA	80.65	NA	NA	100	93.33	88	86.36	90	ENSOARG00000013912
XLOC_004267	K	alternative_donor	chr11	+	chr11:47522560-47525139;chr11:47522548-47525139	chr11:47522689-47525139		chr11:47522548-47522559;chr11:47522560-47522688	chr11:47522547-47522548;chr11:47522559-47522560		68.52	71.01	84.78	85.37	78.85	82.89	74.63	NA	77.78	NA	86.96	NA	75.81	74.51	80.49	82.61	ENSOARG00000013912
XLOC_004267	K	alternative_donor	chr11	+	chr11:47522560-47525139;chr11:47522689-47525139	chr11:47522548-47525139		chr11:47522548-47522559;chr11:47522560-47522688	chr11:47522547-47522548;chr11:47522559-47522560		27.78	26.09	15.22	14.63	21.15	17.11	22.39	NA	17.78	NA	13.04	NA	17.74	22.55	19.51	17.39	ENSOARG00000013912
XLOC_004267	K	intron_retention	chr11	+	chr11:47529206-47529437				chr11:47529205-47529206;chr11:47529437-47529438		86.11	100	90.32	95.74	86.44	85.42	86.44	100	93.33	NA	NA	NA	100	82	80	90.91	ENSOARG00000013912
XLOC_004267	K	intron_retention	chr11	+	chr11:47527533-47528052				chr11:47527532-47527533;chr11:47528052-47528053		11.49	16.89	13.1	12.38	9.92	11.98	18.75	9.63	17.07	14.29	14.89	17.65	18.9	12.9	8.75	13.89	ENSOARG00000013912
XLOC_004274	N	cassette	chr11	+	chr11:48114137-48127601	chr11:48114137-48115478;chr11:48115595-48127601		chr11:48115479-48115594			100	100	NA	100	100	86.96	100	100	100	100	100	NA	100	100	NA	100	CEP95
XLOC_004274	N	alternative_donor	chr11	+	chr11:48137045-48137156	chr11:48137055-48137156		chr11:48137045-48137054	chr11:48137044-48137045		0	NA	NA	4.65	3.45	1.67	3.51	2.15	6.67	0	0	16.13	1.92	6.67	0	6.67	CEP95
XLOC_004274	K	intron_retention	chr11	+	chr11:48137045-48137156				chr11:48137044-48137045;chr11:48137156-48137157		0	NA	NA	8.89	4.55	4.84	5.17	3.19	12.5	4.65	0	21.21	5.56	6.67	0	10.64	CEP95
XLOC_004293	K	intron_retention	chr11	+	chr11:49769195-49784746				chr11:49769194-49769195;chr11:49784746-49784747		0	2.27	4.35	12.24	0	1.75	3.95	1.69	0	0	0	6	5.33	2.5	0	7.81	CSNK1D
XLOC_004293	K	coord_cassette	chr11	+	chr11:49786508-49798148	chr11:49786508-49788417;chr11:49788590-49789150;chr11:49789291-49798148		chr11:49788418-49788589;chr11:49789151-49789290			86	76.92	88	91.43	74.42	87.8	96.36	71.79	65	91.3	90.91	88.89	85.37	100	75	91.11	CSNK1D
XLOC_004293	K	alternative_last_exon	chr11	+	chr11:49789291-49798150;chr11:49789291-49798148	chr11:49789291-49793403,chr11:49789291-49792244	chr11:49798149-49798302	chr11:49793404-49794080			53.85	54.05	83.33	72.5	61.54	51.28	67.86	NA	57.14	74.19	63.64	78.79	64.81	80.33	72.73	70.21	CSNK1D
XLOC_004312,XLOC_004343	N	alternative_acceptor	chr11	+	chr11:52774923-52775724;chr11:52774923-52775741	chr11:52774923-52775599		chr11:52775600-52775724;chr11:52775725-52775741	chr11:52775724-52775725;chr11:52775741-52775742		26.09	NA	5.56	9.09	NA	21.74	7.69	NA	NA	6.67	NA	5.41	6.12	5.88	6.45	4.41	NA
XLOC_004313	K	intron_retention	chr11	+	chr11:50282842-50283567				chr11:50282841-50282842;chr11:50283567-50283568		25	0	33.33	39.13	9.38	12.5	41.67	2.38	21.88	32	NA	NA	43.9	33.33	13.95	NA	HGS
XLOC_004343	N	alternative_acceptor	chr11	+	chr11:52774923-52775741;chr11:52774923-52775599	chr11:52774923-52775724		chr11:52775600-52775724;chr11:52775725-52775741	chr11:52775724-52775725;chr11:52775741-52775742		17.39	NA	2.78	4.55	NA	17.39	15.38	NA	NA	6.67	NA	2.7	4.08	3.92	6.45	5.88	ENSOARG00000004141
XLOC_004343	K	intron_retention	chr11	+	chr11:52774923-52775741				chr11:52774922-52774923;chr11:52775741-52775742		45.83	27.27	17.5	20.83	NA	41.67	24.53	NA	NA	16.13	NA	15	16.98	11.54	15.62	10.29	ENSOARG00000004141
XLOC_004343	K	alternative_acceptor	chr11	+	chr11:52685075-52685178	chr11:52685075-52685175		chr11:52685176-52685178	chr11:52685178-52685179		NA	68	56.25	51.22	NA	42.31	48.75	NA	66.67	46.67	NA	57.5	55.56	53.85	NA	42.39	ENSOARG00000004141
XLOC_004353	K	intron_retention	chr11	+	chr11:54047095-54047368				chr11:54047094-54047095;chr11:54047368-54047369		NA	60.71	NA	71.43	42.86	43.9	46.67	29.41	48.15	76	NA	NA	69.23	71.43	47.62	NA	METTL23
XLOC_004353	K	intron_retention	chr11	+	chr11:54047095-54048102				chr11:54047094-54047095;chr11:54048102-54048103		14	9.03	14.71	20.72	13.45	11.17	16.41	7.6	16.36	15.56	15.94	20	14.02	9.85	7.46	15.62	METTL23
XLOC_004353	K	cassette	chr11	+	chr11:54047095-54048102	chr11:54047095-54047368;chr11:54047473-54048102		chr11:54047369-54047472			10.42	6.62	12.12	10.2	16.26	11.17	13.01	14.59	14.02	7.32	9.38	4.48	11.88	7.75	9.49	11.48	METTL23
XLOC_004353	N	alternative_acceptor	chr11	+	chr11:54048211-54048727	chr11:54048211-54048424		chr11:54048425-54048727	chr11:54048727-54048728		37.63	34.48	45.28	30	26.03	27.33	23.6	24.64	29.57	40.7	39.22	40	25.41	20.9	1.82	21.67	METTL23
XLOC_004353	K	intron_retention	chr11	+	chr11:54048211-54048727				chr11:54048210-54048211;chr11:54048727-54048728		46.3	44.93	61.84	46.15	41.3	42.33	43.8	52.29	42.55	54.05	56.34	57.14	39.33	30.26	8.47	30.88	METTL23
XLOC_004353	K	intron_retention	chr11	+	chr11:54047473-54048102				chr11:54047472-54047473;chr11:54048102-54048103		NA	41.38	41.67	54.05	34.04	39.22	40.48	28.85	43.9	54.29	47.83	NA	36.84	25.93	8.7	39.13	METTL23
XLOC_004362	K	alternative_last_exon	chr11	+	chr11:54412915-54418921	chr11:54412915-54417059	chr11:54418922-54419846	chr11:54417060-54417130			97.14	98.33	87.3	98.31	97.62	97.83	99.07	97.22	98.08	97.56	96.97	97.87	98.44	98.89	98.11	98.75	PRPSAP1
XLOC_004367	K	cassette	chr11	+	chr11:54581157-54583175	chr11:54581157-54582047;chr11:54582117-54583175		chr11:54582048-54582116			50	52.73	41.67	58.82	54.76	61.54	43.64	50	48.65	NA	44.44	NA	45.45	56.25	54.55	48.78	EXOC7
XLOC_004371	K	alternative_acceptor	chr11	+	chr11:54709422-54710022	chr11:54709422-54709996		chr11:54709997-54710022	chr11:54710022-54710023		NA	2.44	3.33	3.49	NA	10.71	4.88	0	NA	0	0	0	5.36	5.6	NA	4.13	FBF1
XLOC_004374	K	alternative_first_exon	chr11	+	chr11:54767907-54770925;chr11:54768994-54770925;chr11:54769371-54770925	chr11:54768853-54770925	chr11:54767827-54767906;chr11:54768951-54768993;chr11:54769328-54769370	chr11:54768647-54768852			100	98.11	100	90.48	93.15	90.62	94.06	89.09	91.07	100	95.24	91.89	96.1	100	93.33	100	WBP2
XLOC_004375	K	cassette	chr11	+	chr11:54789200-54789983	chr11:54789200-54789393;chr11:54789518-54789983		chr11:54789394-54789517			2.82	8.11	8.57	4.76	7.14	7.23	6.45	7.14	7.02	8.51	5.41	NA	8	11.63	8.13	18.18	UNC13D
XLOC_004377	N	alternative_first_exon	chr11	+	chr11:54824890-54829743;chr11:54825472-54829743	chr11:54829283-54829743	chr11:54825391-54825471	chr11:54829029-54829282			94.21	89.21	92.78	89.25	92.11	88.46	93.18	88.37	90.98	91.4	88.89	100	89.19	90.75	94.66	94.52	ENSOARG00000009555
XLOC_004384	K	alternative_last_exon	chr11	+	chr11:55185224-55188014	chr11:55185224-55186620	chr11:55188015-55188183	chr11:55186621-55186742			36.67	30.43	19.23	30.3	NA	23.68	29.09	32.35	27.27	18.52	NA	NA	23.81	17.14	51.61	19.44	GRB2
XLOC_004427	K	alternative_acceptor	chr11	+	chr11:60505981-60508848	chr11:60505981-60508733		chr11:60508734-60508848	chr11:60508848-60508849		100	92.59	91.11	92.45	97.96	100	96.39	93.41	100	90	100	93.75	96.3	100	95.38	100	ENSOARG00000014912
XLOC_004427	K	alternative_donor	chr11	+	chr11:60489227-60498135	chr11:60489262-60498135		chr11:60489227-60489261	chr11:60489226-60489227		84.13	70.1	68.75	71.62	76.27	80.52	84.38	81.54	76.92	72.55	80.65	76.19	82.05	86.36	80.45	77.59	ENSOARG00000014912
XLOC_004427	K	intron_retention	chr11	+	chr11:60505981-60508848				chr11:60505980-60505981;chr11:60508848-60508849		100	90	89.74	91.3	97.89	100	96.05	92.41	100	88.89	100	93.33	95.77	100	94.78	100	ENSOARG00000014912
XLOC_004453,XLOC_005064	K	alternative_first_exon	chr11	-	chr11:46627945-46635955,chr11:46627945-46635751	chr11:46627945-46633925	chr11:46635956-46635989	chr11:46633926-46634148			35.59	41.03	28.85	31.58	37.93	25	39.29	20.75	32.69	25	32.35	29.73	31.46	23.81	14.58	35.29	NA
XLOC_004463	K	alternative_acceptor	chr11	-	chr11:7325569-7328527	chr11:7325573-7328527		chr11:7325569-7325572	chr11:7325568-7325569		89.39	92.16	100	93.75	93.48	94.57	90	93.58	92.5	95.24	96.23	91.11	92.5	88.46	96.55	95	COIL
XLOC_004463	N	mutually_exclusive	chr11	-	chr11:7329146-7332610,chr11:7332640-7341061	chr11:7329146-7329263,chr11:7330375-7341061	chr11:7332611-7332639	chr11:7329264-7330374			99.44	95.31	97.45	95.68	95.9	96.34	100	93.83	95.48	97	100	93.44	97.04	93.14	80.83	96.06	COIL
XLOC_004463	N	cassette	chr11	-	chr11:7330375-7341061;chr11:7329146-7341061;chr11:7329331-7332739;chr11:7329331-7341061	chr11:7330375-7332610,chr11:7329146-7332610,chr11:7329331-7332610;chr11:7332640-7332739,chr11:7332640-7341061		chr11:7332611-7332639			14.29	37.25	27.03	34.21	25.69	34	10.17	28.57	31.11	23.81	NA	38.1	29.63	56	75.56	32.35	COIL
XLOC_004471	K	intron_retention	chr11	-	chr11:8346327-8347242				chr11:8346326-8346327;chr11:8347242-8347243		74.42	75	81.82	70.73	61.29	80.82	72.28	71.64	76.92	67.27	66.67	64.71	70.77	50	NA	71.43	SRSF1
XLOC_004471	K	intron_retention	chr11	-	chr11:8347923-8348125				chr11:8347922-8347923;chr11:8348125-8348126		23.64	27.91	24.56	28.43	27.59	28.17	23.47	31.25	18.52	24.32	31.11	26.51	20.34	16.46	13.64	17.5	SRSF1
XLOC_004471,XLOC_004672	N	alternative_donor	chr11	-	chr11:8347362-8347735	chr11:8347362-8347719		chr11:8347720-8347735	chr11:8347735-8347736		88.24	NA	100	91.07	NA	87.5	85.53	90.62	87.88	100	NA	100	92	95.24	NA	93.02	NA
XLOC_004484	N	alternative_acceptor	chr11	-	chr11:8976114-8978882	chr11:8976576-8978882		chr11:8976114-8976575	chr11:8976113-8976114		2.38	9.23	11.43	11.54	15	11.43	13.33	6.52	7.32	NA	NA	NA	11.43	2.38	NA	10	HSF5
XLOC_004484	K	intron_retention	chr11	-	chr11:8976114-8978882				chr11:8976113-8976114;chr11:8978882-8978883		0	6.35	6.06	8	10.53	8.82	13.33	4.44	0	NA	NA	NA	6.06	8.89	NA	NA	HSF5
XLOC_004484,XLOC_005068	N	alternative_donor	chr11	-	chr11:8988215-8998112;chr11:8988215-8994833	chr11:8988215-8991542		chr11:8991543-8994833;chr11:8994834-8998112	chr11:8994833-8994834;chr11:8998112-8998113		NA	9.52	6.45	6.25	4.76	7.41	17.14	4.55	4.55	NA	NA	NA	6.9	4.76	NA	10	NA
XLOC_004486	K	intron_retention	chr11	-	chr11:9025030-9025187				chr11:9025029-9025030;chr11:9025187-9025188		100	100	NA	86.21	100	NA	100	NA	100	100	100	100	100	100	100	100	ENSOARG00000010822
XLOC_004486	N	cassette	chr11	-	chr11:9025095-9025483	chr11:9025095-9025187;chr11:9025285-9025483		chr11:9025188-9025284			100	100	100	100	100	100	100	100	100	100	100	100	94.81	100	100	90	ENSOARG00000010822
XLOC_004487	K	cassette	chr11	-	chr11:9085788-9089416	chr11:9085788-9087193;chr11:9087323-9089416		chr11:9087194-9087322			92.86	90.32	92.68	90.32	92.11	89.74	85.71	94.59	100	91.3	75	69.7	88.89	81.36	NA	85.45	ENSOARG00000011009
XLOC_004487	K	intron_retention	chr11	-	chr11:9062874-9064082				chr11:9062873-9062874;chr11:9064082-9064083		0	0	0	2.27	0	2.38	0	3.45	0	3.12	NA	10	1.75	0	0	0	ENSOARG00000011009
XLOC_004487	K	intron_retention	chr11	-	chr11:9066171-9069845				chr11:9066170-9066171;chr11:9069845-9069846		0	NA	0	10	0	NA	10.2	0	NA	0	NA	NA	10.64	6	0	2.56	ENSOARG00000011009
XLOC_004487	N	cassette	chr11	-	chr11:9062404-9064082	chr11:9062404-9062821;chr11:9062874-9064082		chr11:9062822-9062873			100	100	100	100	100	100	100	89.66	100	100	NA	NA	100	100	100	100	ENSOARG00000011009
XLOC_004487	K	cassette	chr11	-	chr11:9064193-9069845	chr11:9064193-9066077;chr11:9066171-9069845		chr11:9066078-9066170			54.76	46.51	47.27	43.06	48.78	47.17	51.35	50	37.84	47.83	64	53.33	58.57	75	78.79	54.72	ENSOARG00000011009
XLOC_004487	N	cassette	chr11	-	chr11:9071135-9075410	chr11:9071135-9074027;chr11:9074103-9075410		chr11:9074028-9074102			100	NA	96.97	89.74	100	NA	96.3	100	100	100	NA	100	100	100	100	100	ENSOARG00000011009
XLOC_004487	K	cassette	chr11	-	chr11:9078122-9080706	chr11:9078122-9078639;chr11:9078703-9080706		chr11:9078640-9078702			100	88.89	100	100	100	100	100	95.65	100	100	93.55	100	100	100	NA	95.95	ENSOARG00000011009
XLOC_004487	K	intron_retention	chr11	-	chr11:9090631-9091485				chr11:9090630-9090631;chr11:9091485-9091486		0	12	2.7	0	0	3.7	5.36	NA	4.55	0	NA	13.04	2.63	8.89	NA	8	ENSOARG00000011009
XLOC_004487	K	intron_retention	chr11	-	chr11:9064193-9069845				chr11:9064192-9064193;chr11:9069845-9069846		5	4.17	3.33	12.77	8.7	12.5	20	7.14	14.81	4	NA	NA	14.71	NA	NA	7.69	ENSOARG00000011009
XLOC_004487	K	cassette	chr11	-	chr11:9069946-9074027	chr11:9069946-9071056;chr11:9071135-9074027		chr11:9071057-9071134			100	89.66	100	87.93	100	100	95.77	100	100	100	100	91.18	94.37	95.24	100	100	ENSOARG00000011009
XLOC_004487	K	intron_retention	chr11	-	chr11:9064193-9066077				chr11:9064192-9064193;chr11:9066077-9066078		2.86	2.94	2.33	12.24	6.9	5.77	14.29	6.06	14.81	2.86	3.33	16.13	7.14	10	0	5	ENSOARG00000011009
XLOC_004487	K	intron_retention	chr11	-	chr11:9078122-9078639				chr11:9078121-9078122;chr11:9078639-9078640		0	10.34	3.03	6.76	5	2.5	5.32	6.12	5.26	0	7.14	10.26	7.81	5	NA	3.49	ENSOARG00000011009
XLOC_004502	K	intron_retention	chr11	-	chr11:9497651-9510909				chr11:9497650-9497651;chr11:9510909-9510910		28.12	39.53	39.13	33.77	34.57	38.1	24.07	39.24	45.28	32.76	20	27.66	36	52.31	26.42	35.21	TRIM37
XLOC_004502	K	cassette	chr11	-	chr11:9535966-9551550	chr11:9535966-9545141;chr11:9545334-9551550		chr11:9545142-9545333			90	100	100	93.55	92.59	89.8	96.63	100	93.48	95.83	100	100	100	100	100	95.06	TRIM37
XLOC_004503	K	alternative_first_exon	chr11	-	chr11:9642650-9647177;chr11:9642650-9646370	chr11:9642650-9644173	chr11:9647178-9647354;chr11:9646371-9646441	chr11:9644174-9644207			36	28.21	0	17.14	0	14.71	19.44	16.24	18.6	18.18	25	NA	0	NA	10	15	SKA2
XLOC_004503	K	alternative_first_exon	chr11	-	chr11:9642650-9646370;chr11:9642650-9644173	chr11:9642650-9647177	chr11:9646371-9646441;chr11:9644174-9644207	chr11:9647178-9647354			56	64.1	95	80	98.57	79.41	72.22	77.78	81.4	81.82	75	NA	95.56	NA	65	75	SKA2
XLOC_004503	K	alternative_first_exon	chr11	-	chr11:9642650-9647177;chr11:9642650-9644173	chr11:9642650-9646370	chr11:9647178-9647354;chr11:9644174-9644207	chr11:9646371-9646441			8	7.69	5	2.86	1.43	5.88	8.33	5.98	0	0	0	NA	4.44	NA	25	10	SKA2
XLOC_004518	K	cassette	chr11	-	chr11:12103378-12110297	chr11:12103378-12106363;chr11:12106554-12110297		chr11:12106364-12106553			83.75	85.71	78.05	77.36	70.77	85.56	79.25	69.89	70.83	76.74	71.05	85.71	91.01	81.25	82.73	100	C17orf64
XLOC_004525	K	intron_retention	chr11	-	chr11:13392657-13393170				chr11:13392656-13392657;chr11:13393170-13393171		NA	100	100	100	91.67	80.56	83.33	NA	85	100	90	100	82.98	100	100	70.37	SYNRG
XLOC_004525	N	cassette	chr11	-	chr11:13420160-13433778;chr11:13420163-13433778;chr11:13420298-13433778	chr11:13420298-13428682,chr11:13420160-13428682,chr11:13420163-13428682;chr11:13429631-13433778		chr11:13428683-13429630			NA	68.57	65.85	66.67	59.38	70.83	68.83	NA	82.76	86.67	NA	73.33	58.93	75.28	85.19	69.81	SYNRG
XLOC_004537	K	intron_retention	chr11	-	chr11:14166165-14167703				chr11:14166164-14166165;chr11:14167703-14167704		2.94	6.9	12.5	8	11.11	21.74	8.7	NA	NA	11.54	NA	NA	0	0	NA	0	ENSOARG00000005512
XLOC_004541	K	cassette	chr11	-	chr11:14290793-14304049	chr11:14290793-14291530;chr11:14291573-14304049		chr11:14291531-14291572			50	45.45	47.35	47.81	51.89	57.2	35.88	45.65	57.46	40	44	52.05	40.24	36.55	46.15	43.92	AP2B1
XLOC_004541,XLOC_005250	N	alternative_donor	chr11	-	chr11:14291573-14304049	chr11:14291573-14300653		chr11:14300654-14304049	chr11:14304049-14304050		4.62	6.06	2.55	3.23	6.85	2.6	3.27	14.29	5.66	6.78	4.35	4.72	3.91	1.6	0	2.01	NA
XLOC_004546	K	alternative_donor	chr11	-	chr11:14557582-14558139	chr11:14557582-14558112		chr11:14558113-14558139	chr11:14558139-14558140		94.23	91.14	88	86.36	94.05	91.57	85.96	83.52	92.11	89.74	86.67	100	90.57	NA	95.96	92.59	FNDC8
XLOC_004546	K	alternative_donor	chr11	-	chr11:14558350-14560341	chr11:14558350-14560320		chr11:14560321-14560341	chr11:14560341-14560342		83.78	83.82	73.91	75.76	87.5	90.32	94.12	92.5	81.82	100	NA	NA	94.87	NA	89.71	NA	FNDC8
XLOC_004547	N	alternative_acceptor	chr11	-	chr11:14678859-14679449	chr11:14678917-14679449		chr11:14678859-14678916	chr11:14678858-14678859		NA	94.12	92.86	100	NA	100	100	85	100	100	92	100	100	96.63	100	100	LIG3
XLOC_004564	K	intron_retention	chr11	-	chr11:17340909-17341207				chr11:17340908-17340909;chr11:17341207-17341208		33.33	21.74	20	20.69	12.9	25	25	37.5	NA	20.83	NA	NA	32.14	30.77	NA	24.39	PSMD11
XLOC_004564	K	intron_retention	chr11	-	chr11:17341260-17341516				chr11:17341259-17341260;chr11:17341516-17341517		27.59	19.23	4.76	29.03	21.88	19.23	26.53	36	NA	9.68	NA	30.43	26.67	17.14	NA	11.43	PSMD11
XLOC_004564	K	intron_retention	chr11	-	chr11:17341553-17342031				chr11:17341552-17341553;chr11:17342031-17342032		16.67	20	22.22	25.93	21.43	34.48	26.09	30.43	18.18	10.34	NA	27.27	20	11.11	14.29	16.28	PSMD11
XLOC_004565	K	intron_retention	chr11	-	chr11:17429607-17430101				chr11:17429606-17429607;chr11:17430101-17430102		6.56	5.8	9.09	14.04	13.92	10.61	14.46	6.82	21.67	11.59	4.65	6	10.2	1.06	0	6.38	ZNF207
XLOC_004565	K	alternative_acceptor	chr11	-	chr11:17430157-17430295	chr11:17430178-17430295		chr11:17430157-17430177	chr11:17430156-17430157		100	90.48	100	100	100	85.71	92.11	93.75	100	100	NA	100	92.11	92.73	91.49	100	ZNF207
XLOC_004565	K	intron_retention	chr11	-	chr11:17428465-17430101				chr11:17428464-17428465;chr11:17430101-17430102		17.39	11.11	10.34	15	NA	22.86	15.62	19.23	32	NA	NA	17.39	18.52	10.34	2.94	26.09	ZNF207
XLOC_004565	K	alternative_acceptor	chr11	-	chr11:17430464-17431697	chr11:17430467-17431697		chr11:17430464-17430466	chr11:17430463-17430464		31.58	33.87	30.16	35.14	35.71	32.89	27.27	30.77	30.51	28.09	31.58	29.27	28.12	40.35	25	42.86	ZNF207
XLOC_004565	K	intron_retention	chr11	-	chr11:17423781-17424387				chr11:17423780-17423781;chr11:17424387-17424388		5	6.67	10.81	14.04	7.69	11.11	17.24	7.58	18.18	15.69	6.67	8.16	8.93	8.24	5	6.9	ZNF207
XLOC_004565	K	cassette	chr11	-	chr11:17428465-17430101	chr11:17428465-17429558;chr11:17429607-17430101		chr11:17429559-17429606			70.31	69.23	56.67	69.64	86.11	64	68.24	65.57	71.19	74.6	72.92	67.8	62.07	75.93	67.33	68.52	ZNF207
XLOC_004565	K	intron_retention	chr11	-	chr11:17428465-17429558				chr11:17428464-17428465;chr11:17429558-17429559		9.62	4.92	9.52	16.33	9.76	12.07	11.27	10.71	12.28	6	7.32	8	7.14	2.08	1.19	6.67	ZNF207
XLOC_004565	K	intron_retention	chr11	-	chr11:17425727-17426874				chr11:17425726-17425727;chr11:17426874-17426875		9.09	5.26	9.76	10	7.69	4.05	7.02	14.71	12.5	7.69	4.17	6.67	5.77	5.88	5.26	0	ZNF207
XLOC_004565	K	cassette	chr11	-	chr11:17424631-17426874	chr11:17424631-17425633;chr11:17425727-17426874		chr11:17425634-17425726			94.74	87.04	88.89	80.39	92.86	86.96	85.07	82.61	87.5	86.36	76.92	75.76	93.48	81.55	82	100	ZNF207
XLOC_004565	K	intron_retention	chr11	-	chr11:17424631-17425633				chr11:17424630-17424631;chr11:17425633-17425634		8.62	4.23	8	8.14	9.47	8.6	7.69	11.69	20	13.89	3.33	18.18	11.43	3.18	4.05	4.35	ZNF207
XLOC_004572	K	intron_retention	chr11	-	chr11:17796281-17800446				chr11:17796280-17796281;chr11:17800446-17800447		0	NA	NA	7.14	6.06	6.45	1.54	12.24	9.52	11.76	4.55	4.55	2.86	NA	NA	3.12	SUZ12
XLOC_004577	K	intron_retention	chr11	-	chr11:18288791-18289384				chr11:18288790-18288791;chr11:18289384-18289385		3.7	6.25	4.17	5.13	4.76	NA	5.71	14.29	0	0	NA	0	11.11	6.25	3.45	9.68	NF1
XLOC_004577	K	intron_retention	chr11	-	chr11:18260949-18261310				chr11:18260948-18260949;chr11:18261310-18261311		NA	12.5	3.7	2.94	7.69	0	11.43	5	0	3.12	NA	4.55	6.45	6.67	NA	3.85	NF1
XLOC_004582	K	alternative_first_exon	chr11	-	chr11:19439450-19443057	chr11:19439450-19439608	chr11:19443058-19443136	chr11:19439609-19439678			66.67	91.43	50	76.92	61.7	64.1	82.61	70.21	50	NA	50	NA	80.95	56.67	50	NA	IFT20
XLOC_004593	K	intron_retention	chr11	-	chr11:19689808-19690266				chr11:19689807-19689808;chr11:19690266-19690267		NA	12.5	8.7	6.38	9.52	29.63	5.77	NA	7.69	0	NA	5.88	17.65	5.08	12.5	8.11	KIAA0100
XLOC_004595	K	cassette	chr11	-	chr11:19760192-19763584	chr11:19760192-19762911;chr11:19763014-19763584		chr11:19762912-19763013			40.71	35.98	50	26.21	30.58	38.5	31.33	40.79	44.57	28.23	29.91	32.79	38.97	38.54	42.34	28.12	PROCA1
XLOC_004607	N	alternative_acceptor	chr11	-	chr11:20231893-20233816	chr11:20232800-20233816		chr11:20231893-20232799	chr11:20231892-20231893		11.43	NA	4.35	NA	15.69	8.51	9.52	9.62	7.5	15.62	17.39	4.76	7.5	6.9	NA	6.06	NUFIP2
XLOC_004610	K	cassette	chr11	-	chr11:20462010-20464066	chr11:20462010-20462198;chr11:20462226-20464066		chr11:20462199-20462225			2.7	19.51	11.29	13.75	NA	23.33	13.61	NA	0	NA	0	15	0	0	NA	9.24	GIT1
XLOC_004630	K	alternative_donor	chr11	-	chr11:21674028-21675013	chr11:21674028-21674955		chr11:21674956-21675013	chr11:21675013-21675014		41.67	58.06	48	58.7	70	52.38	47.73	45.45	54.17	NA	NA	NA	42.86	48	NA	47.22	MRM3
XLOC_004672	K	intron_retention	chr11	-	chr11:23819928-23821285				chr11:23819927-23819928;chr11:23821285-23821286		0	12.5	0	6.82	4.05	1.3	6.38	1.17	5.26	9.52	NA	NA	6.12	7.14	0.98	6.67	SPATA22
XLOC_004672	N	alternative_acceptor	chr11	-	chr11:23812483-23813490	chr11:23812486-23813490		chr11:23812483-23812485	chr11:23812482-23812483		84.93	81.25	91.3	91.38	89.47	85	90.32	90.17	87.88	86.84	100	89.29	91.67	NA	NA	80	SPATA22
XLOC_004678	N	alternative_acceptor	chr11	-	chr11:24007983-24011331	chr11:24009937-24011331		chr11:24007983-24009936	chr11:24007982-24007983		100	100	95.45	100	88	100	100	NA	100	100	95.83	100	100	98.55	81.82	100	ITGAE
XLOC_004689	N	alternative_donor	chr11	-	chr11:24678530-24680225;chr11:24678530-24680132	chr11:24678530-24680487		chr11:24680133-24680225;chr11:24680226-24680487	chr11:24680225-24680226;chr11:24680487-24680488		0	0	0	0	0	0	0	0	0	0	0	0	0	0	12.73	0	TEKT1
XLOC_004695	K	intron_retention	chr11	-	chr11:24857836-24858294				chr11:24857835-24857836;chr11:24858294-24858295		3.51	2.56	3.45	NA	2.67	2.94	12.2	1.9	3.92	7.69	6.06	10	0	NA	0	0	TXNDC17
XLOC_004695	K	intron_retention	chr11	-	chr11:24857127-24857759				chr11:24857126-24857127;chr11:24857759-24857760		2.22	4.76	12	17.39	0	7.02	11.54	1.54	7.69	10.34	4.55	9.52	5	NA	NA	15	TXNDC17
XLOC_004697	K	alternative_last_exon	chr11	-	chr11:25282288-25296960	chr11:25288623-25296960	chr11:25282128-25282287	chr11:25288584-25288622			0	3.51	7.5	8	NA	5.71	0	NA	NA	14.81	0	0	6.12	0	NA	4.65	WSCD1
XLOC_004701	K	cassette	chr11	-	chr11:25814805-25820125	chr11:25814805-25818212;chr11:25818374-25820125		chr11:25818213-25818373			90	90.32	82.61	100	100	100	94.44	90	93.75	91.67	NA	100	100	100	NA	93.75	RABEP1
XLOC_004709	K	intron_retention	chr11	-	chr11:26106877-26107003				chr11:26106876-26106877;chr11:26107003-26107004		12.79	7.48	11.43	10	16.98	7.79	11.11	10.53	9.2	6.38	10	3.85	12.5	10.91	10	11.11	C17orf107
XLOC_004731	N	alternative_first_exon	chr11	-	chr11:26585589-26585682,chr11:26585589-26585761,chr11:26585589-26585806,chr11:26585589-26585963,chr11:26585589-26585977,chr11:26585589-26586449,chr11:26585589-26587657;chr11:26585589-26585945;chr11:26585589-26588323	chr11:26585589-26586126	chr11:26585946-26585961;chr11:26588324-26588408	chr11:26586127-26586221			72.73	66.67	75.36	75.31	64.97	68.5	69.01	59.74	63.43	73.68	79.69	75.68	67.77	77.23	66.35	83.95	GABARAP
XLOC_004734	K	alternative_acceptor	chr11	-	chr11:26622702-26622964	chr11:26622723-26622964		chr11:26622702-26622722	chr11:26622701-26622702		8.93	10	8.16	8.09	0	7.89	9.89	NA	5	11.9	9.9	9.74	12.84	9.68	NA	10.39	YBX2
XLOC_004748	K	alternative_first_exon	chr11	-	chr11:27104629-27105640;chr11:27104629-27121798	chr11:27104629-27104812	chr11:27121799-27121906	chr11:27104813-27105457			70.73	62.96	55.56	48.57	68.97	64.41	56.1	59.81	63.41	63.64	65.38	NA	78.05	80.95	83.33	80.95	NAA38
XLOC_004791	K	mutually_exclusive	chr11	-	chr11:30223010-30224985,chr11:30225229-30235217	chr11:30223010-30224748,chr11:30224986-30235217	chr11:30224986-30225228	chr11:30224749-30224985			48	58.33	53.04	47.27	43.75	51.39	38.3	42.62	51.67	57.81	50	53.66	55.32	51.89	47.3	45.52	ZNF18
XLOC_004791	K	alternative_last_exon	chr11	-	chr11:30218936-30219097;chr11:30214803-30219097	chr11:30202119-30219097	chr11:30218803-30218935;chr11:30214465-30214802	chr11:30201591-30202118			7.92	11.88	2.88	9.23	8.64	8.47	6.76	13.24	12.12	7.35	8.57	7.23	8.73	7.65	12	6.29	ZNF18
XLOC_004791	K	alternative_last_exon	chr11	-	chr11:30214803-30219097;chr11:30202119-30219097	chr11:30218936-30219097	chr11:30214465-30214802;chr11:30201591-30202118	chr11:30218803-30218935			39.6	20.79	20.19	18.46	51.85	38.14	22.97	60.29	36.36	23.53	27.14	22.89	20.63	12.35	50	23.78	ZNF18
XLOC_004791	N	alternative_acceptor	chr11	-	chr11:30219898-30222310	chr11:30219904-30222310		chr11:30219898-30219903	chr11:30219897-30219898		100	92.68	94.12	100	82.14	97.78	88.24	NA	100	100	100	88.46	88.24	93.1	NA	90.24	ZNF18
XLOC_004791	K	intron_retention	chr11	-	chr11:30225229-30235217				chr11:30225228-30225229;chr11:30235217-30235218		2.33	4.17	5	9.78	0	1.75	4.49	0	9.43	4.55	5.56	10.34	4.82	4.69	2.6	6.14	ZNF18
XLOC_004791	K	alternative_last_exon	chr11	-	chr11:30218936-30219097;chr11:30202119-30219097	chr11:30214803-30219097	chr11:30218803-30218935;chr11:30201591-30202118	chr11:30214465-30214802			52.48	67.33	76.92	72.31	39.51	53.39	70.27	26.47	51.52	69.12	64.29	69.88	70.63	80	38	69.93	ZNF18
XLOC_004791	K	mutually_exclusive	chr11	-	chr11:30223010-30224985,chr11:30225229-30235217	chr11:30223010-30224748,chr11:30224932-30235217	chr11:30224986-30225228	chr11:30224749-30224931			43.48	54.08	49.06	40.82	36.84	45.31	30.12	37.5	48.21	52.63	47.54	49.33	51.91	47.65	42.65	37.61	ZNF18
XLOC_004791	K	alternative_acceptor	chr11	-	chr11:30222400-30222822	chr11:30222403-30222822		chr11:30222400-30222402	chr11:30222399-30222400		61.36	43.1	51.16	57.89	NA	47.83	48.28	35	50	33.33	44	46.67	50.91	45	33.33	45.71	ZNF18
XLOC_004800	K	intron_retention	chr11	-	chr11:32386931-32388554				chr11:32386930-32386931;chr11:32388554-32388555		0	0	4.76	10.71	2.56	0	3.64	0	4	0	NA	4.76	5.26	5.36	0	6.06	TEKT3
XLOC_004801	K	alternative_last_exon	chr11	-	chr11:32504398-32504763;chr11:32490823-32504763	chr11:32504401-32504763	chr11:32490741-32490822	chr11:32504332-32504400			30.56	15.5	30.43	15.79	38.52	25.49	21.88	16.15	9.71	12.79	16.95	14.29	18.69	21.15	31.54	39.66	CDRT4
XLOC_004816	K	intron_retention	chr11	-	chr11:33466492-33468906				chr11:33466491-33466492;chr11:33468906-33468907		NA	0	0	0	0	0	2.38	0	NA	0	NA	10	5.71	0	0	3.23	ENSOARG00000018083
XLOC_004832	K	alternative_donor	chr11	-	chr11:34075289-34076014	chr11:34075289-34075930		chr11:34075931-34076014	chr11:34076014-34076015		89.29	79.65	70.59	81.03	81.51	82.69	85.71	78.97	80	80.49	67.5	NA	75.24	84.85	83.91	90	DRC3
XLOC_004832	K	alternative_acceptor	chr11	-	chr11:34090886-34093630	chr11:34090890-34093630		chr11:34090886-34090889	chr11:34090885-34090886		92	100	84	100	NA	100	100	NA	NA	100	100	100	100	NA	NA	100	DRC3
XLOC_004832,XLOC_005114	K	alternative_first_exon	chr11	-	chr11:34075289-34076166	chr11:34075289-34076014,chr11:34075289-34075930	chr11:34076167-34076297	chr11:34076015-34076089			63.93	76.97	62.24	62.71	86.92	68.75	53.85	92.11	77.55	58.62	66.22	35.09	69.95	49.43	86.61	52.58	NA
XLOC_004846	K	intron_retention	chr11	-	chr11:35529308-35530138				chr11:35529307-35529308;chr11:35530138-35530139		100	NA	NA	100	100	100	100	89.19	100	100	92.59	100	100	NA	NA	NA	LUC7L3
XLOC_004846	K	intron_retention	chr11	-	chr11:35531014-35534355				chr11:35531013-35531014;chr11:35534355-35534356		0	4.55	NA	5.26	0	4.88	4.92	0	8.11	8.57	1.75	17.5	7.5	3.7	NA	12.5	LUC7L3
XLOC_004846	K	intron_retention	chr11	-	chr11:35529308-35530819				chr11:35529307-35529308;chr11:35530819-35530820		57.58	NA	NA	48.48	44.12	50	40.43	44.68	59.26	52.63	47.37	65.22	48.39	NA	NA	NA	LUC7L3
XLOC_004846	K	cassette	chr11	-	chr11:35531014-35534355	chr11:35531014-35532161;chr11:35532288-35534355		chr11:35532162-35532287			7.69	8.7	NA	12.2	5.56	7.14	10.77	12.2	5.56	13.51	9.68	13.16	17.78	10.34	NA	6.67	LUC7L3
XLOC_004846	K	intron_retention	chr11	-	chr11:35538321-35538694				chr11:35538320-35538321;chr11:35538694-35538695		10	NA	NA	4	NA	2.56	6.25	0	0	0	0	6.9	0	8.82	0	NA	LUC7L3
XLOC_004852	K	intron_retention	chr11	-	chr11:35709746-35709880				chr11:35709745-35709746;chr11:35709880-35709881		100	100	100	100	NA	100	100	100	100	100	100	100	100	100	100	82.73	SPATA20
XLOC_004852	N	alternative_acceptor	chr11	-	chr11:35710268-35710383;chr11:35710219-35710383	chr11:35710284-35710383		chr11:35710219-35710267;chr11:35710268-35710283	chr11:35710218-35710219;chr11:35710267-35710268		100	95.6	94.52	100	NA	100	95.35	100	95.16	91.3	88.24	100	93.91	100	100	100	SPATA20
XLOC_004852	K	alternative_last_exon	chr11	-	chr11:35709556-35709658	chr11:35709577-35709658	chr11:35709362-35709555	chr11:35709565-35709576			3.75	6.98	6.67	7.92	NA	6.58	7.94	0	6.82	6.12	4.55	10.2	5.98	5.17	0	10	SPATA20
XLOC_004854	N	alternative_acceptor	chr11	-	chr11:35728306-35728409;chr11:35728234-35728409;chr11:35728114-35728409	chr11:35728231-35728409		chr11:35728114-35728230;chr11:35728231-35728233;chr11:35728234-35728305	chr11:35728113-35728114;chr11:35728230-35728231;chr11:35728233-35728234		96.77	91.89	96	94.74	100	95.65	89.47	93.22	97.5	100	100	100	88.73	94.74	94.87	100	MYCBPAP
XLOC_004854	K	intron_retention	chr11	-	chr11:35729991-35730344				chr11:35729990-35729991;chr11:35730344-35730345		5.71	3.77	0	3.64	NA	6.25	5.88	0	7.14	10	4.17	11.54	8.06	14.71	6.45	13.51	MYCBPAP
XLOC_004854	K	intron_retention	chr11	-	chr11:35726637-35728059				chr11:35726636-35726637;chr11:35728059-35728060		7.14	2.44	14.29	6.38	0	4.05	4.44	7.55	6.67	5.26	12.5	0	4.84	16	4.55	7.14	MYCBPAP
XLOC_004854	K	alternative_last_exon	chr11	-	chr11:35726637-35728059	chr11:35726723-35728059	chr11:35726457-35726636	chr11:35726637-35726722			0	2.82	13.64	5	NA	9.21	5.56	6.82	9.09	2.94	12.5	12.5	2.99	3.7	10	5.71	MYCBPAP
XLOC_004864	K	cassette	chr11	-	chr11:36370810-36375217	chr11:36370810-36372236;chr11:36372327-36375217		chr11:36372237-36372326			60	60	57.29	69.16	59.57	62.5	67.53	65.85	69.81	67.86	60	78.18	61.96	75.62	78.57	62.9	KAT7
XLOC_004876	K	cassette	chr11	-	chr11:37232345-37234190;chr11:37231518-37234190	chr11:37232345-37232608,chr11:37231518-37232608;chr11:37232768-37234190		chr11:37232609-37232767			76.22	76.58	67.05	70.34	68.33	65.82	64.2	70.71	62.5	59.68	62.32	56.06	66.18	57	79.01	56.1	CALCOCO2
XLOC_004876	K	alternative_acceptor	chr11	-	chr11:37232336-37232608	chr11:37232345-37232608		chr11:37232336-37232344	chr11:37232335-37232336		80.3	80.77	NA	89.74	87.34	73.47	80.85	76.74	81.48	83.87	NA	NA	80.95	80.95	85.87	100	CALCOCO2
XLOC_004876	K	intron_retention	chr11	-	chr11:37232345-37232608				chr11:37232344-37232345;chr11:37232608-37232609		4.63	3.57	20	19.23	6.67	8.7	13.33	3.73	10.42	5.88	9.09	21.74	14.08	33.33	5.77	15.79	CALCOCO2
XLOC_004876	K	intron_retention	chr11	-	chr11:37232768-37234190				chr11:37232767-37232768;chr11:37234190-37234191		2.31	2.34	3.57	6.41	4.53	6.58	7.64	3.7	5.88	4.46	2.82	11.11	6.43	14.29	2.21	12.99	CALCOCO2
XLOC_004876	K	alternative_last_exon	chr11	-	chr11:37232341-37232608;chr11:37231518-37232608	chr11:37232336-37232608,chr11:37232345-37232608	chr11:37231422-37231517	chr11:37232202-37232335			88.6	81.61	65.12	76.32	86.01	89.74	82.02	85.61	74.14	83.64	91.43	72	76.92	70.21	89.08	86.49	CALCOCO2
XLOC_004893	N	alternative_acceptor	chr11	-	chr11:38182240-38183514;chr11:38182268-38183514	chr11:38182225-38183514		chr11:38182225-38182239;chr11:38182240-38182267	chr11:38182224-38182225;chr11:38182239-38182240		97.44	92.31	NA	90.91	97.06	88.64	93.75	95	100	100	97.06	100	95.35	100	96.55	92.86	LRRC46
XLOC_004893	K	cassette	chr11	-	chr11:38180625-38181203	chr11:38180625-38180809;chr11:38180920-38181203		chr11:38180810-38180919			100	88.57	100	92.86	100	100	100	100	100	85.71	100	100	94.55	NA	87.1	100	LRRC46
XLOC_004893,XLOC_005097	K	alternative_first_exon	chr11	-	chr11:49490598-49491527;chr11:49490598-49491144;chr11:49490598-49491507;chr11:49490598-49491162	chr11:49490598-49491939	chr11:49491145-49491156;chr11:49491508-49491567;chr11:49491163-49491334	chr11:49491940-49492093			10.34	NA	7.14	16.67	10.71	24.24	23.08	13.16	15.38	NA	NA	NA	20.41	27.59	35	NA	NA
XLOC_004897	K	intron_retention	chr11	-	chr11:38405666-38406502				chr11:38405665-38405666;chr11:38406502-38406503		4	0	10	6.82	5.13	1.61	7.32	4.69	6.82	7.14	NA	0	5.88	2.17	NA	3.7	NPEPPS
XLOC_004919	K	alternative_donor	chr11	-	chr11:39419516-39419646	chr11:39419516-39419639		chr11:39419640-39419646	chr11:39419646-39419647		100	92.86	87.5	NA	92.86	95.65	91.18	100	100	NA	NA	100	93.48	83.78	100	100	MED1
XLOC_004919	N	intron_retention	chr11	-	chr11:39412458-39412772				chr11:39412457-39412458;chr11:39412772-39412773		NA	100	77.27	100	100	92.86	100	100	100	100	NA	NA	100	100	95.24	NA	MED1
XLOC_004919	N	alternative_acceptor	chr11	-	chr11:39412944-39417778;chr11:39412396-39417778;chr11:39412558-39417778	chr11:39412458-39417778		chr11:39412396-39412457;chr11:39412458-39412557;chr11:39412558-39412943	chr11:39412395-39412396;chr11:39412457-39412458;chr11:39412557-39412558		54.72	50.91	56.1	39.66	58.14	49.48	37.88	49.53	45.31	51.06	55.56	22.73	45.57	46.67	51.11	40.54	MED1
XLOC_004919	N	alternative_acceptor	chr11	-	chr11:39412458-39417778;chr11:39412396-39417778;chr11:39412558-39417778	chr11:39412944-39417778		chr11:39412396-39412457;chr11:39412458-39412557;chr11:39412558-39412943	chr11:39412395-39412396;chr11:39412457-39412458;chr11:39412557-39412558		18.87	18.18	26.83	24.14	13.95	20.62	28.79	17.76	18.75	23.4	19.44	40.91	20.25	20	8.89	29.73	MED1
XLOC_004919	K	intron_retention	chr11	-	chr11:39412458-39417778				chr11:39412457-39412458;chr11:39417778-39417779		31.03	43.86	48.94	61.54	34.67	39.6	73.91	33.01	43.55	50	30.95	66.67	52.78	51.9	39.67	64.91	MED1
XLOC_004919	N	alternative_acceptor	chr11	-	chr11:39412944-39417778;chr11:39412458-39417778;chr11:39412396-39417778	chr11:39412558-39417778		chr11:39412396-39412457;chr11:39412458-39412557;chr11:39412558-39412943	chr11:39412395-39412396;chr11:39412457-39412458;chr11:39412557-39412558		26.42	30.91	17.07	36.21	27.91	29.9	33.33	32.71	35.94	25.53	25	36.36	31.65	33.33	40	29.73	MED1
XLOC_004919	K	intron_retention	chr11	-	chr11:39412558-39417778				chr11:39412557-39412558;chr11:39417778-39417779		45.95	51.35	85.71	62.16	42.86	45.59	77.97	39.74	40.91	73.68	50	59.38	59.57	59.68	29.58	71.19	MED1
XLOC_004919	N	alternative_donor	chr11	-	chr11:39412558-39417778	chr11:39412558-39412772		chr11:39412773-39417778	chr11:39417778-39417779		45.95	61.7	88.24	74.07	57.89	49.32	81.16	34.72	48	72.97	51.85	65.79	66.67	61.54	21.88	70.18	MED1
XLOC_004919	N	alternative_donor	chr11	-	chr11:39412458-39417778	chr11:39412458-39412772		chr11:39412773-39417778	chr11:39417778-39417779		29.82	47.54	55.56	66.67	40.24	37.11	75.68	26.6	40.68	50.94	32.56	78.12	52.78	51.28	16.09	66.67	MED1
XLOC_004932	K	alternative_acceptor	chr11	-	chr11:39834256-39834979	chr11:39834281-39834979		chr11:39834256-39834280	chr11:39834255-39834256		100	96.3	100	100	86.67	100	100	100	100	93.94	100	NA	100	100	100	100	ORMDL3
XLOC_004938	K	alternative_first_exon	chr11	-	chr11:40228372-40228809,chr11:40228372-40229046;chr11:40228372-40229005;chr11:40228372-40229231	chr11:40228372-40229167	chr11:40229006-40229006;chr11:40229232-40229399	chr11:40229168-40229226			25	15.15	20	19.51	20.65	15.07	16	17.39	19.57	16.67	0	NA	23.64	14.44	3.85	14.71	TOP2A
XLOC_004938	K	alternative_acceptor	chr11	-	chr11:40204641-40205182	chr11:40204665-40205182		chr11:40204641-40204664	chr11:40204640-40204641		88.89	100	82.14	81.25	82.22	79.37	80.88	86.87	83.33	77.14	81.82	NA	82.69	77.5	92.31	80	TOP2A
XLOC_004938	K	alternative_first_exon	chr11	-	chr11:40228372-40228809,chr11:40228372-40229046;chr11:40228372-40229167;chr11:40228372-40229231	chr11:40228372-40229005	chr11:40229168-40229226;chr11:40229232-40229399	chr11:40229006-40229006			0	6.06	0	7.32	4.35	5.48	4	11.3	13.04	6.67	25	NA	3.64	3.33	0	5.88	TOP2A
XLOC_004938	K	alternative_first_exon	chr11	-	chr11:40228372-40228809,chr11:40228372-40229046;chr11:40228372-40229167;chr11:40228372-40229005	chr11:40228372-40229231	chr11:40229168-40229226;chr11:40229006-40229006	chr11:40229232-40229399			75	78.79	80	73.17	72.83	75.34	80	71.3	67.39	76.67	75	NA	67.27	80	96.15	79.41	TOP2A
XLOC_004942	K	alternative_donor	chr11	-	chr11:40411737-40413990	chr11:40411737-40413978		chr11:40413979-40413990	chr11:40413990-40413991		5	NA	20	8.33	9.38	10.81	13.33	NA	10	5.13	NA	4.17	10.71	11.76	2.33	NA	SMARCE1
XLOC_004949	K	alternative_donor	chr11	-	chr11:40582914-40583332	chr11:40582914-40583312		chr11:40583313-40583332	chr11:40583332-40583333		8.86	8.33	8.82	10.34	9.58	9.69	8.85	10.19	8.21	6.9	16.67	12.12	8.38	4.11	6.19	9.38	KRT10
XLOC_004989	K	intron_retention	chr11	-	chr11:41537800-41538288				chr11:41537799-41537800;chr11:41538288-41538289		4	20.59	11.11	10.34	8.33	10.87	15.69	9.52	2.5	4.17	NA	NA	12.5	13.04	0	8.33	ACLY
XLOC_004989	K	intron_retention	chr11	-	chr11:41538366-41538622				chr11:41538365-41538366;chr11:41538622-41538623		10.34	27.27	5	8.33	9.09	8.33	13.51	9.38	0	NA	NA	NA	6.82	10.26	0	9.68	ACLY
XLOC_004990	K	intron_retention	chr11	-	chr11:41628142-41628974				chr11:41628141-41628142;chr11:41628974-41628975		2.5	6.67	9.8	8.97	3.42	5.43	10.11	5.81	10.39	8.33	2.38	9.52	11.59	30	NA	15.87	DNAJC7
XLOC_004990	K	alternative_first_exon	chr11	-	chr11:41636990-41643307,chr11:41636990-41648502,chr11:41636990-41649096;chr11:41636990-41648736;chr11:41636990-41649305;chr11:41636990-41638261;chr11:41636990-41648097	chr11:41636990-41644585	chr11:41648737-41648774;chr11:41649306-41649382;chr11:41638262-41638334;chr11:41648098-41648153	chr11:41644586-41645256			30.43	NA	30	36.36	31.25	28.21	25	NA	31.82	NA	NA	NA	31.03	31.25	18.18	30.77	DNAJC7
XLOC_004990,XLOC_005163	K	alternative_first_exon	chr11	-	chr11:41636990-41643307,chr11:41636990-41648502,chr11:41636990-41649096;chr11:41636990-41648736;chr11:41636990-41638261;chr11:41636990-41644585;chr11:41636990-41648097	chr11:41636990-41649305	chr11:41648737-41648774;chr11:41638262-41638334;chr11:41644586-41645256;chr11:41648098-41648153	chr11:41649306-41649382			69.57	NA	65	54.55	68.75	64.1	68.75	NA	68.18	NA	NA	NA	65.52	68.75	72.73	69.23	NA
XLOC_005007	K	intron_retention	chr11	-	chr11:42328470-42329777				chr11:42328469-42328470;chr11:42329777-42329778		0	0	NA	NA	0	0	4.35	0	3.85	NA	NA	10	3.12	0	3.57	NA	BECN1
XLOC_005007	K	intron_retention	chr11	-	chr11:42332353-42333419				chr11:42332352-42332353;chr11:42333419-42333420		2.38	0	0	0	0	0	1.56	0	0	2.7	0	13.04	6.82	1.82	0	2.5	BECN1
XLOC_005007	K	intron_retention	chr11	-	chr11:42331669-42332293				chr11:42331668-42331669;chr11:42332293-42332294		2.04	0	0	5.77	3	2.15	2.94	0	2.7	6.67	5.26	16.67	5.17	3.95	3.23	0	BECN1
XLOC_005011	K	intron_retention	chr11	-	chr11:42563894-42565684				chr11:42563893-42563894;chr11:42565684-42565685		NA	0	0	0	4	0	6.25	0	4	0	0	11.11	4.35	3.12	NA	0	BRCA1
XLOC_005011	K	intron_retention	chr11	-	chr11:42557598-42560759				chr11:42557597-42557598;chr11:42560759-42560760		0	NA	12	5.26	0	3.12	5	5.13	0	NA	NA	NA	9.68	6.67	NA	0	BRCA1
XLOC_005011	K	intron_retention	chr11	-	chr11:42548925-42554466				chr11:42548924-42548925;chr11:42554466-42554467		NA	NA	0	0	1.69	0	2.22	0	0	5	NA	14.81	0	4	NA	3.12	BRCA1
XLOC_005012	N	alternative_acceptor	chr11	-	chr11:42648763-42650399;chr11:42648695-42650399	chr11:42648689-42650399		chr11:42648689-42648694;chr11:42648695-42648762	chr11:42648688-42648689;chr11:42648694-42648695		0	5.56	NA	NA	0	6.67	0	7.5	0	12	NA	NA	16.67	NA	9.89	0	CUFF.2969.4
XLOC_005012	N	alternative_acceptor	chr11	-	chr11:42648689-42650399;chr11:42648695-42650399	chr11:42648763-42650399		chr11:42648689-42648694;chr11:42648695-42648762	chr11:42648688-42648689;chr11:42648694-42648695		29.55	44.44	NA	NA	35.29	28.89	32	30	30	28	NA	NA	29.17	NA	28.57	29.17	CUFF.2969.4
XLOC_005012	N	alternative_acceptor	chr11	-	chr11:42648689-42650399;chr11:42648763-42650399	chr11:42648695-42650399		chr11:42648689-42648694;chr11:42648695-42648762	chr11:42648688-42648689;chr11:42648694-42648695		70.45	50	NA	NA	64.71	64.44	68	62.5	70	60	NA	NA	54.17	NA	61.54	70.83	CUFF.2969.4
XLOC_005031	N	alternative_first_exon	chr11	-	chr11:43549861-43550813,chr11:43549861-43551525;chr11:43549861-43550178;chr11:43549861-43550563;chr11:43549861-43550962;chr11:43549861-43551687	chr11:43549861-43551530	chr11:43550179-43550562;chr11:43550564-43550635;chr11:43550963-43551071;chr11:43551688-43551742	chr11:43551531-43551648			2.13	10	0	4.76	1.96	6.38	0	0	3.45	2.94	0	4.35	4.65	3.85	0	6.45	SLC25A39
XLOC_005031	N	alternative_first_exon	chr11	-	chr11:43549861-43550813,chr11:43549861-43551525;chr11:43549861-43551530;chr11:43549861-43550563;chr11:43549861-43550962;chr11:43549861-43551687	chr11:43549861-43550178	chr11:43551531-43551648;chr11:43550564-43550635;chr11:43550963-43551071;chr11:43551688-43551742	chr11:43550179-43550562			76.6	50	82.76	47.62	72.55	51.06	63.64	61.54	68.97	64.71	76	73.91	60.47	69.23	72.22	61.29	SLC25A39
XLOC_005031	K	intron_retention	chr11	-	chr11:43549861-43550178				chr11:43549860-43549861;chr11:43550178-43550179		4.76	NA	5	NA	3.92	7.14	12.82	3.7	3.23	7.32	0	7.69	6.9	10.29	3.57	6.25	SLC25A39
XLOC_005031	N	alternative_first_exon	chr11	-	chr11:43549861-43550813,chr11:43549861-43551525;chr11:43549861-43550178;chr11:43549861-43551530;chr11:43549861-43550563;chr11:43549861-43551687	chr11:43549861-43550962	chr11:43550179-43550562;chr11:43551531-43551648;chr11:43550564-43550635;chr11:43551688-43551742	chr11:43550963-43551071			17.02	20	3.45	33.33	13.73	27.66	27.27	15.38	20.69	17.65	16	13.04	27.91	13.46	12.5	22.58	SLC25A39
XLOC_005031	N	alternative_first_exon	chr11	-	chr11:43549861-43550813,chr11:43549861-43551525;chr11:43549861-43550178;chr11:43549861-43551530;chr11:43549861-43550962;chr11:43549861-43551687	chr11:43549861-43550563	chr11:43550179-43550562;chr11:43551531-43551648;chr11:43550963-43551071;chr11:43551688-43551742	chr11:43550564-43550635			4.26	20	13.79	14.29	9.8	12.77	9.09	11.54	6.9	14.71	0	8.7	6.98	13.46	12.5	9.68	SLC25A39
XLOC_005031	K	intron_retention	chr11	-	chr11:43547923-43548092				chr11:43547922-43547923;chr11:43548092-43548093		1.49	1.08	3.77	5.71	4.88	1.37	0	10	0	0	0	7.69	3.45	10.2	5.63	3.23	SLC25A39
XLOC_005047	N	alternative_first_exon	chr11	-	chr11:44321099-44323304;chr11:44321099-44323514	chr11:44321099-44322498,chr11:44321099-44322442	chr11:44323305-44323385;chr11:44323515-44324404	chr11:44322499-44322920			21.88	28.57	33.33	27.27	19.05	21.43	18.18	10.71	33.33	28	NA	NA	32	16.13	30.43	15.62	ENSOARG00000010214
XLOC_005047	K	alternative_last_exon	chr11	-	chr11:44321099-44323304	chr11:44322921-44323304	chr11:44321047-44321098	chr11:44322443-44322920			32.5	29.41	23.08	23.53	50	28	20.45	40.91	43.75	45.16	NA	NA	30.19	15.15	64.58	24.24	ENSOARG00000010214
XLOC_005047	K	alternative_first_exon	chr11	-	chr11:44322921-44323514	chr11:44322921-44323304	chr11:44323515-44324404	chr11:44323305-44323385			62.86	34.29	15.79	18.75	75.44	35.82	17.12	90.91	63.16	56.25	32.26	8.62	31.17	16.95	84.62	18.75	ENSOARG00000010214
XLOC_005047	N	alternative_first_exon	chr11	-	chr11:44321099-44323514;chr11:44321099-44322498,chr11:44321099-44322442	chr11:44321099-44323304	chr11:44323515-44324404;chr11:44322499-44322920	chr11:44323305-44323385			75	65.31	60	69.7	80.95	76.19	70.45	82.14	66.67	60	NA	NA	66	80.65	65.22	68.75	ENSOARG00000010214
XLOC_005047	N	alternative_first_exon	chr11	-	chr11:44321099-44323304;chr11:44321099-44322498,chr11:44321099-44322442	chr11:44321099-44323514	chr11:44323305-44323385;chr11:44322499-44322920	chr11:44323515-44324404			3.12	6.12	6.67	3.03	0	2.38	11.36	7.14	0	12	NA	NA	2	3.23	4.35	15.62	ENSOARG00000010214
XLOC_005052	K	coord_cassette	chr11	-	chr11:44603612-44620440	chr11:44603612-44613203;chr11:44613285-44614150;chr11:44614223-44620440		chr11:44613204-44613284;chr11:44614151-44614222			100	100	100	100	100	100	100	100	100	100	NA	100	70.45	NA	NA	100	ENSOARG00000010695
XLOC_005052	K	cassette	chr11	-	chr11:44603612-44620440;chr11:44604220-44620440	chr11:44603612-44613203,chr11:44604220-44613203;chr11:44613285-44620440		chr11:44613204-44613284			100	100	92.31	92.54	100	92.73	100	94.87	90.91	88.89	NA	100	75	NA	NA	100	ENSOARG00000010695
XLOC_005052	K	cassette	chr11	-	chr11:44613285-44620440	chr11:44613285-44614150;chr11:44614223-44620440		chr11:44614151-44614222			100	100	96.26	96.03	100	100	96.43	96.77	95.18	100	100	100	89.47	NA	NA	94.64	ENSOARG00000010695
XLOC_005052	K	cassette	chr11	-	chr11:44603612-44620440;chr11:44603612-44613203	chr11:44603612-44604147;chr11:44604220-44620440,chr11:44604220-44613203		chr11:44604148-44604219			100	100	100	100	98	100	100	100	100	100	100	100	87.96	91.43	NA	100	ENSOARG00000010695
XLOC_005053	N	alternative_acceptor	chr11	-	chr11:44650897-44654087	chr11:44650974-44654087		chr11:44650897-44650973	chr11:44650896-44650897		0	0	0	14.81	5.08	0	6.67	0	5.13	8.33	NA	NA	5.66	0	0	14.81	LYZL6
XLOC_005054	N	cassette	chr11	-	chr11:44711192-44713924	chr11:44711192-44712172;chr11:44712279-44713924		chr11:44712173-44712278			100	NA	100	100	100	100	100	100	100	100	NA	NA	100	87.1	92.59	NA	ENSOARG00000010725
XLOC_005054	K	alternative_acceptor	chr11	-	chr11:44712279-44713924	chr11:44712282-44713924		chr11:44712279-44712281	chr11:44712278-44712279		100	100	100	91.67	100	87.88	100	95.38	92.31	88.24	NA	90	88.46	100	100	100	ENSOARG00000010725
XLOC_005054	K	cassette	chr11	-	chr11:44704359-44711058	chr11:44704359-44708019;chr11:44708161-44711058		chr11:44708020-44708160			79.17	77.55	80.43	79.07	84.21	82	90.16	84.85	88.89	82.86	80	73.33	86.15	87.5	75.71	82.22	ENSOARG00000010725
XLOC_005060	K	intron_retention	chr11	-	chr11:45473159-45473953				chr11:45473158-45473159;chr11:45473953-45473954		0	3.7	5.26	8.82	NA	8.7	1.72	NA	3.45	12.5	NA	7.32	0	5.88	3.45	3.64	KANSL1
XLOC_005061	K	intron_retention	chr11	-	chr11:45637017-45639518				chr11:45637016-45637017;chr11:45639518-45639519		0	10.34	10.71	8.11	1.82	0	6.9	3.57	9.52	0	NA	14.29	NA	NA	NA	NA	CDC27
XLOC_005061	N	alternative_acceptor	chr11	-	chr11:45631272-45632385;chr11:45631355-45632385	chr11:45631336-45632385		chr11:45631272-45631335;chr11:45631336-45631354	chr11:45631271-45631272;chr11:45631335-45631336		100	NA	100	87.8	91.8	93.1	88.1	96.83	94.12	90.48	NA	NA	94.74	NA	NA	86.96	CDC27
XLOC_005061	N	alternative_acceptor	chr11	-	chr11:45631272-45632385;chr11:45631336-45632385	chr11:45631355-45632385		chr11:45631272-45631335;chr11:45631336-45631354	chr11:45631271-45631272;chr11:45631335-45631336		0	NA	0	7.32	1.64	0	4.76	0	5.88	0	NA	NA	5.26	NA	NA	13.04	CDC27
XLOC_005061	K	intron_retention	chr11	-	chr11:45645355-45647748				chr11:45645354-45645355;chr11:45647748-45647749		13.16	4.76	0	4.35	3.12	2.22	3.64	0	5.77	0	10	6.06	3.7	1.56	0	0	CDC27
XLOC_005061	K	intron_retention	chr11	-	chr11:45650262-45651257				chr11:45650261-45650262;chr11:45651257-45651258		8	NA	3.85	7.41	8	10.53	3.7	3.77	3.33	NA	NA	15	0	2.78	NA	3.7	CDC27
XLOC_005061	N	alternative_acceptor	chr11	-	chr11:45650262-45651257	chr11:45650340-45651257		chr11:45650262-45650339	chr11:45650261-45650262		8	NA	7.41	10.71	8	5.56	10.34	3.77	0	NA	NA	15	0	2.78	NA	3.7	CDC27
XLOC_005061	K	intron_retention	chr11	-	chr11:45656448-45658000				chr11:45656447-45656448;chr11:45658000-45658001		2.7	0	0	5.56	5.36	5.88	6.98	4.55	4.76	NA	5	12	0	0	NA	0	CDC27
XLOC_005061	N	alternative_acceptor	chr11	-	chr11:45647865-45650146	chr11:45647883-45650146		chr11:45647865-45647882	chr11:45647864-45647865		4.55	NA	10	9.52	2.63	16.67	6.25	9.38	3.33	8.7	NA	NA	3.7	8.33	5	NA	CDC27
XLOC_005063	K	alternative_acceptor	chr11	-	chr11:46330466-46331021	chr11:46330649-46331021		chr11:46330466-46330648	chr11:46330465-46330466		21.21	12.96	12.12	14.29	19.4	23.26	21.28	16.39	21.74	22.22	NA	NA	22.03	NA	6.67	10.34	CUFF.3038.3
XLOC_005064	N	alternative_donor	chr11	-	chr11:46538767-46539202;chr11:46538767-46540739	chr11:46538767-46541150		chr11:46539203-46540739;chr11:46540740-46541150	chr11:46540739-46540740;chr11:46541150-46541151		68.57	84.75	81.13	90	80.49	79.07	82.11	68.42	76.09	85.45	86.67	84.62	86.08	79.07	80	83.56	2016-03-10
XLOC_005064	K	intron_retention	chr11	-	chr11:46538767-46541150				chr11:46538766-46538767;chr11:46541150-46541151		17.24	7.41	12.24	5.97	8.33	5.56	10.34	13.33	12.5	6	7.14	8.33	8.11	15	7.69	6.15	2016-03-10
XLOC_005064	K	alternative_acceptor	chr11	-	chr11:46570797-46586422	chr11:46570800-46586422		chr11:46570797-46570799	chr11:46570796-46570797		NA	65.62	50	58.93	43.48	72.73	58.33	57.14	56.25	54.17	NA	51.72	58.62	53.06	NA	58.14	2016-03-10
XLOC_005064	N	alternative_donor	chr11	-	chr11:46541194-46547820;chr11:46541194-46541451;chr11:46541194-46541356;chr11:46541194-46541299;chr11:46541194-46541556	chr11:46541194-46547771		chr11:46541300-46541356;chr11:46541357-46541451;chr11:46541452-46541556;chr11:46541557-46547771;chr11:46547772-46547820	chr11:46541356-46541357;chr11:46541451-46541452;chr11:46541556-46541557;chr11:46547771-46547772;chr11:46547820-46547821		91.3	85.19	96.15	90.48	90.48	91.3	92.06	NA	NA	93.75	NA	92	92.68	86.21	NA	90.48	2016-03-10
XLOC_005064	K	intron_retention	chr11	-	chr11:46547886-46555546				chr11:46547885-46547886;chr11:46555546-46555547		0	0	0	4.4	2.86	1.92	6.8	3.12	0	2	0	10.26	1.3	5.66	0	5.41	2016-03-10
XLOC_005064	K	alternative_donor	chr11	-	chr11:46627945-46635955	chr11:46627945-46635751		chr11:46635752-46635955	chr11:46635955-46635956		100	100	100	90	100	100	100	100	100	NA	NA	NA	100	100	100	100	2016-03-10
XLOC_005064	K	alternative_last_exon	chr11	-	chr11:46570797-46586422,chr11:46570800-46586422	chr11:46578252-46586422	chr11:46570647-46570796	chr11:46577942-46578251			41.67	28.33	24.14	16.85	35.71	30.61	22.62	56.52	34.62	26.19	36.67	17.39	15.48	17.91	44.68	14.93	2016-03-10
XLOC_005064	N	alternative_donor	chr11	-	chr11:46538767-46540739;chr11:46538767-46541150	chr11:46538767-46539202		chr11:46539203-46540739;chr11:46540740-46541150	chr11:46540739-46540740;chr11:46541150-46541151		8.57	10.17	5.66	7.14	4.88	6.98	6.32	7.89	6.52	3.64	3.33	5.13	3.8	6.98	13.33	5.48	2016-03-10
XLOC_005064	N	alternative_donor	chr11	-	chr11:46538767-46539202;chr11:46538767-46541150	chr11:46538767-46540739		chr11:46539203-46540739;chr11:46540740-46541150	chr11:46540739-46540740;chr11:46541150-46541151		22.86	5.08	13.21	2.86	14.63	13.95	11.58	23.68	17.39	10.91	10	10.26	10.13	13.95	6.67	10.96	2016-03-10
XLOC_005078	N	cassette	chr11	-	chr11:47813360-47830281	chr11:47813360-47818223;chr11:47818371-47830281		chr11:47818224-47818370			100	100	100	87.23	100	89.08	100	100	83.47	100	100	100	100	87.87	87.93	88.13	TEX2
XLOC_005081	N	intron_retention	chr11	-	chr11:48097450-48097951				chr11:48097449-48097450;chr11:48097951-48097952		100	100	100	100	61.7	95	100	100	100	100	100	100	100	100	NA	100	DDX5
XLOC_005081	N	alternative_donor	chr11	-	chr11:48097450-48098707	chr11:48097450-48097951		chr11:48097952-48098707	chr11:48098707-48098708		7.41	7.14	9.09	9.41	7.14	8.17	9.88	6.91	9.58	10.85	11.51	11.98	9.22	18.34	17.86	9.45	DDX5
XLOC_005086	K	intron_retention	chr11	-	chr11:48568913-48569356				chr11:48568912-48568913;chr11:48569356-48569357		NA	NA	8.7	0	7.14	5.56	10.34	5.77	4.35	11.54	9.52	NA	9.09	11.11	3.23	NA	NOL11
XLOC_005086,XLOC_005097	N	alternative_donor	chr11	-	chr11:48568913-48569356;chr11:48568913-48569341	chr11:48568913-48569332		chr11:48569333-48569341;chr11:48569342-48569356	chr11:48569341-48569342;chr11:48569356-48569357		NA	NA	4.35	0	4.76	5.41	6.9	1.96	4.17	11.11	4.76	NA	0	7.41	3.12	NA	NA
XLOC_005093	N	alternative_acceptor	chr11	-	chr11:49310723-49311599	chr11:49311380-49311599		chr11:49310723-49311379	chr11:49310722-49310723		94.83	90.43	100	100	100	87.74	100	100	100	100	100	95.65	100	100	97.78	100	FN3KRP
XLOC_005097	K	cassette	chr11	-	chr11:49476380-49477650	chr11:49476380-49476655;chr11:49476794-49477650		chr11:49476656-49476793			82.98	91.3	89.66	87.1	86.96	94.12	87.76	93.85	84.85	100	90	90.48	88.24	91.18	96	86.67	NARF
XLOC_005097	K	alternative_first_exon	chr11	-	chr11:49490598-49491527;chr11:49490598-49491144;chr11:49490598-49491507;chr11:49490598-49491939	chr11:49490598-49491162	chr11:49491145-49491156;chr11:49491508-49491567;chr11:49491940-49492093	chr11:49491163-49491334			3.45	NA	3.57	22.22	3.57	6.06	7.69	2.63	7.69	NA	NA	NA	0	3.45	10	NA	NARF
XLOC_005097	K	alternative_first_exon	chr11	-	chr11:49490598-49491527;chr11:49490598-49491144;chr11:49490598-49491162;chr11:49490598-49491939	chr11:49490598-49491507	chr11:49491145-49491156;chr11:49491163-49491334;chr11:49491940-49492093	chr11:49491508-49491567			86.21	NA	85.71	55.56	85.71	69.7	69.23	78.95	76.92	NA	NA	NA	79.59	68.97	55	NA	NARF
XLOC_005097	K	intron_retention	chr11	-	chr11:49482700-49485056				chr11:49482699-49482700;chr11:49485056-49485057		6.82	5.71	8.82	20	0	5	18.6	0	10.71	13.64	NA	NA	11.76	12.2	NA	8	NARF
XLOC_005106	K	cassette	chr11	-	chr11:50052782-50053123	chr11:50052782-50052865;chr11:50053042-50053123		chr11:50052866-50053041			93.33	86.57	90.32	100	100	93.88	88	93.33	100	100	100	100	88.52	92.68	90.7	87.88	ASPSCR1
XLOC_005106	K	mutually_exclusive	chr11	-	chr11:50068560-50074861,chr11:50074920-50080512	chr11:50068560-50074566,chr11:50074625-50080512	chr11:50074862-50074919	chr11:50074567-50074624			64.29	65.67	69.44	61.11	NA	65.22	67.31	65.12	72.22	56.67	66.67	74.07	68.52	67.65	64.1	55.88	ASPSCR1
XLOC_005106	K	intron_retention	chr11	-	chr11:50053042-50053123				chr11:50053041-50053042;chr11:50053123-50053124		0	4	0	0	NA	2.27	7.32	0	0	8	0	0	6.67	14.29	12	0	ASPSCR1
XLOC_005114	K	alternative_donor	chr11	-	chr11:50291015-50291408	chr11:50291015-50291321		chr11:50291322-50291408	chr11:50291408-50291409		26.09	NA	25	19.61	NA	5	13.16	NA	NA	24.24	5	20	14.86	18.75	NA	11.11	HGS
XLOC_005114	K	alternative_acceptor	chr11	-	chr11:50287161-50287631	chr11:50287164-50287631		chr11:50287161-50287163	chr11:50287160-50287161		90	NA	55.56	44.44	NA	40.74	59.8	NA	NA	42.42	69.57	73.33	64.71	63.16	48.15	58.54	HGS
XLOC_005114	K	alternative_first_exon	chr11	-	chr11:50292906-50293463;chr11:50292906-50294473	chr11:50292906-50293523,chr11:50292906-50293513	chr11:50294474-50294566	chr11:50293524-50293861			64	52.17	43.75	45.83	NA	65	48.08	NA	NA	54.17	NA	40.74	55.88	51.61	60	78.79	HGS
XLOC_005114,XLOC_005240	K	alternative_donor	chr11	-	chr11:60781589-60782944	chr11:60781589-60782939		chr11:60782940-60782944	chr11:60782944-60782945		78.36	77.84	79.79	84.55	79.41	81.11	81.73	84.92	82.81	83.02	92	94.64	79.34	88.24	83.49	80.77	NA
XLOC_005128	N	alternative_first_exon	chr11	-	chr11:35710564-35710810,chr11:35710564-35711468;chr11:35710564-35711521	chr11:35710564-35710691	chr11:35711522-35716394	chr11:35710692-35711019			100	100	100	99.13	100	96.59	88.49	100	100	100	100	100	96.25	95.81	100	96.04	RNF213
XLOC_005166	K	intron_retention	chr11	-	chr11:54041442-54041549				chr11:54041441-54041442;chr11:54041549-54041550		0	0	7.69	5.56	0	2.7	2.33	0	2.78	0	NA	14.29	0	0	NA	2.94	MFSD11
XLOC_005166	K	cassette	chr11	-	chr11:54037414-54041344	chr11:54037414-54037941;chr11:54038001-54041344		chr11:54037942-54038000			65.22	85.71	89.47	77.5	82.22	80.85	76.09	90.77	88.24	84	70	NA	83.78	85.71	NA	74.07	MFSD11
XLOC_005202	K	alternative_acceptor	chr11	-	chr11:55367470-55368372	chr11:55367503-55368372		chr11:55367470-55367502	chr11:55367469-55367470		80.65	78.72	70.83	83.33	90	87.1	84.62	NA	83.33	85.71	76.92	78.57	89.74	82.05	NA	84.85	ENSOARG00000011379
XLOC_005240	K	alternative_acceptor	chr11	-	chr11:60787418-60788165	chr11:60787428-60788165		chr11:60787418-60787427	chr11:60787417-60787418		94.74	93.22	94	93.18	100	95.74	90.36	89.13	100	92.68	90.32	92.31	95.96	92.5	95.83	90.62	AMZ2
XLOC_005246	K	alternative_first_exon	chr11	-	chr11:61412494-61427267	chr11:61412494-61416264	chr11:61427268-61427411	chr11:61416265-61416546			71.05	73.33	NA	72.97	64.1	61.36	71.74	60.32	74.29	48.28	NA	39.13	71.11	52.94	56.25	52.17	CEP112
XLOC_005246	K	alternative_first_exon	chr11	-	chr11:61352672-61366938	chr11:61352672-61355360	chr11:61366939-61367074	chr11:61355361-61355453			14.81	25.93	NA	14.29	40.62	20	18.6	27.03	30	28.57	NA	NA	24.24	24	33.33	17.86	CEP112
XLOC_005250	K	intron_retention	chr11	-	chr11:62120497-62121904				chr11:62120496-62120497;chr11:62121904-62121905		NA	NA	15	5.56	5.71	12.5	11.11	13.33	12.5	22.22	15	15.38	23.81	6.12	NA	18.42	HELZ
XLOC_005250	K	intron_retention	chr11	-	chr11:62116664-62117691				chr11:62116663-62116664;chr11:62117691-62117692		NA	NA	3.85	5	6.45	4	5.13	9.09	0	6.45	12.5	3.12	11.11	4.55	5.56	7.32	HELZ
XLOC_005254	N	alternative_donor	chr12	+	chr12:123298-125786;chr12:123310-125786	chr12:123480-125786		chr12:123298-123309;chr12:123310-123479	chr12:123297-123298;chr12:123309-123310		6.06	5.71	NA	4.76	2.13	5.41	0	3.17	4	10	4.76	NA	7.14	8	0	NA	TMEM183A
XLOC_005254	N	cassette	chr12	+	chr12:117587-125786;chr12:117587-128566	chr12:117587-123152;chr12:123310-125786,chr12:123310-128566		chr12:123153-123309			92.31	95.12	90	100	87.1	100	100	88.75	100	100	100	NA	90	88.46	92.31	NA	TMEM183A
XLOC_005254	N	cassette	chr12	+	chr12:117587-125786;chr12:117587-128566	chr12:117587-123149;chr12:123310-125786,chr12:123310-128566		chr12:123150-123309			93.75	96.08	93.33	100	89.33	100	100	90.11	100	100	100	90	92.68	91.43	93.44	100	TMEM183A
XLOC_005254	N	cassette	chr12	+	chr12:123310-127888;chr12:117587-128586;chr12:117587-128566;chr12:123310-128566	chr12:117587-125786,chr12:123310-125786;chr12:125968-127888,chr12:125968-128586,chr12:125968-128566		chr12:125787-125967			87.5	85.25	80.77	100	87.06	88.89	90.91	86.07	100	100	91.3	NA	87.18	88.24	89.39	86.36	TMEM183A
XLOC_005254	N	alternative_donor	chr12	+	chr12:123480-125786;chr12:123298-125786	chr12:123310-125786		chr12:123298-123309;chr12:123310-123479	chr12:123297-123298;chr12:123309-123310		93.94	94.29	NA	95.24	93.62	94.59	100	96.83	96	90	95.24	NA	92.86	92	100	NA	TMEM183A
XLOC_005254	K	intron_retention	chr12	+	chr12:123310-125786				chr12:123309-123310;chr12:125786-125787		2.08	3.57	11.11	0	0	3.7	2.56	1.96	0	6.06	2.7	NA	8.51	4.65	1.09	NA	TMEM183A
XLOC_005254	K	cassette	chr12	+	chr12:123310-128566;chr12:125968-128566	chr12:123310-127888,chr12:125968-127888;chr12:128053-128566		chr12:127889-128052			9.3	3.64	9.52	2.7	2.5	7.14	3.45	2.63	2.7	12.5	NA	NA	2.94	14.29	23.81	0	TMEM183A
XLOC_005254,XLOC_005336	K	alternative_acceptor	chr12	+	chr12:117587-123152	chr12:117587-123149		chr12:123150-123152	chr12:123152-123153		79.31	75	85	76.92	75	79.49	74.07	73.08	85.71	75	NA	NA	75	NA	77.14	NA	NA
XLOC_005264	K	cassette	chr12	+	chr12:935503-937788	chr12:935503-936586;chr12:936650-937788		chr12:936587-936649			NA	92	83.33	89.66	92.86	100	100	100	100	92.31	NA	91.18	100	93.62	100	NA	ENSOARG00000001858
XLOC_005264	N	cassette	chr12	+	chr12:950299-951238	chr12:950299-950724;chr12:950793-951238		chr12:950725-950792			NA	100	100	100	100	86.36	100	100	100	100	100	100	100	100	92.5	90.91	ENSOARG00000001858
XLOC_005264	K	intron_retention	chr12	+	chr12:932800-933073				chr12:932799-932800;chr12:933073-933074		0	0	8.7	3.33	10.34	3.7	11.11	0	2.56	0	0	0	NA	0	NA	8.7	ENSOARG00000001858
XLOC_005264	K	intron_retention	chr12	+	chr12:933155-935391				chr12:933154-933155;chr12:935391-935392		10	7.14	2.5	7.14	0	0	14.29	6.9	6.52	11.54	8	8.33	3.12	3.7	NA	NA	ENSOARG00000001858
XLOC_005264	K	intron_retention	chr12	+	chr12:935503-936586				chr12:935502-935503;chr12:936586-936587		NA	0	0	2.86	0	0	2.38	0	2.94	7.14	0	6.82	4.08	5.56	0	15	ENSOARG00000001858
XLOC_005264	K	intron_retention	chr12	+	chr12:950793-951238				chr12:950792-950793;chr12:951238-951239		NA	3.33	0	0	4.55	10.71	1.79	8.82	3.33	0	2.7	2.04	0	5.66	2.04	3.23	ENSOARG00000001858
XLOC_005264,XLOC_005392	K	alternative_last_exon	chr12	+	chr12:31784228-31788349	chr12:31784228-31784324	chr12:31788350-31789422	chr12:31784325-31785125			NA	93.1	85.29	96.3	91.67	96.97	78.57	90	94.29	93.1	NA	89.66	95.83	85	NA	NA	NA
XLOC_005294,XLOC_005480	K	alternative_last_exon	chr12	+	chr12:45248770-45250812;chr12:45248770-45250519	chr12:45248770-45251544	chr12:45250813-45250875;chr12:45250520-45250617	chr12:45251545-45251689			94.81	91.76	94	94.74	96.46	93.39	90.74	94.84	92.31	96.67	95.77	91.43	92.5	66.67	78.26	100	NA
XLOC_005322	K	alternative_acceptor	chr12	+	chr12:10328701-10335327	chr12:10328701-10335324		chr12:10335325-10335327	chr12:10335327-10335328		28.95	29.63	29.79	27.27	27.78	30	26.15	25.86	27.27	22.22	27.03	25	23.17	NA	NA	19.05	UCHL5
XLOC_005333	N	alternative_acceptor	chr12	+	chr12:16943310-16943512;chr12:16943310-16943586	chr12:16943310-16943582		chr12:16943513-16943582;chr12:16943583-16943586	chr12:16943582-16943583;chr12:16943586-16943587		93.33	91.89	NA	96.67	95.56	95.12	97.22	91.23	94.74	81.82	NA	NA	89.19	87.18	NA	100	KCTD3
XLOC_005333	K	intron_retention	chr12	+	chr12:16992238-16999006				chr12:16992237-16992238;chr12:16999006-16999007		60.61	40.91	55	64.29	62.3	56.82	52.5	75	47.83	56	NA	47.62	45.24	NA	21.74	NA	KCTD3
XLOC_005333	N	alternative_acceptor	chr12	+	chr12:16943310-16943512;chr12:16943310-16943582	chr12:16943310-16943586		chr12:16943513-16943582;chr12:16943583-16943586	chr12:16943582-16943583;chr12:16943586-16943587		0	8.11	NA	0	0	0	0	3.51	0	13.64	NA	NA	10.81	10.26	NA	0	KCTD3
XLOC_005333	K	alternative_first_exon	chr12	+	chr12:16986107-16987615	chr12:16986148-16987615	chr12:16985951-16986106	chr12:16986118-16986147			4	8.97	8.89	0	0	2.6	3.51	0	0	0	0	0	3.45	5	10.53	5.88	KCTD3
XLOC_005333,XLOC_005636	K	alternative_acceptor	chr12	+	chr12:16944819-16945262	chr12:16944819-16945259		chr12:16945260-16945262	chr12:16945262-16945263		46.88	38.24	48.39	37.93	37.5	38.1	40.62	39.22	37.84	44.44	40	NA	35.71	29.79	45.71	30.3	NA
XLOC_005344	K	intron_retention	chr12	+	chr12:21730405-21732753				chr12:21730404-21730405;chr12:21732753-21732754		1.89	0	4.17	5	0	0	6.45	0	0	7.69	0	14.29	0	NA	NA	NA	IARS2
XLOC_005346	K	intron_retention	chr12	+	chr12:22281386-22285527				chr12:22281385-22281386;chr12:22285527-22285528		NA	10	NA	14.81	14.71	0	6.52	10.42	NA	3.57	NA	0	12.12	5.41	17.39	NA	MARK1
XLOC_005369	K	cassette	chr12	+	chr12:26432912-26447499;chr12:26437639-26447499	chr12:26432912-26446063,chr12:26437639-26446063;chr12:26446223-26447499		chr12:26446064-26446222			87.8	100	100	95.83	92.18	94.96	94.06	95.92	100	100	100	100	93.1	NA	NA	100	ENSOARG00000016755
XLOC_005369	K	intron_retention	chr12	+	chr12:26234555-26235600				chr12:26234554-26234555;chr12:26235600-26235601		0	2.27	3.7	3.03	2.86	2.89	10	0	3.7	4.48	0	8.62	NA	NA	NA	NA	ENSOARG00000016755
XLOC_005369	N	coord_cassette	chr12	+	chr12:26380547-26396571	chr12:26380547-26386201;chr12:26386279-26391472;chr12:26391642-26396571		chr12:26386202-26386278;chr12:26391473-26391641			100	100	100	95.45	92.13	96.2	96.83	94.57	93.88	100	96	NA	88.46	NA	NA	95.24	ENSOARG00000016755
XLOC_005369	N	cassette	chr12	+	chr12:26263695-26271073	chr12:26263695-26268642;chr12:26268891-26271073		chr12:26268643-26268890			94.27	89.66	80.3	91.59	94.68	92.16	92.11	92.64	96.59	94.03	96.08	93.48	100	NA	NA	100	ENSOARG00000016755
XLOC_005369	K	cassette	chr12	+	chr12:26335041-26346627;chr12:26333067-26346627	chr12:26333067-26337871,chr12:26335041-26337871;chr12:26338118-26346627		chr12:26337872-26338117			89.42	77.78	82.93	80.3	90.85	85.11	90.8	86.31	91.43	78.95	100	87.88	72	NA	NA	90.91	ENSOARG00000016755
XLOC_005369	N	cassette	chr12	+	chr12:26380547-26396571;chr12:26380547-26385163;chr12:26380547-26386201	chr12:26380547-26384227;chr12:26384297-26396571,chr12:26384297-26385163,chr12:26384297-26386201		chr12:26384228-26384296			100	100	NA	90	90.48	91.67	94.87	94.95	87.5	100	NA	NA	93.62	100	NA	97.3	ENSOARG00000016755
XLOC_005369	K	cassette	chr12	+	chr12:26333067-26337871;chr12:26333067-26346627	chr12:26333067-26334849;chr12:26335041-26346627,chr12:26335041-26337871		chr12:26334850-26335040			90.22	76.47	85.11	75.34	90.22	85.28	88	88.7	87.1	82.61	100	86.67	82.26	100	NA	93.55	ENSOARG00000016755
XLOC_005369	N	cassette	chr12	+	chr12:26351853-26367203	chr12:26351853-26352632;chr12:26352708-26367203		chr12:26352633-26352707			100	100	100	100	100	100	100	100	100	100	100	100	100	85	NA	100	ENSOARG00000016755
XLOC_005369	N	cassette	chr12	+	chr12:26585853-26594087;chr12:26585853-26593504	chr12:26585853-26588650;chr12:26588815-26594087,chr12:26588815-26593504		chr12:26588651-26588814			100	100	95.83	92.98	100	86.24	92.31	90.82	92.73	100	100	NA	91.18	100	100	95.45	ENSOARG00000016755
XLOC_005369	K	cassette	chr12	+	chr12:26466556-26471721	chr12:26466556-26469164;chr12:26469327-26471721		chr12:26469165-26469326			88.31	93.55	83.33	93.48	83.8	88.79	96.25	80.79	92.06	89.19	100	100	96	100	NA	91.84	ENSOARG00000016755
XLOC_005369	K	cassette	chr12	+	chr12:26449258-26452503	chr12:26449258-26450637;chr12:26450823-26452503		chr12:26450638-26450822			93.67	100	100	77.46	95.9	69.91	82.43	69.01	95.65	100	100	100	69.23	NA	NA	NA	ENSOARG00000016755
XLOC_005369	N	cassette	chr12	+	chr12:26380547-26396571;chr12:26384297-26396571;chr12:26385351-26396571	chr12:26385351-26386201,chr12:26380547-26386201,chr12:26384297-26386201;chr12:26386279-26396571		chr12:26386202-26386278			100	100	100	95.74	90.57	95.65	95.74	89.25	92.73	100	NA	NA	94.34	100	NA	97.56	ENSOARG00000016755
XLOC_005369	K	intron_retention	chr12	+	chr12:26335041-26337871				chr12:26335040-26335041;chr12:26337871-26337872		0	0	8.33	7.14	2.33	0.98	5.17	0.88	1.79	0	NA	9.52	0	NA	NA	10	ENSOARG00000016755
XLOC_005369	K	cassette	chr12	+	chr12:26432912-26447499;chr12:26432912-26446063	chr12:26432912-26437521;chr12:26437639-26447499,chr12:26437639-26446063		chr12:26437522-26437638			87.69	NA	83.33	76.79	83.05	83.47	80	79.14	87.3	79.31	85	85	71.43	NA	NA	73.91	ENSOARG00000016755
XLOC_005369	N	cassette	chr12	+	chr12:26585853-26594087;chr12:26588815-26594087	chr12:26585853-26593504,chr12:26588815-26593504;chr12:26593652-26594087		chr12:26593505-26593651			90	93.33	95.56	84.21	94.31	71.9	87.84	77.78	78.69	83.78	90.48	100	76.81	NA	93.1	93.18	ENSOARG00000016755
XLOC_005369	K	cassette	chr12	+	chr12:26386279-26396571	chr12:26386279-26391472;chr12:26391642-26396571		chr12:26391473-26391641			75.25	73.77	81.25	71.76	81.99	86.26	81.65	79.63	71.13	76.6	85.37	79.31	61.82	50	NA	67.44	ENSOARG00000016755
XLOC_005369	K	intron_retention	chr12	+	chr12:26184268-26197056				chr12:26184267-26184268;chr12:26197056-26197057		4.49	10.71	5.26	8.08	4.3	3.01	1.74	1.35	7.02	6.82	0	0	5.33	0	0	0	ENSOARG00000016755
XLOC_005369	K	coord_cassette	chr12	+	chr12:26585853-26594087	chr12:26585853-26588650;chr12:26588815-26593504;chr12:26593652-26594087		chr12:26588651-26588814;chr12:26593505-26593651			100	100	100	92	100	89.41	94.12	95.18	95.45	100	100	NA	100	100	100	100	ENSOARG00000016755
XLOC_005369	K	cassette	chr12	+	chr12:26421430-26427623	chr12:26421430-26422498;chr12:26422752-26427623		chr12:26422499-26422751			85.23	90.62	89.13	92	88.41	91.96	95.45	90.65	86.21	100	100	NA	83.93	80.95	NA	100	ENSOARG00000016755
XLOC_005369	K	alternative_first_exon	chr12	+	chr12:26183991-26197056	chr12:26184268-26197056	chr12:26183667-26183990	chr12:26184054-26184267			89.47	77.5	88.89	84.91	89	87.96	83.56	86.57	80	80.65	NA	85	87.69	78.38	66	74.07	ENSOARG00000016755
XLOC_005369	K	coord_cassette	chr12	+	chr12:26333067-26346627	chr12:26333067-26334849;chr12:26335041-26337871;chr12:26338118-26346627		chr12:26334850-26335040;chr12:26337872-26338117			90.82	77.14	84.09	81.97	91.48	88.65	90.12	89.35	90.62	80.95	100	87.1	79.25	100	NA	92.31	ENSOARG00000016755
XLOC_005369	K	cassette	chr12	+	chr12:26466556-26471721	chr12:26466556-26469164;chr12:26469299-26471721		chr12:26469165-26469298			78.57	NA	72.41	87.5	71.29	81.16	93.18	68.29	84.38	80.95	NA	NA	93.1	NA	NA	83.33	ENSOARG00000016755
XLOC_005369	N	coord_cassette	chr12	+	chr12:26380547-26396571	chr12:26380547-26382617;chr12:26382764-26384227;chr12:26384297-26396571		chr12:26382618-26382763;chr12:26384228-26384296			100	100	100	94.44	89.47	95.83	96	94.62	92.68	100	NA	NA	92.11	100	NA	96.88	ENSOARG00000016755
XLOC_005369,XLOC_005498	K	alternative_acceptor	chr12	+	chr12:26197167-26204764	chr12:26197167-26204732		chr12:26204733-26204764	chr12:26204764-26204765		44.3	55.56	65	58.33	53.21	57.5	52.75	57.5	51.43	60.42	63.33	60.87	48.84	33.33	NA	51.61	NA
XLOC_005371	K	cassette	chr12	+	chr12:26964632-26973508	chr12:26964632-26969248;chr12:26969318-26973508		chr12:26969249-26969317			72.09	85.19	NA	NA	84	76.19	72.73	82.35	79.07	84	80	NA	88.89	68.75	80.65	NA	SRP9
XLOC_005377,XLOC_005453	K	alternative_last_exon	chr12	+	chr12:41751735-41759601;chr12:41751735-41760104	chr12:41751735-41752225	chr12:41760105-41760299	chr12:41752226-41752703			89.47	92.31	80.77	84	76.27	82.46	81.48	85.07	92.68	83.33	85.19	NA	83.87	NA	NA	NA	NA
XLOC_005380	K	cassette	chr12	+	chr12:28609511-28612667	chr12:28609511-28611253;chr12:28611371-28612667		chr12:28611254-28611370			NA	90.48	88.46	84	81.25	100	77.78	NA	92.86	NA	NA	90.48	88.46	81.25	NA	100	AHCTF1
XLOC_005380	K	intron_retention	chr12	+	chr12:28628252-28629715				chr12:28628251-28628252;chr12:28629715-28629716		7.41	10.71	2.94	8.11	6.12	3.23	9.43	24	12.82	13.04	NA	10.34	4.44	7.94	0	0	AHCTF1
XLOC_005380	K	intron_retention	chr12	+	chr12:28627296-28628157				chr12:28627295-28627296;chr12:28628157-28628158		10	0	3.57	5	14.29	7.69	2.13	NA	2.5	15	NA	NA	4.65	4.69	0	2.5	AHCTF1
XLOC_005380	K	alternative_donor	chr12	+	chr12:28657686-28659128	chr12:28657698-28659128		chr12:28657686-28657697	chr12:28657685-28657686		25	NA	33.33	37.93	36.84	31.11	35.71	27.27	34.38	NA	NA	55	30.3	34.38	21.21	24.39	AHCTF1
XLOC_005387	K	intron_retention	chr12	+	chr12:30572770-30574688				chr12:30572769-30572770;chr12:30574688-30574689		10.81	10.87	15.91	9.38	17.24	5.88	13.75	6.67	12.82	12.82	10.17	23.53	12.5	13.56	NA	8.93	HNRNPU
XLOC_005387	K	intron_retention	chr12	+	chr12:30572615-30572695				chr12:30572614-30572615;chr12:30572695-30572696		4.35	4.55	2.27	3.17	NA	0	10.17	NA	0	8.89	4	8.89	5	7.69	NA	4.17	HNRNPU
XLOC_005392	N	alternative_donor	chr12	+	chr12:31783936-31788349;chr12:31784228-31788349;chr12:31784079-31788349	chr12:31784493-31788349		chr12:31783936-31784078;chr12:31784079-31784227;chr12:31784228-31784492	chr12:31783935-31783936;chr12:31784078-31784079;chr12:31784227-31784228		NA	48	40.74	72.22	79.17	93.1	51.22	74.19	85.71	46.43	NA	NA	42.86	NA	NA	14.29	AKT3
XLOC_005392	N	alternative_donor	chr12	+	chr12:31783936-31788349;chr12:31784493-31788349;chr12:31784079-31788349	chr12:31784228-31788349		chr12:31783936-31784078;chr12:31784079-31784227;chr12:31784228-31784492	chr12:31783935-31783936;chr12:31784078-31784079;chr12:31784227-31784228		NA	24	40.74	8.33	12.5	3.45	39.02	9.68	7.14	21.43	NA	NA	11.43	NA	NA	76.19	AKT3
XLOC_005392	K	intron_retention	chr12	+	chr12:31784079-31788349				chr12:31784078-31784079;chr12:31788349-31788350		NA	91.67	NA	93.18	100	100	100	89.74	100	88.89	NA	100	90.48	100	88.89	100	AKT3
XLOC_005392	N	alternative_donor	chr12	+	chr12:31783936-31788349;chr12:31784228-31788349;chr12:31784493-31788349	chr12:31784079-31788349		chr12:31783936-31784078;chr12:31784079-31784227;chr12:31784228-31784492	chr12:31783935-31783936;chr12:31784078-31784079;chr12:31784227-31784228		NA	28	7.41	19.44	8.33	3.45	2.44	16.13	7.14	32.14	NA	NA	34.29	NA	NA	9.52	AKT3
XLOC_005392	N	alternative_donor	chr12	+	chr12:31784228-31788349;chr12:31784493-31788349;chr12:31784079-31788349	chr12:31783936-31788349		chr12:31783936-31784078;chr12:31784079-31784227;chr12:31784228-31784492	chr12:31783935-31783936;chr12:31784078-31784079;chr12:31784227-31784228		NA	0	11.11	0	0	0	7.32	0	0	0	NA	NA	11.43	NA	NA	0	AKT3
XLOC_005393	K	intron_retention	chr12	+	chr12:32142543-32151385				chr12:32142542-32142543;chr12:32151385-32151386		0	0	3.12	2.7	2.7	0	4.35	1.19	2.27	10.34	0	3.7	6.25	0	0	1.92	CEP170
XLOC_005393	K	intron_retention	chr12	+	chr12:32134984-32142415				chr12:32134983-32134984;chr12:32142415-32142416		100	NA	NA	70	93.02	100	74.36	100	87.1	NA	NA	NA	100	93.55	85.71	100	CEP170
XLOC_005393	K	cassette	chr12	+	chr12:32101608-32114918	chr12:32101608-32109913;chr12:32110391-32114918		chr12:32109914-32110390			71.43	70.83	68.97	70.27	72.73	72.41	66.67	80	59.46	69.7	76.19	60.98	89.66	64.86	NA	69.05	CEP170
XLOC_005393	K	intron_retention	chr12	+	chr12:32136184-32142415				chr12:32136183-32136184;chr12:32142415-32142416		100	NA	NA	100	93.18	94.44	93.33	89.23	100	NA	NA	NA	100	93.94	86.96	100	CEP170
XLOC_005393	K	alternative_acceptor	chr12	+	chr12:32134984-32142415	chr12:32134984-32142307		chr12:32142308-32142415	chr12:32142415-32142416		100	NA	76.19	73.53	92.5	100	75.61	100	86.67	NA	NA	NA	100	93.55	NA	100	CEP170
XLOC_005393	K	intron_retention	chr12	+	chr12:32151534-32153584				chr12:32151533-32151534;chr12:32153584-32153585		23.81	12.9	NA	28.57	9.62	25.71	18.18	18.52	17.65	17.86	NA	NA	25	23.08	9.09	17.24	CEP170
XLOC_005393	K	intron_retention	chr12	+	chr12:32151483-32153584				chr12:32151482-32151483;chr12:32153584-32153585		72	72.73	NA	70.37	71.43	80	51.35	79.25	73.33	100	NA	NA	74.19	91.67	72.09	79.31	CEP170
XLOC_005393	K	intron_retention	chr12	+	chr12:32128101-32130829				chr12:32128100-32128101;chr12:32130829-32130830		NA	NA	0	0	3.12	0	2.78	11.54	4.17	0	NA	0	3.03	NA	NA	0	CEP170
XLOC_005406	K	alternative_first_exon	chr12	+	chr12:35181385-35193088	chr12:35187295-35193088	chr12:35181308-35181384	chr12:35187185-35187294			55.75	64.15	58.23	63.04	58.72	66.84	60.31	56.69	53.92	56.58	57.63	62.22	63.25	67	78.12	43.1	BLZF1
XLOC_005406	K	cassette	chr12	+	chr12:35195559-35204662	chr12:35195559-35198078;chr12:35198208-35204662		chr12:35198079-35198207			100	100	100	96.67	93.96	100	89.8	93.53	100	100	100	100	100	100	100	100	BLZF1
XLOC_005413	K	intron_retention	chr12	+	chr12:36718031-36719144				chr12:36718030-36718031;chr12:36719144-36719145		0	NA	NA	4.55	1.2	0	9.68	0	0	NA	NA	NA	0	0	0	12	MROH9
XLOC_005413	K	intron_retention	chr12	+	chr12:36715649-36717864				chr12:36715648-36715649;chr12:36717864-36717865		9.09	0	14.29	4.55	4.92	5.77	3.23	5.88	0	3.85	NA	NA	9.38	0	0	NA	MROH9
XLOC_005419	K	intron_retention	chr12	+	chr12:37169381-37170930				chr12:37169380-37169381;chr12:37170930-37170931		NA	NA	NA	6.9	0	NA	2.56	5	0	4.76	NA	0	10.34	0	0	0	PRRC2C
XLOC_005427	N	alternative_donor	chr12	+	chr12:38058392-38070185;chr12:38058675-38070185;chr12:38069436-38070185	chr12:38069285-38070185		chr12:38058392-38058674;chr12:38058675-38069284;chr12:38069285-38069435	chr12:38058391-38058392;chr12:38058674-38058675;chr12:38069284-38069285		3.39	16	17.24	12	16.44	17.54	12.5	11.22	14.58	10.26	12.9	15	14.29	5.26	1.79	12.5	C1orf105
XLOC_005427	N	alternative_donor	chr12	+	chr12:38058675-38070185;chr12:38069436-38070185;chr12:38069285-38070185	chr12:38058392-38070185		chr12:38058392-38058674;chr12:38058675-38069284;chr12:38069285-38069435	chr12:38058391-38058392;chr12:38058674-38058675;chr12:38069284-38069285		74.58	68	65.52	76	79.45	64.91	75	77.55	70.83	79.49	74.19	70	71.43	63.16	78.57	75	C1orf105
XLOC_005427	N	alternative_donor	chr12	+	chr12:38058392-38070185;chr12:38058675-38070185;chr12:38069285-38070185	chr12:38069436-38070185		chr12:38058392-38058674;chr12:38058675-38069284;chr12:38069285-38069435	chr12:38058391-38058392;chr12:38058674-38058675;chr12:38069284-38069285		20.34	16	17.24	12	4.11	17.54	12.5	11.22	14.58	10.26	12.9	15	14.29	31.58	19.64	12.5	C1orf105
XLOC_005429	K	cassette	chr12	+	chr12:38217047-38219774	chr12:38217047-38219552;chr12:38219574-38219774		chr12:38219553-38219573			92.13	86.76	83.33	83.93	83.84	86.02	92.47	91.54	83.62	81.36	79.55	82.98	81.69	82.14	NA	85	SUCO
XLOC_005429	K	intron_retention	chr12	+	chr12:38255320-38256520				chr12:38255319-38255320;chr12:38256520-38256521		6.6	11.43	4.76	3.39	9.7	5.59	3.88	3.3	11.54	7.06	6.38	2	4.35	0	NA	2.78	SUCO
XLOC_005429	K	mutually_exclusive	chr12	+	chr12:38239291-38243694,chr12:38243800-38245676	chr12:38239291-38241994,chr12:38242100-38245676	chr12:38243695-38243799	chr12:38241995-38242099			50	50	51.28	46	48.53	50.85	52	50	51.67	50	50	48.28	45.61	57.14	48.28	56.41	SUCO
XLOC_005429,XLOC_005690	K	alternative_acceptor	chr12	+	chr12:38255320-38256523	chr12:38255320-38256520		chr12:38256521-38256523	chr12:38256523-38256524		84.62	69.23	84.31	81.33	82.95	83.15	74.44	86.16	83.58	77.97	75.76	86.67	86.42	87.5	NA	82.09	NA
XLOC_005453	N	alternative_acceptor	chr12	+	chr12:41744250-41747538;chr12:41744250-41744835	chr12:41744250-41747540		chr12:41744836-41747538;chr12:41747539-41747540	chr12:41747538-41747539;chr12:41747540-41747541		0	10.87	0	0	0	0	0	0	0	0	0	0	0	0	NA	0	LZIC
XLOC_005453,XLOC_005519	K	alternative_acceptor	chr12	+	chr12:49202422-49204034	chr12:49202422-49204028		chr12:49204029-49204034	chr12:49204034-49204035		94.12	100	NA	85.71	89.09	100	100	90.48	100	NA	NA	NA	96.15	100	91.89	90.62	NA
XLOC_005459	K	intron_retention	chr12	+	chr12:42511781-42519852				chr12:42511780-42511781;chr12:42519852-42519853		0	8.7	20	25	9.09	9.38	12.2	NA	NA	NA	NA	NA	5	14.58	4.35	25	ENSOARG00000008942
XLOC_005465	K	intron_retention	chr12	+	chr12:43257896-43258109				chr12:43257895-43257896;chr12:43258109-43258110		94.15	93.45	82.8	87.86	91.84	91.81	91.67	86.81	91.49	89.91	88.46	100	94.59	87.95	90.66	93.2	ENSOARG00000005155
XLOC_005478,XLOC_005512	N	alternative_acceptor	chr12	+	chr12:48983589-48983833	chr12:48983589-48983830		chr12:48983831-48983833	chr12:48983833-48983834		NA	8	6.82	7.5	0	6.25	8.64	9.09	10.34	12.5	NA	1.72	10	5.13	9.43	13.73	NA
XLOC_005480	K	alternative_last_exon	chr12	+	chr12:45248770-45251544;chr12:45248770-45250812	chr12:45248770-45250519	chr12:45251545-45251689;chr12:45250813-45250875	chr12:45250520-45250617			5.19	8.24	6	5.26	3.54	4.96	9.26	5.16	5.49	3.33	4.23	8.57	7.5	33.33	13.04	0	RPL22
XLOC_005480	K	intron_retention	chr12	+	chr12:45248770-45251544				chr12:45248769-45248770;chr12:45251544-45251545		3.15	2.36	10.98	8.79	1.7	2.23	23.17	1.65	4.44	4.2	7.14	16.39	3.82	10.34	2.86	11.63	RPL22
XLOC_005525	K	cassette	chr12	+	chr12:49315633-49319038	chr12:49315633-49318783;chr12:49318819-49319038		chr12:49318784-49318818			42.5	55.56	40	28.36	22.22	16.98	53.06	37.84	44.83	60	51.52	28.57	50	13.56	NA	42.5	UBE2J2
XLOC_005525	K	cassette	chr12	+	chr12:49315633-49319038	chr12:49315633-49318801;chr12:49318819-49319038		chr12:49318802-49318818			58.93	69.62	55.17	23.81	19.23	13.73	67.83	54.9	60	73.68	69.23	28.57	64.71	12.07	NA	59.29	UBE2J2
XLOC_005525	K	intron_retention	chr12	+	chr12:49315633-49319038				chr12:49315632-49315633;chr12:49319038-49319039		6.12	0	4.88	11.11	0	0	13.21	8	NA	NA	NA	NA	9.43	13.56	NA	8	UBE2J2
XLOC_005581	N	cassette	chr12	+	chr12:58012745-58013365;chr12:58012745-58019907;chr12:58012745-58013392	chr12:58012745-58012995;chr12:58013124-58019907,chr12:58013124-58013392,chr12:58013124-58013365		chr12:58012996-58013123			63.64	75.72	72.29	53.68	55.8	68.12	69.29	61.82	71.72	67.62	56.94	70.31	65.97	70.42	59.14	57.3	TEX35
XLOC_005581	N	alternative_acceptor	chr12	+	chr12:58012745-58012995;chr12:58012745-58012901	chr12:58012745-58013079		chr12:58012902-58012995;chr12:58012996-58013079	chr12:58012995-58012996;chr12:58013079-58013080		88.11	85.71	82.98	84.43	85.22	83.26	81.1	82.33	82.89	88.03	87.01	82.35	82.35	75.68	80.88	82.65	TEX35
XLOC_005581	N	alternative_acceptor	chr12	+	chr12:58012745-58012901;chr12:58012745-58013079	chr12:58012745-58012995		chr12:58012902-58012995;chr12:58012996-58013079	chr12:58012995-58012996;chr12:58013079-58013080		11.89	14.29	17.02	14.75	14.35	16.31	18.9	17.67	17.11	11.97	12.99	17.65	17.65	24.32	18.75	16.33	TEX35
XLOC_005581	N	cassette	chr12	+	chr12:58012745-58013365;chr12:58012745-58019907;chr12:58012745-58013392	chr12:58012745-58013079;chr12:58013124-58019907,chr12:58013124-58013392,chr12:58013124-58013365		chr12:58013080-58013123			75	83.66	79.65	64.41	67.22	76.6	77.01	70.93	79.08	77.18	69	77.91	74.21	76.14	68.07	68.33	TEX35
XLOC_005582	K	cassette	chr12	+	chr12:58348363-58353492	chr12:58348363-58351880;chr12:58351959-58353492		chr12:58351881-58351958			15.38	13.16	21.33	10.34	16.13	19.15	7.27	5.08	19.67	10.81	12.5	18.18	12.86	19.67	18.75	17.07	RALGPS2
XLOC_005587	K	alternative_first_exon	chr12	+	chr12:58763480-58766450;chr12:58763341-58766450	chr12:58763625-58766450	chr12:58763284-58763340	chr12:58763432-58763624			87.5	100	NA	97.37	96	95.65	95.12	95.45	100	85.71	NA	NA	93.94	90	94.74	96	AXDND1
XLOC_005588	K	alternative_last_exon	chr12	+	chr12:58950305-58967096	chr12:58950305-58956243	chr12:58967097-58967338	chr12:58956244-58956767			77.59	62.5	75.61	77.05	85.71	80.9	80	79.73	80.33	84.21	72.73	79.17	79.71	66.67	77.78	78.57	TDRD5
XLOC_005590	K	cassette	chr12	+	chr12:59167259-59183946	chr12:59167259-59168603;chr12:59168649-59183946		chr12:59168604-59168648			93.73	94.41	87.37	92.36	94.51	95.2	89.6	95.1	90.96	91.28	95.95	94.62	91.52	88.14	85.39	89.74	TOR1AIP1
XLOC_005590	K	cassette	chr12	+	chr12:59190256-59197318	chr12:59190256-59196917;chr12:59196963-59197318		chr12:59196918-59196962			34.16	37.79	30.61	29.77	35.11	36.5	35.29	37.8	27.64	33.54	39.29	34.12	22.97	27.78	27.67	33.72	TOR1AIP1
XLOC_005608	K	intron_retention	chr12	+	chr12:62042555-62043139				chr12:62042554-62042555;chr12:62043139-62043140		8.82	5.41	7.14	5.13	13.21	5.88	4.55	4.69	2.33	7.55	12.5	14.29	5.71	6.38	4.55	5.77	DHX9
XLOC_005608	K	intron_retention	chr12	+	chr12:62045060-62045165				chr12:62045059-62045060;chr12:62045165-62045166		100	100	100	95.12	100	100	100	92.68	100	100	90	100	100	NA	NA	100	DHX9
XLOC_005608	K	cassette	chr12	+	chr12:62019120-62021476	chr12:62019120-62020532;chr12:62020670-62021476		chr12:62020533-62020669			30.99	30.12	30	32.63	34.91	36.36	41	33.08	29.63	32.56	37.21	34.78	36.45	44	72.97	31.67	DHX9
XLOC_005608	K	intron_retention	chr12	+	chr12:62019120-62021476				chr12:62019119-62019120;chr12:62021476-62021477		7.55	17.14	10.64	5.88	13.75	17.65	15.71	12.75	10.59	12.12	12.9	21.05	12.82	8.2	NA	8.89	DHX9
XLOC_005608	K	intron_retention	chr12	+	chr12:62045212-62045365				chr12:62045211-62045212;chr12:62045365-62045366		4.17	10	0	3.19	4	2.44	0	0.99	4.84	4.76	1.47	2.04	0	3.3	2.56	3.26	DHX9
XLOC_005608	K	intron_retention	chr12	+	chr12:62046550-62048841				chr12:62046549-62046550;chr12:62048841-62048842		0	13.64	12.5	7.41	1.75	6.67	5.41	2.17	0	8.33	2.94	10.26	6.85	7.02	0	1.82	DHX9
XLOC_005608	K	intron_retention	chr12	+	chr12:62031119-62034482				chr12:62031118-62031119;chr12:62034482-62034483		2.63	2.13	10.81	9.38	9.3	8	8.62	2.56	12.28	12.2	10.34	10.34	5.66	0	NA	5.71	DHX9
XLOC_005608	K	intron_retention	chr12	+	chr12:62020670-62021476				chr12:62020669-62020670;chr12:62021476-62021477		17.86	11.43	15.38	14.29	10.71	11.11	7.94	11.76	20	9.3	NA	25	15.38	10.71	7.5	5.71	DHX9
XLOC_005608	K	intron_retention	chr12	+	chr12:62021524-62023020				chr12:62021523-62021524;chr12:62023020-62023021		4.88	6.82	3.33	3.81	9.82	5.1	4.42	4.32	8.18	8.43	7.14	11.11	0	0.92	0	2.86	DHX9
XLOC_005608	K	intron_retention	chr12	+	chr12:62019120-62020532				chr12:62019119-62019120;chr12:62020532-62020533		20.69	31.43	28.57	19.51	26.92	29.55	29.41	24.19	16.07	25	26.92	34.62	26.87	32.69	22.73	32	DHX9
XLOC_005608	N	intron_retention	chr12	+	chr12:62045060-62045162				chr12:62045059-62045060;chr12:62045162-62045163		100	100	100	100	100	100	96.61	93.02	100	100	86.96	100	95.35	100	NA	100	DHX9
XLOC_005608	K	intron_retention	chr12	+	chr12:62041663-62042442				chr12:62041662-62041663;chr12:62042442-62042443		NA	5.88	4.44	8.89	13.33	7.23	5.33	12.82	8.06	6.52	2.5	7.69	10.39	12.75	6.25	8.82	DHX9
XLOC_005638	N	alternative_acceptor	chr12	+	chr12:68858680-68864248;chr12:68858680-68867544;chr12:68858680-68867756	chr12:68858680-68867761		chr12:68864249-68867544;chr12:68867545-68867756;chr12:68867757-68867761	chr12:68867544-68867545;chr12:68867756-68867757;chr12:68867761-68867762		11.27	4.26	8.33	0	9.62	10.26	0	9.55	15.09	0	9.52	NA	0	NA	NA	NA	SPATA45
XLOC_005638	N	alternative_acceptor	chr12	+	chr12:68858680-68864248;chr12:68858680-68867544;chr12:68858680-68867761	chr12:68858680-68867756		chr12:68864249-68867544;chr12:68867545-68867756;chr12:68867757-68867761	chr12:68867544-68867545;chr12:68867756-68867757;chr12:68867761-68867762		88.73	95.74	91.67	98	90.38	89.74	100	90.45	84.91	100	90.48	NA	100	NA	NA	NA	SPATA45
XLOC_005644	K	intron_retention	chr12	+	chr12:69394506-69394675				chr12:69394505-69394506;chr12:69394675-69394676		5.77	9.26	7.69	14.81	5.08	8	9.38	8.47	7.27	6.98	13.64	NA	2.7	NA	2.94	4.35	CUFF.3817.1
XLOC_005650	N	alternative_acceptor	chr12	+	chr12:69922623-69924029	chr12:69922623-69923826		chr12:69923827-69924029	chr12:69924029-69924030	chr12:69922403-69922622;chr12:69924030-69924155	9.09	0	2.44	8.33	2.56	10.53	9.76	6.82	5.13	5.71	4	13.64	12.68	5.08	4.26	10	NEK2
XLOC_005650	K	intron_retention	chr12	+	chr12:69922623-69924029				chr12:69922622-69922623;chr12:69924029-69924030	chr12:69922403-69922622;chr12:69924030-69924155	2.44	0	0	5.71	0	3.77	5.13	2.38	2.63	2.94	0	5	10.14	1.75	0	2.7	NEK2
XLOC_005707	N	alternative_acceptor	chr12	+	chr12:78076277-78077577	chr12:78076277-78077186		chr12:78077187-78077577	chr12:78077577-78077578		13.16	7.06	8.33	4.29	12.96	11.69	3.26	6	15.28	13.64	9.68	8.24	5.13	1.58	0	3.59	KDM5B
XLOC_005707	K	cassette	chr12	+	chr12:78106043-78111390	chr12:78106043-78106674;chr12:78106834-78111390		chr12:78106675-78106833			83.87	90.91	92.79	92.27	91.43	93.02	92.7	100	95.24	88.64	90.91	95.83	91.8	92.08	81.25	94.18	KDM5B
XLOC_005707	K	intron_retention	chr12	+	chr12:78076277-78077577				chr12:78076276-78076277;chr12:78077577-78077578		8.33	3.66	4.94	3.7	6	6.85	1.66	7.84	12.86	13.64	3.45	4.88	8.64	2.6	0	3.01	KDM5B
XLOC_005713	K	alternative_acceptor	chr12	+	chr12:78401188-78402008	chr12:78401188-78402004		chr12:78402005-78402008	chr12:78402008-78402009		88.64	94.57	100	86.11	100	100	100	100	100	100	100	93.48	100	92.19	100	NA	UBE2T
XLOC_005768	K	intron_retention	chr12	-	chr12:4136957-4138167				chr12:4136956-4136957;chr12:4138167-4138168		3.12	0	11.54	7.14	0	1.49	2.04	2.2	1.72	3.7	3.57	NA	6.35	8.2	1.1	14.58	YOD1
XLOC_005780	K	intron_retention	chr12	-	chr12:7816910-7817377				chr12:7816909-7816910;chr12:7817377-7817378		2.38	8	13.64	3.03	0	0	13.33	3.19	4.65	0	NA	NA	7.5	4	0	9.09	CUFF.3364.1
XLOC_005786	K	intron_retention	chr12	-	chr12:10275417-10276199				chr12:10275416-10275417;chr12:10276199-10276200		10.53	0	4	12.5	8.51	3.33	6.25	4.17	2.22	4	NA	NA	0	0	NA	NA	TROVE2
XLOC_005786	K	intron_retention	chr12	-	chr12:10275015-10275302				chr12:10275014-10275015;chr12:10275302-10275303		48.39	54.55	NA	62.96	53.12	41.86	43.33	28.3	44.83	42.31	45	NA	52.17	NA	NA	NA	TROVE2
XLOC_005786	K	intron_retention	chr12	-	chr12:10284039-10296731				chr12:10284038-10284039;chr12:10296731-10296732		9.38	18.18	NA	4.35	12.5	20	13.04	8.11	23.81	13.64	NA	NA	12.5	5.71	16	11.11	TROVE2
XLOC_005806,XLOC_005842	N	alternative_donor	chr12	-	chr12:25682515-25687992;chr12:25682515-25688040	chr12:25682515-25686162		chr12:25686163-25687992;chr12:25687993-25688040	chr12:25687992-25687993;chr12:25688040-25688041		15	NA	NA	12	13.33	14.81	12.5	13.04	16	12.12	6.9	15.15	6.9	8	NA	3.45	NA
XLOC_005809	N	alternative_donor	chr12	-	chr12:19226312-19239183	chr12:19226312-19238719		chr12:19238720-19239183	chr12:19239183-19239184		18.18	22.58	10	20	38.46	30.43	24.07	11.84	23.68	20.83	NA	15	13.73	23.53	11.11	NA	GPATCH2
XLOC_005823	K	intron_retention	chr12	-	chr12:21771943-21774442				chr12:21771942-21771943;chr12:21774442-21774443		0	NA	3.7	2.63	10	8.33	0	9.52	NA	0	NA	4	0	0	NA	0	RAB3GAP2
XLOC_005833	N	cassette	chr12	-	chr12:24282661-24288976	chr12:24282661-24288511;chr12:24288567-24288976		chr12:24288512-24288566			100	100	100	88.16	100	100	100	100	100	100	100	100	100	100	100	100	AIDA
XLOC_005833	K	cassette	chr12	-	chr12:24282661-24288511	chr12:24282661-24283716;chr12:24283765-24288511		chr12:24283717-24283764			9.45	21.63	0	0	0	0	2.82	0	0	11.54	10.14	4.88	13.04	0	NA	0	AIDA
XLOC_005838	K	intron_retention	chr12	-	chr12:25225084-25225357				chr12:25225083-25225084;chr12:25225357-25225358		5.13	6.25	NA	NA	7.14	6.82	11.36	10.71	8.82	8.7	17.39	NA	15.38	7.32	4.59	NA	CAPN2
XLOC_005840	N	cassette	chr12	-	chr12:25580436-25582523	chr12:25580436-25581874;chr12:25582010-25582523		chr12:25581875-25582009			90.91	88.57	100	86.96	90.32	87.69	89.58	82	89.74	NA	NA	NA	90	100	100	83.33	NVL
XLOC_005842	N	alternative_donor	chr12	-	chr12:25682515-25688040;chr12:25682515-25686162	chr12:25682515-25687992		chr12:25686163-25687992;chr12:25687993-25688040	chr12:25687992-25687993;chr12:25688040-25688041		10	NA	NA	20	23.33	18.52	22.5	26.09	20	27.27	27.59	18.18	20.69	28	NA	24.14	WDR26
XLOC_005842	N	alternative_donor	chr12	-	chr12:25682515-25687992;chr12:25682515-25686162	chr12:25682515-25688040		chr12:25686163-25687992;chr12:25687993-25688040	chr12:25687992-25687993;chr12:25688040-25688041		75	NA	NA	68	63.33	66.67	65	60.87	64	60.61	65.52	66.67	72.41	64	NA	72.41	WDR26
XLOC_005842	N	alternative_acceptor	chr12	-	chr12:25682515-25688040	chr12:25686249-25688040		chr12:25682515-25686248	chr12:25682514-25682515		NA	NA	NA	26.09	32.14	25	18.75	30	23.81	25.93	13.64	18.52	12.5	NA	NA	4.55	WDR26
XLOC_005842	K	alternative_acceptor	chr12	-	chr12:25651308-25659113	chr12:25654645-25659113		chr12:25651308-25654644	chr12:25651307-25651308		100	100	100	100	93.02	100	100	100	100	100	100	NA	100	90	NA	100	WDR26
XLOC_005846	K	cassette	chr12	-	chr12:26700191-26705930	chr12:26700191-26703336;chr12:26703400-26705930		chr12:26703337-26703399			10.29	20	19.44	13.46	13.64	12.9	17.72	11.46	20	11.54	13.73	10.94	16.67	10.61	8.51	15.52	ENAH
XLOC_005846	K	alternative_acceptor	chr12	-	chr12:26693994-26694564	chr12:26694001-26694564		chr12:26693994-26694000	chr12:26693993-26693994		100	NA	100	90	100	100	96.3	96.43	100	100	100	100	100	NA	NA	100	ENAH
XLOC_005867	K	intron_retention	chr12	-	chr12:28810715-28812434				chr12:28810714-28810715;chr12:28812434-28812435		0	0	NA	13.04	0	0	3.45	0	3.23	NA	0	NA	NA	0	0	3.12	ENSOARG00000025444
XLOC_005867	K	intron_retention	chr12	-	chr12:28807500-28808755				chr12:28807499-28807500;chr12:28808755-28808756		0	0	NA	NA	0	0	0	0	0	NA	NA	NA	4.55	0	0	10	ENSOARG00000025444
XLOC_005868,XLOC_005930	K	alternative_first_exon	chr12	-	chr12:40068905-40079707,chr12:40068905-40080957;chr12:40068905-40082009;chr12:40068905-40069441;chr12:40068905-40081271	chr12:40068905-40082114,chr12:40068905-40082066	chr12:40082010-40082050;chr12:40069442-40069504;chr12:40081272-40081295	chr12:40082115-40082217			97.56	78.69	NA	NA	77.59	97.78	84.62	94.29	100	NA	100	NA	82	100	87.76	100	NA
XLOC_005875	K	intron_retention	chr12	-	chr12:30589758-30589865				chr12:30589757-30589758;chr12:30589865-30589866		9.52	4.62	9.68	15.52	10.42	8.51	12.05	10.06	22.58	24.07	15.79	33.33	14.75	NA	NA	7.14	COX20
XLOC_005875	K	intron_retention	chr12	-	chr12:30589301-30589693				chr12:30589300-30589301;chr12:30589693-30589694		18.06	8.7	16.22	9.09	10.34	12.22	17.57	9.8	18.46	27.45	26.19	25.71	13.21	NA	NA	16	COX20
XLOC_005875	N	alternative_acceptor	chr12	-	chr12:30589754-30589865;chr12:30589780-30589865	chr12:30589758-30589865		chr12:30589754-30589757;chr12:30589758-30589779	chr12:30589753-30589754;chr12:30589757-30589758		91.3	96.97	NA	88.24	95.83	92.16	89.36	91.3	85.71	87.1	90.48	NA	88.57	NA	NA	NA	COX20
XLOC_005875,XLOC_006141	K	alternative_donor	chr12	-	chr12:67092856-67098676	chr12:67092856-67098634		chr12:67098635-67098676	chr12:67098676-67098677		100	NA	NA	100	96	100	96.15	95.89	100	100	100	85.71	92.45	96.23	96.36	91.43	NA
XLOC_005902	K	intron_retention	chr12	-	chr12:35824502-35826311				chr12:35824501-35824502;chr12:35826311-35826312		2.78	2.6	7.14	3.9	1.6	0.67	3.28	0	2.63	5.36	3.51	11.63	4.92	NA	NA	6.45	KIFAP3
XLOC_005904	K	intron_retention	chr12	-	chr12:35872897-35873682				chr12:35872896-35872897;chr12:35873682-35873683		37.84	35.71	33.33	31.71	27.48	33.33	20	21.94	28.57	28.57	NA	13.64	26.32	NA	NA	NA	CUFF.3489.1
XLOC_005907	K	intron_retention	chr12	-	chr12:37302068-37304345				chr12:37302067-37302068;chr12:37304345-37304346		0	0	0	2.04	3.23	4.84	4.76	0	4	12.5	8	7.69	NA	NA	NA	NA	VAMP4
XLOC_005912	K	alternative_first_exon	chr12	-	chr12:38068098-38069140	chr12:38068098-38068914	chr12:38069141-38069421	chr12:38068915-38069013			51.85	57.58	56.67	51.72	55	62.22	51.85	54.55	45.71	NA	57.14	NA	27.59	54.55	40	59.09	PIGC
XLOC_005917	K	intron_retention	chr12	-	chr12:39437820-39450796				chr12:39437819-39437820;chr12:39450796-39450797		10	0	0	0	0	2.5	0	0	5	NA	NA	NA	6.45	0	NA	5	VPS13D
XLOC_005930	K	alternative_first_exon	chr12	-	chr12:40065327-40065431;chr12:40065327-40066158	chr12:40065327-40065426	chr12:40066159-40066264	chr12:40065427-40065471			5	6.33	0	10.64	6.32	12.09	9.23	8.82	0	2.5	0	15	3.17	6	5.69	0	AGTRAP
XLOC_005930	K	alternative_first_exon	chr12	-	chr12:40068905-40079707,chr12:40068905-40080957;chr12:40068905-40082009;chr12:40068905-40082114,chr12:40068905-40082066;chr12:40068905-40081271	chr12:40068905-40069441	chr12:40082010-40082050;chr12:40082115-40082217;chr12:40081272-40081295	chr12:40069442-40069504			2.44	21.31	NA	NA	6.9	2.22	11.54	0	0	NA	0	NA	14	0	12.24	0	AGTRAP
XLOC_005930	K	cassette	chr12	-	chr12:40063924-40066158	chr12:40063924-40065226;chr12:40065327-40066158		chr12:40065227-40065326			100	100	100	100	100	85.48	100	91.49	100	100	100	NA	100	100	100	NA	AGTRAP
XLOC_005930	K	intron_retention	chr12	-	chr12:40063924-40065226				chr12:40063923-40063924;chr12:40065226-40065227		51.28	72.73	NA	62.07	75	65.79	87.5	59.26	57.58	56	NA	NA	83.87	58.06	76.79	NA	AGTRAP
XLOC_005941	K	intron_retention	chr12	-	chr12:40743266-40744778				chr12:40743265-40743266;chr12:40744778-40744779		0	9.38	0	NA	3.64	12.12	6.9	5.48	0	9.68	NA	NA	7.69	4.76	NA	NA	ENSOARG00000004268
XLOC_005954	K	intron_retention	chr12	-	chr12:42062142-42064104				chr12:42062141-42062142;chr12:42064104-42064105		0	NA	0	0	0	0	3.7	0	NA	0	0	NA	5.13	15.15	0	0	SLC25A33
XLOC_006022	K	cassette	chr12	-	chr12:49387529-49388682	chr12:49387529-49387991;chr12:49388064-49388682		chr12:49387992-49388063			17.39	22.73	26	11.11	NA	20	15.5	NA	NA	19.23	NA	18.52	23.08	15.38	9.52	18.92	TTLL10
XLOC_006033	N	alternative_donor	chr12	-	chr12:49766116-49769220	chr12:49766116-49767962		chr12:49767963-49769220	chr12:49769220-49769221		NA	21.74	NA	14.29	NA	23.81	19.05	16	30	15	NA	25	20	12.24	NA	12.5	SPEN
XLOC_006068	N	coord_cassette	chr12	-	chr12:53001906-53013552	chr12:53001906-53006190;chr12:53006380-53007094;chr12:53007294-53013552		chr12:53006191-53006379;chr12:53007095-53007293			91.36	87.76	91.3	84.51	90.67	89.29	91.3	79.03	81.97	89.29	86.36	NA	NA	NA	NA	NA	SLC9C2
XLOC_006068	K	intron_retention	chr12	-	chr12:53006380-53007094				chr12:53006379-53006380;chr12:53007094-53007095		1.27	2.08	2.38	0	1.77	3.57	0	0	4	4.76	NA	14.29	NA	NA	NA	NA	SLC9C2
XLOC_006068	K	intron_retention	chr12	-	chr12:53073002-53074003				chr12:53073001-53073002;chr12:53074003-53074004		19.78	31.43	30.91	37.88	30.43	27.73	47.46	25.74	39.29	37.14	30.3	57.14	22.67	30.99	27.69	32.56	SLC9C2
XLOC_006068	N	cassette	chr12	-	chr12:53034559-53049445;chr12:53034559-53050685;chr12:53034559-53041562	chr12:53034559-53036836;chr12:53036981-53050685,chr12:53036981-53041562,chr12:53036981-53049445		chr12:53036837-53036980			86.17	89.86	92.11	80.88	76.07	81.06	82.43	75.63	88.89	100	100	92.31	NA	NA	NA	NA	SLC9C2
XLOC_006068	N	alternative_acceptor	chr12	-	chr12:53073002-53074003	chr12:53073561-53074003		chr12:53073002-53073560	chr12:53073001-53073002		12.05	25	19.15	29.31	22.89	18.1	32.61	17.21	33.33	18.52	14.81	NA	15.94	14.04	2.08	14.71	SLC9C2
XLOC_006068	N	cassette	chr12	-	chr12:53015209-53022664;chr12:53015209-53028687;chr12:53015204-53028687	chr12:53015204-53021715,chr12:53015209-53021715;chr12:53021815-53028687,chr12:53021815-53022664		chr12:53021716-53021814			100	95.16	92.31	97.47	100	97.92	96.81	94.93	96.34	100	100	80.65	96.3	96.08	87.5	90.48	SLC9C2
XLOC_006068	K	alternative_last_exon	chr12	-	chr12:52969356-52975304;chr12:52968781-52975304	chr12:52973293-52975304	chr12:52968237-52968780	chr12:52972080-52973292			60.67	30.68	35.37	45.28	80.36	57.14	49.51	77.71	39.56	26.13	26.67	17	34.92	11.11	16.05	24.14	SLC9C2
XLOC_006068	K	alternative_acceptor	chr12	-	chr12:53015204-53021715	chr12:53015209-53021715		chr12:53015204-53015208	chr12:53015203-53015204		94.67	100	93.75	96	94.7	96.94	96.23	97.31	92.98	88.89	100	NA	95.65	94.83	NA	89.47	SLC9C2
XLOC_006068	K	intron_retention	chr12	-	chr12:52975361-52976771				chr12:52975360-52975361;chr12:52976771-52976772		4.14	6.45	6.9	7.77	1.57	3.95	8.33	1.91	8.22	4.35	4.35	14.29	3.33	12.9	1.72	8	SLC9C2
XLOC_006068	K	alternative_first_exon	chr12	-	chr12:53097207-53110886	chr12:53097207-53102791	chr12:53110887-53111054	chr12:53102792-53102830			5.26	13.95	NA	0	6.02	12.82	5	7.44	9.09	0	8.7	NA	5.88	0	0	0	SLC9C2
XLOC_006068	K	cassette	chr12	-	chr12:53050803-53061918	chr12:53050803-53059706;chr12:53059873-53061918		chr12:53059707-53059872			86.11	88.14	89.13	90.48	91.04	83.33	88.52	88.95	91.18	88.24	100	90.48	80	NA	NA	NA	SLC9C2
XLOC_006068	K	cassette	chr12	-	chr12:53062048-53072795	chr12:53062048-53065781;chr12:53065883-53072795		chr12:53065782-53065882			92.45	91.11	91.23	95.95	93.1	92.41	90.7	93.92	86.75	88.37	86.05	100	91.67	88.24	NA	89.47	SLC9C2
XLOC_006068	N	coord_cassette	chr12	-	chr12:53015209-53028687	chr12:53015209-53021715;chr12:53021815-53022664;chr12:53022832-53028687		chr12:53021716-53021814;chr12:53022665-53022831			100	95.77	94.92	97.8	100	98.12	100	97.71	100	100	100	90	100	95	NA	93.02	SLC9C2
XLOC_006068	K	intron_retention	chr12	-	chr12:52976857-52978494				chr12:52976856-52976857;chr12:52978494-52978495		3.85	16.67	15.56	25.53	10.09	10.87	19.64	9.63	12.77	24.32	8	28.57	8	26.09	2.74	29.41	SLC9C2
XLOC_006068	K	intron_retention	chr12	-	chr12:53059873-53061918				chr12:53059872-53059873;chr12:53061918-53061919		2.78	1.61	4.44	1.39	0	0.89	5.33	1.61	3.03	0	0	11.11	0	NA	NA	NA	SLC9C2
XLOC_006069	K	alternative_donor	chr12	-	chr12:53224484-53233755;chr12:53224484-53233557	chr12:53224484-53232914		chr12:53232915-53233557;chr12:53233558-53233755	chr12:53233557-53233558;chr12:53233755-53233756		72.97	79.41	NA	69.23	73.81	75.93	92.31	67.24	83.33	75	NA	NA	74.36	90.91	74.47	81.82	CENPL
XLOC_006069	K	alternative_donor	chr12	-	chr12:53224484-53232914;chr12:53224484-53233557	chr12:53224484-53233755		chr12:53232915-53233557;chr12:53233558-53233755	chr12:53233557-53233558;chr12:53233755-53233756		27.03	20.59	NA	30.77	26.19	24.07	7.69	31.03	16.67	25	NA	NA	23.08	9.09	25.53	18.18	CENPL
XLOC_006069	K	alternative_last_exon	chr12	-	chr12:53224408-53232914;chr12:53224484-53232914	chr12:53232234-53232914	chr12:53224307-53224483	chr12:53232227-53232233			7.35	9.86	0	7.27	2	9.62	9.33	12.5	7.14	0	6.67	0	5.88	2.82	5.13	0	CENPL
XLOC_006070	K	intron_retention	chr12	-	chr12:53264613-53265355				chr12:53264612-53264613;chr12:53265355-53265356		25	17.24	18.18	NA	10.13	18.18	NA	10.94	26.92	18.75	15	NA	5.71	0	0	NA	SNORD24
XLOC_006070	K	intron_retention	chr12	-	chr12:53266040-53266347				chr12:53266039-53266040;chr12:53266347-53266348		17.39	NA	NA	13.64	13.33	16.22	14.29	11.76	11.11	14.29	5	NA	10.81	8.7	2.38	NA	SNORD24
XLOC_006070	K	intron_retention	chr12	-	chr12:53265409-53265688				chr12:53265408-53265409;chr12:53265688-53265689		9.68	4.17	NA	3.03	10.81	13.16	4.35	5	16.67	8	22.73	NA	7.69	0	0	NA	SNORD24
XLOC_006087	K	intron_retention	chr12	-	chr12:55273820-55276733				chr12:55273819-55273820;chr12:55276733-55276734		0	0	5.88	11.11	2.22	3.03	4.26	0	0	NA	0	13.64	0	0	0	4.17	RFWD2
XLOC_006120	K	intron_retention	chr12	-	chr12:62082821-62082908				chr12:62082820-62082821;chr12:62082908-62082909		100	71.19	100	100	100	83.61	100	100	100	100	100	100	100	NA	NA	NA	SHCBP1L
XLOC_006132	K	intron_retention	chr12	-	chr12:64223149-64231122				chr12:64223148-64223149;chr12:64231122-64231123		10.26	10.34	11.11	7.32	2.04	7.69	5.56	3.51	4.17	14.81	0	0	2.56	NA	NA	0	TRMT1L
XLOC_006132	K	cassette	chr12	-	chr12:64223149-64231122	chr12:64223149-64230945;chr12:64231008-64231122		chr12:64230946-64231007			7.89	7.14	0	5	15.79	5.88	15	8.33	6.12	11.54	4.55	14.29	5	NA	NA	3.12	TRMT1L
XLOC_006132	K	intron_retention	chr12	-	chr12:64231314-64232707				chr12:64231313-64231314;chr12:64232707-64232708		6.98	0	6.25	2.94	5.56	5.66	3.51	11.69	3.92	20	NA	NA	6.12	8	2.86	5.77	TRMT1L
XLOC_006132	K	intron_retention	chr12	-	chr12:64232921-64233321				chr12:64232920-64232921;chr12:64233321-64233322		14.29	0	5	0	7.27	10	4.17	0	5.88	8.7	NA	9.52	0	NA	NA	NA	TRMT1L
XLOC_006133	K	cassette	chr12	-	chr12:64368795-64369310	chr12:64368795-64368919;chr12:64369090-64369310		chr12:64368920-64369089			90.48	89.13	80.77	88.46	80.36	90.74	81.25	92.98	90.24	87.5	59.38	77.27	80	80.65	100	76.92	IVNS1ABP
XLOC_006133	K	intron_retention	chr12	-	chr12:64360072-64360521				chr12:64360071-64360072;chr12:64360521-64360522		2.7	6.98	2.56	4.08	3.53	3.75	4.35	3.57	1.64	6.58	6	10	5.32	3.8	0	4.55	IVNS1ABP
XLOC_006133	K	intron_retention	chr12	-	chr12:64361106-64365197				chr12:64361105-64361106;chr12:64365197-64365198		2.99	6.35	12.9	8.96	9.9	10.39	15.94	4.55	12.7	26.19	18.87	17.07	17.89	24.69	7.69	22.81	IVNS1ABP
XLOC_006133	K	alternative_first_exon	chr12	-	chr12:64370614-64378106	chr12:64370614-64377429	chr12:64378107-64378318	chr12:64377430-64377590			71.43	61.54	NA	70	60.71	74.07	72.73	67.74	73.08	80.95	NA	NA	80	76.92	NA	NA	IVNS1ABP
XLOC_006133	K	intron_retention	chr12	-	chr12:64369090-64369310				chr12:64369089-64369090;chr12:64369310-64369311		6.06	0	3.7	NA	2.33	2.27	3.7	1.43	0	10	4.17	21.74	6.67	7.5	0	3.85	IVNS1ABP
XLOC_006135	K	intron_retention	chr12	-	chr12:65526605-65526717				chr12:65526604-65526605;chr12:65526717-65526718		NA	NA	NA	2.04	3.03	0	0	0	0	0	13.64	0	2.63	NA	NA	0	TPR
XLOC_006154	K	alternative_donor	chr12	-	chr12:69357892-69363869	chr12:69357892-69363808		chr12:69363809-69363869	chr12:69363869-69363870		100	100	100	100	100	100	100	95.96	100	100	85	100	100	NA	NA	NA	PPP2R5A
XLOC_006156	K	intron_retention	chr12	-	chr12:69590093-69590392				chr12:69590092-69590093;chr12:69590392-69590393		0	0	6.06	0	0	0	0	3.57	14.29	NA	NA	0	0	0	NA	0	DTL
XLOC_006211	N	alternative_acceptor	chr12	-	chr12:77785256-77786340	chr12:77785449-77786340		chr12:77785256-77785448	chr12:77785255-77785256		0	0	0	0	NA	NA	4	NA	0	NA	0	0	NA	0	0	10	TMEM9
XLOC_006251	K	alternative_first_exon	chr13	+	chr13:6376643-6381055	chr13:6378690-6381055	chr13:6376499-6376642	chr13:6378593-6378689			92.86	83.33	NA	97.06	93.1	96.08	100	95.31	70.97	100	NA	NA	92.59	NA	90	89.66	ISM1
XLOC_006251	K	alternative_last_exon	chr13	+	chr13:6381146-6381270,chr13:6381146-6381819;chr13:6381146-6387370	chr13:6381146-6381451,chr13:6381146-6381427	chr13:6387371-6389186	chr13:6381452-6381538			50	43.75	25	50	55.71	39.62	42.86	58.06	52.63	53.85	NA	NA	30	36	72.73	43.48	ISM1
XLOC_006272	K	intron_retention	chr13	+	chr13:10582899-10583026				chr13:10582898-10582899;chr13:10583026-10583027		0	0	0	1.45	1.75	5.08	5.8	2	4.44	5.13	0	11.54	3.7	0	NA	3.12	RBM17
XLOC_006288	K	alternative_first_exon	chr13	+	chr13:15819519-15820312;chr13:15817744-15820312;chr13:15818598-15820312	chr13:15816516-15820312	chr13:15817681-15817743;chr13:15818496-15818597	chr13:15816406-15816515			97.78	100	98.25	96.67	95.89	97.75	96.25	96.05	93.06	96.08	86.11	93.33	97.33	96.97	100	92.16	DHTKD1
XLOC_006305	K	intron_retention	chr13	+	chr13:19014768-19014980				chr13:19014767-19014768;chr13:19014980-19014981		0	0	3.03	6.25	0	2.7	14.81	3.23	0	9.09	0	3.33	0	3.92	0	11.11	ITGB1
XLOC_006306	K	cassette	chr13	+	chr13:19327851-19332204	chr13:19327851-19329716;chr13:19329865-19332204		chr13:19329717-19329864			69.49	87.88	64.52	70.27	69.72	73.33	77.05	76.92	77.42	76.09	NA	NA	NA	NA	NA	75.76	ARL5B
XLOC_006306	K	alternative_first_exon	chr13	+	chr13:19313758-19327789	chr13:19314376-19327789	chr13:19313405-19313757	chr13:19314206-19314375			11.54	NA	16.67	26.67	7.89	NA	11.9	40	7.55	14.71	NA	NA	NA	8.57	8.11	15.91	ARL5B
XLOC_006313	K	intron_retention	chr13	+	chr13:22025350-22026715				chr13:22025349-22025350;chr13:22026715-22026716		2.5	5.41	5.08	7.14	9.68	11.11	3.49	15.09	1.85	4.88	11.54	0	3.45	5.19	3.85	0	MLLT10
XLOC_006313	K	intron_retention	chr13	+	chr13:22031492-22031624				chr13:22031491-22031492;chr13:22031624-22031625		8.82	3.33	0	2.78	9.52	2.33	0	11.54	6.45	0	0	3.12	0	0	NA	3.64	MLLT10
XLOC_006313	K	intron_retention	chr13	+	chr13:22029003-22030796				chr13:22029002-22029003;chr13:22030796-22030797		7.69	9.09	0	6.82	15.38	5.77	3.49	17.95	2.63	4.55	NA	2.7	5	4.55	NA	0	MLLT10
XLOC_006313	K	intron_retention	chr13	+	chr13:22031987-22032986				chr13:22031986-22031987;chr13:22032986-22032987		NA	12.5	0	1.61	14.29	8.33	5.63	NA	NA	13.64	NA	0	4.55	2.5	NA	0	MLLT10
XLOC_006313	N	alternative_donor	chr13	+	chr13:21916841-21918786	chr13:21916900-21918786		chr13:21916841-21916899	chr13:21916840-21916841		100	100	100	100	100	100	100	100	100	100	NA	100	100	100	NA	89.29	MLLT10
XLOC_006313,XLOC_006547	K	alternative_last_exon	chr13	+	chr13:21972707-21976615;chr13:21972707-21976183	chr13:21972707-21974607	chr13:21976184-21976753	chr13:21974608-21975555			24.07	12.73	13.16	17.53	17.02	20.99	15.05	18.57	19.48	19.15	21.88	18.52	6	0.85	0	2.53	NA
XLOC_006316	K	alternative_last_exon	chr13	+	chr13:22522071-22529494	chr13:22522071-22522977	chr13:22529495-22529625	chr13:22522978-22523473			88.24	85.19	90	86.67	77.91	88.89	86.49	73.26	96.97	90.32	92.31	NA	79.41	NA	NA	NA	COMMD3
XLOC_006316	K	intron_retention	chr13	+	chr13:22532462-22532543				chr13:22532461-22532462;chr13:22532543-22532544		100	88.64	100	100	92.22	96.74	100	97.6	94.59	100	100	100	97.37	100	97.09	100	COMMD3
XLOC_006316	K	intron_retention	chr13	+	chr13:22521919-22522010				chr13:22521918-22521919;chr13:22522010-22522011		11.67	5	0	6.38	5.04	10.29	4.69	2.78	10	8.57	17.24	NA	0	NA	NA	NA	COMMD3
XLOC_006322	K	alternative_first_exon	chr13	+	chr13:23040106-23043198;chr13:23039956-23043198	chr13:23042480-23043198	chr13:23039964-23040105;chr13:23039863-23039955	chr13:23042335-23042479			37.93	58.54	48.94	37.7	55.06	42.62	67.27	49.09	45.83	44.83	NA	NA	40	40.43	32.14	57.69	ARMC3
XLOC_006322	K	alternative_acceptor	chr13	+	chr13:23066739-23066980	chr13:23066739-23066977		chr13:23066978-23066980	chr13:23066980-23066981		82.54	88.89	100	83.58	88.7	84.71	100	100	86.57	82.22	100	100	87.64	81.94	100	90.91	ARMC3
XLOC_006322	K	cassette	chr13	+	chr13:23099116-23103571	chr13:23099116-23102629;chr13:23102767-23103571		chr13:23102630-23102766			74.29	NA	NA	86.21	93.48	85	82.14	74.29	72.73	NA	NA	NA	100	73.17	89.74	75	ARMC3
XLOC_006322	K	alternative_first_exon	chr13	+	chr13:23042480-23043198;chr13:23039956-23043198	chr13:23040106-23043198	chr13:23042335-23042479;chr13:23039863-23039955	chr13:23039964-23040105			3.45	4.88	2.13	3.28	1.12	1.64	1.82	0.91	2.08	3.45	NA	NA	3.08	6.38	14.29	5.77	ARMC3
XLOC_006322	K	alternative_first_exon	chr13	+	chr13:23042480-23043198;chr13:23040106-23043198	chr13:23039956-23043198	chr13:23042335-23042479;chr13:23039964-23040105	chr13:23039863-23039955			58.62	36.59	48.94	59.02	43.82	55.74	30.91	50	52.08	51.72	NA	NA	56.92	53.19	53.57	36.54	ARMC3
XLOC_006322	K	intron_retention	chr13	+	chr13:23103741-23106331				chr13:23103740-23103741;chr13:23106331-23106332		5.05	5.36	5.48	10.32	3.86	6.08	10.45	4.96	4.85	3.45	5.13	15	2.91	3.85	NA	5.56	ARMC3
XLOC_006322	K	alternative_donor	chr13	+	chr13:23102720-23103571	chr13:23102767-23103571		chr13:23102720-23102766	chr13:23102719-23102720		76.92	70	NA	75	82	71.05	65.38	71.05	84.62	NA	NA	NA	80.77	86.67	77.78	80.95	ARMC3
XLOC_006322	K	intron_retention	chr13	+	chr13:23102767-23103571				chr13:23102766-23102767;chr13:23103571-23103572		7.5	7.69	20	10.53	5.71	4.17	29.03	3.45	6.82	NA	4.35	15	1.49	2.22	0	3.57	ARMC3
XLOC_006322	N	cassette	chr13	+	chr13:23107652-23120858	chr13:23107652-23118649;chr13:23118851-23120858		chr13:23118650-23118850			97.01	100	100	100	88.39	93.62	100	85.85	87.88	100	100	100	91	100	100	93.62	ARMC3
XLOC_006340	K	alternative_first_exon	chr13	+	chr13:24900995-24907219	chr13:24901212-24907219	chr13:24900289-24900994	chr13:24901055-24901211			22.45	27.59	NA	18.42	9.46	17.5	23.81	9.7	9.52	13.64	20	NA	16.39	31.25	24.14	28	THNSL1
XLOC_006346,XLOC_006518	K	alternative_acceptor	chr13	+	chr13:26886217-26889306	chr13:26886217-26889303		chr13:26889304-26889306	chr13:26889306-26889307		82.35	78.57	NA	84	81.36	84.62	80	82.35	85.71	100	NA	NA	77.27	NA	82.05	NA	NA
XLOC_006347,XLOC_006634	K	alternative_acceptor	chr13	+	chr13:61091797-61092475	chr13:61091797-61092360		chr13:61092361-61092475	chr13:61092475-61092476		NA	100	100	91.14	100	100	93.33	NA	100	100	NA	88.37	91.8	97.89	NA	100	NA
XLOC_006355	K	intron_retention	chr13	+	chr13:28570786-28572452				chr13:28570785-28570786;chr13:28572452-28572453		3.19	0	6.38	4.05	0	1.77	2.35	2.71	3.12	3.45	9.09	12.5	6.85	0	0	0	SUV39H2
XLOC_006356	K	alternative_donor	chr13	+	chr13:28623025-28634171	chr13:28623201-28634171		chr13:28623025-28623200	chr13:28623024-28623025		93.94	100	94.23	94.12	100	95.42	100	89.43	100	100	100	100	91.74	100	98.01	100	MEIG1
XLOC_006356	K	alternative_first_exon	chr13	+	chr13:28623025-28634171,chr13:28623201-28634171	chr13:28623275-28634171	chr13:28622994-28623024	chr13:28623205-28623274			7.02	3.77	6.86	7.09	8.44	4.27	10	7.35	6.71	14.49	1.67	7.5	6.25	9.64	11.54	10.19	MEIG1
XLOC_006372	K	intron_retention	chr13	+	chr13:32275367-32283292				chr13:32275366-32275367;chr13:32283292-32283293		0	4.08	2.63	8.7	1.92	4.41	5	3.95	0	3.57	9.68	12	9.3	10.34	NA	5.88	EPC1
XLOC_006372	K	intron_retention	chr13	+	chr13:32298435-32298539				chr13:32298434-32298435;chr13:32298539-32298540		0	0	6.45	NA	0	0	0	0	0	3.33	3.85	20	0	6.12	3.57	8.82	EPC1
XLOC_006374	K	alternative_last_exon	chr13	+	chr13:32440543-32444757	chr13:32440543-32441052	chr13:32444758-32447420	chr13:32441053-32441203			89.47	95.45	97.22	98.08	98.08	95.74	95.38	94.81	97.78	85.71	93.55	97.83	100	100	100	97.83	KIF5B
XLOC_006374	K	intron_retention	chr13	+	chr13:32441204-32444757				chr13:32441203-32441204;chr13:32444757-32444758		26.09	NA	14.29	16.67	17.65	4.55	18.92	6.67	10.81	12	11.76	18.18	9.26	27.27	10.34	NA	KIF5B
XLOC_006374,XLOC_006612	K	alternative_acceptor	chr13	+	chr13:32428012-32434725	chr13:32428012-32434722		chr13:32434723-32434725	chr13:32434725-32434726		94.12	NA	100	93.48	91.11	89.09	82.35	91.78	100	78.57	100	89.74	87.14	90.77	NA	93.18	NA
XLOC_006398	K	intron_retention	chr13	+	chr13:35767785-35772525				chr13:35767784-35767785;chr13:35772525-35772526		0	NA	NA	0	0	0	0	NA	0	0	NA	NA	0	12	0	4.76	ARMC4
XLOC_006406,XLOC_006518	K	alternative_last_exon	chr13	+	chr13:51855307-51856219	chr13:51855307-51855928	chr13:51856220-51856623	chr13:51855929-51856124			42.11	35.71	34.48	33.33	36.17	38.89	34.78	38.57	27.03	40	23.08	NA	47.06	50	37.23	41.67	NA
XLOC_006407	K	intron_retention	chr13	+	chr13:37102856-37105532				chr13:37102855-37102856;chr13:37105532-37105533		88.57	86.96	92.31	88.14	100	86.57	87.5	82.67	91.78	90.48	88.46	88.89	93.44	100	100	82.76	DSTN
XLOC_006409	N	alternative_donor	chr13	+	chr13:37369960-37373810;chr13:37371037-37373810	chr13:37370468-37373810		chr13:37369960-37370467;chr13:37370468-37371036	chr13:37369959-37369960;chr13:37370467-37370468		92.31	91.74	91.04	91.07	91.26	93.02	92.56	86.32	89.77	89.53	93.42	89.66	92.31	96.63	97.37	91.3	MGME1
XLOC_006413	K	intron_retention	chr13	+	chr13:37694397-37696341				chr13:37694396-37694397;chr13:37696341-37696342		0	0	0	0	NA	0	0	NA	NA	0	0	11.54	0	2.08	NA	3.45	SEC23B
XLOC_006419	K	cassette	chr13	+	chr13:38695365-38699323	chr13:38695365-38695994;chr13:38696131-38699323		chr13:38695995-38696130			94.2	94.92	96.3	97.92	94.5	95.83	100	94.67	88.24	100	100	NA	90	94.12	95.49	94.74	NAA20
XLOC_006424	N	alternative_donor	chr13	+	chr13:39635392-39644920;chr13:39644288-39644920	chr13:39635419-39644920		chr13:39635392-39635418;chr13:39635419-39644287	chr13:39635391-39635392;chr13:39635418-39635419		NA	80.95	68.18	78.38	74.36	77.78	64.71	80.65	66.67	75	NA	NA	70.97	68	NA	81.48	KIZ
XLOC_006424	N	alternative_donor	chr13	+	chr13:39604149-39604800	chr13:39604419-39604800		chr13:39604149-39604418	chr13:39604148-39604149		100	100	100	100	100	100	100	100	100	89.19	100	100	100	100	100	89.74	KIZ
XLOC_006424	N	alternative_donor	chr13	+	chr13:39644288-39644920;chr13:39635419-39644920	chr13:39635392-39644920		chr13:39635392-39635418;chr13:39635419-39644287	chr13:39635391-39635392;chr13:39635418-39635419		NA	14.29	27.27	16.22	23.08	20	32.35	16.13	29.63	20.83	NA	NA	22.58	24	NA	11.11	KIZ
XLOC_006424,XLOC_006800	K	alternative_acceptor	chr13	+	chr13:39645087-39645957	chr13:39645087-39645954		chr13:39645955-39645957	chr13:39645957-39645958		NA	100	100	90.32	100	100	100	100	83.33	100	NA	NA	93.55	100	100	100	NA
XLOC_006425	K	intron_retention	chr13	+	chr13:39732493-39732575				chr13:39732492-39732493;chr13:39732575-39732576		3.57	3.12	5.77	3.64	0	2.08	4.35	3.57	3.57	2.44	0	21.88	3.77	0	NA	0	XRN2
XLOC_006425	K	cassette	chr13	+	chr13:39732493-39736803	chr13:39732493-39732575;chr13:39732684-39736803		chr13:39732576-39732683			100	87.1	100	100	91.43	100	100	100	100	100	100	100	89.19	88.89	NA	100	XRN2
XLOC_006425	K	cassette	chr13	+	chr13:39746858-39751847	chr13:39746858-39750425;chr13:39750675-39751847		chr13:39750426-39750674			14.29	NA	16	21.43	23.33	14.29	12.12	13.04	22.58	22.58	13.64	20.83	19.44	12	6.67	11.11	XRN2
XLOC_006431	K	intron_retention	chr13	+	chr13:40569364-40569738				chr13:40569363-40569364;chr13:40569738-40569739		92.59	97.62	100	100	100	100	100	100	100	100	100	100	100	100	87.67	100	CUFF.4214.1
XLOC_006436	K	intron_retention	chr13	+	chr13:41207807-41208901				chr13:41207806-41207807;chr13:41208901-41208902		1.37	2.26	3.08	8.33	1.46	1.43	8	1.15	3.61	11.11	6.19	10.2	7.26	3.43	0.61	2.59	ENSOARG00000005935
XLOC_006436	N	alternative_donor	chr13	+	chr13:41207786-41208901;chr13:41208811-41208901	chr13:41207807-41208901		chr13:41207786-41207806;chr13:41207807-41208810	chr13:41207785-41207786;chr13:41207806-41207807		97.5	97.37	91.89	88.52	88.72	92.5	87.04	94.23	97.92	90	93.15	90.91	92.13	93.18	94.34	96.97	ENSOARG00000005935
XLOC_006436	N	alternative_acceptor	chr13	+	chr13:41207807-41208704;chr13:41207807-41208898	chr13:41207807-41208901		chr13:41208705-41208898;chr13:41208899-41208901	chr13:41208898-41208899;chr13:41208901-41208902		92.31	86.09	91.3	85.56	89.43	94.52	86.25	91.52	86.96	80	82.17	83.81	85.19	88.74	92.47	91.87	ENSOARG00000005935
XLOC_006436	K	intron_retention	chr13	+	chr13:41207807-41208898				chr13:41207806-41207807;chr13:41208898-41208899		9.52	7.69	NA	31.82	6.82	NA	30	4.88	NA	36.73	20.59	43.48	30	14.58	3.85	NA	ENSOARG00000005935
XLOC_006476,XLOC_006684	K	alternative_acceptor	chr13	+	chr13:64467670-64467858	chr13:64467670-64467760		chr13:64467761-64467858	chr13:64467858-64467859		22.73	12.12	NA	NA	12.12	13.33	20	20.83	18.18	10	NA	NA	25.81	13.04	22.58	NA	NA
XLOC_006480	N	alternative_acceptor	chr13	+	chr13:45501162-45501529;chr13:45501162-45501573	chr13:45501162-45501598		chr13:45501530-45501573;chr13:45501574-45501598	chr13:45501573-45501574;chr13:45501598-45501599		0	NA	0	0	0	0	0	0	0	NA	0	NA	0	NA	NA	11.11	IDI1
XLOC_006480	K	alternative_first_exon	chr13	+	chr13:45501162-45501573	chr13:45501346-45501573	chr13:45501069-45501161	chr13:45501247-45501345			33.33	45.45	23.33	21.62	40	42.31	30.95	69.88	40.54	36.36	16.67	NA	40	33.33	26.09	39.47	IDI1
XLOC_006480	N	alternative_acceptor	chr13	+	chr13:45501162-45501573;chr13:45501162-45501598	chr13:45501162-45501529		chr13:45501530-45501573;chr13:45501574-45501598	chr13:45501573-45501574;chr13:45501598-45501599		7.69	NA	0	5.88	7.69	12	0	17.5	4.35	NA	0	NA	5.26	NA	NA	3.7	IDI1
XLOC_006496	K	alternative_first_exon	chr13	+	chr13:47476608-47478929,chr13:47477192-47478929,chr13:47476476-47478929,chr13:47477197-47478929,chr13:47478822-47478929;chr13:47476340-47478929	chr13:47477173-47478929,chr13:47477184-47478929	chr13:47476214-47476339	chr13:47476781-47477172			80.95	58.82	35	NA	58.33	60	68.18	65.22	73.08	NA	NA	NA	75	60.71	71.79	NA	CRLS1
XLOC_006496	K	intron_retention	chr13	+	chr13:47483655-47492687				chr13:47483654-47483655;chr13:47492687-47492688		2.94	7.14	3.23	6.67	2.94	3.45	3.57	0	3.17	10.34	0	NA	7.14	NA	NA	NA	CRLS1
XLOC_006496	K	intron_retention	chr13	+	chr13:47493835-47495383				chr13:47493834-47493835;chr13:47495383-47495384		4.69	4.17	3.57	5.36	2.2	4.55	13.64	1.92	4.17	4	NA	NA	0	NA	NA	NA	CRLS1
XLOC_006496	K	cassette	chr13	+	chr13:47479068-47492687	chr13:47479068-47483524;chr13:47483655-47492687		chr13:47483525-47483654			92.31	100	73.08	89.29	88.06	90.91	88.57	87.4	100	85	100	NA	89.29	NA	NA	NA	CRLS1
XLOC_006507	N	cassette	chr13	+	chr13:50768587-50772283;chr13:50768587-50771923	chr13:50768587-50770977;chr13:50771062-50771923,chr13:50771062-50772283		chr13:50770978-50771061			96.05	95.12	100	100	92.73	83.33	95.38	92.94	94.74	85.71	93.55	NA	100	93.02	89.13	100	C20orf27
XLOC_006507	K	intron_retention	chr13	+	chr13:50768587-50770977				chr13:50768586-50768587;chr13:50770977-50770978		79.17	90.48	NA	87.1	88.24	85.71	100	87.72	82.35	93.1	76.92	NA	91.67	83.33	90.12	76.47	C20orf27
XLOC_006507	N	cassette	chr13	+	chr13:50768587-50772283;chr13:50771062-50772283	chr13:50771062-50771923,chr13:50768587-50771923;chr13:50772047-50772283		chr13:50771924-50772046			90.37	92.81	100	95.51	89.15	94.44	91.74	92.22	93.2	86.21	83.58	100	96.81	96.05	91.08	94.81	C20orf27
XLOC_006507	K	coord_cassette	chr13	+	chr13:50768587-50772283	chr13:50768587-50770977;chr13:50771062-50771923;chr13:50772047-50772283		chr13:50770978-50771061;chr13:50771924-50772046			96.43	95.83	100	100	93.89	91.78	95.95	94.78	95.45	89.09	94.87	100	100	94.12	95.09	100	C20orf27
XLOC_006515,XLOC_006801	N	alternative_acceptor	chr13	+	chr13:76803328-76804505	chr13:76803328-76803934		chr13:76803935-76804505	chr13:76804505-76804506		2.17	0	2.94	10.34	3.03	1.61	9.38	1.14	7.32	3.45	3.7	NA	4.76	NA	NA	NA	NA
XLOC_006519	K	alternative_acceptor	chr13	+	chr13:52008010-52008845	chr13:52008010-52008701		chr13:52008702-52008845	chr13:52008845-52008846		100	100	86.36	NA	89.47	93.02	92	94.34	100	80.65	80.95	NA	88	84.62	83.05	90.91	SNRPB
XLOC_006519	K	intron_retention	chr13	+	chr13:52008010-52008845				chr13:52008009-52008010;chr13:52008845-52008846		100	100	NA	NA	86.21	90.91	91.3	93.75	100	79.31	NA	NA	83.33	82.61	80	NA	SNRPB
XLOC_006540	N	cassette	chr13	+	chr13:53367457-53368270	chr13:53367457-53367926;chr13:53368026-53368270		chr13:53367927-53368025			89.29	100	100	92.5	100	NA	92.31	100	100	86.21	NA	100	91.49	94.34	81.25	88.89	ARFRP1
XLOC_006540	K	cassette	chr13	+	chr13:53368359-53371839	chr13:53368359-53368558;chr13:53368642-53371839		chr13:53368559-53368641			90.7	93.48	91.67	91.07	97.56	95.24	84.91	70.97	94.12	100	100	91.3	90.32	92.45	87.88	89.47	ARFRP1
XLOC_006540	N	cassette	chr13	+	chr13:53367457-53368270	chr13:53367457-53367931;chr13:53368026-53368270		chr13:53367932-53368025			89.29	100	100	92.11	100	NA	91.67	100	NA	85.71	NA	100	91.3	94.23	81.25	89.19	ARFRP1
XLOC_006540,XLOC_006547	K	alternative_last_exon	chr13	+	chr13:53372206-53372976	chr13:53372206-53372807	chr13:53372977-53374146	chr13:53372808-53372908			57.69	57.89	47.22	64	63.89	66.67	59.62	60.71	53.33	60.47	60	51.61	52	46.27	65.91	48.98	NA
XLOC_006540,XLOC_006659	K	alternative_acceptor	chr13	+	chr13:53371922-53372139	chr13:53371922-53372134		chr13:53372135-53372139	chr13:53372139-53372140		80	87.1	100	76.32	85.19	75	83.78	83.33	NA	87.5	84	88	77.5	90	88.46	81.48	NA
XLOC_006553	K	intron_retention	chr13	+	chr13:53855379-53855511				chr13:53855378-53855379;chr13:53855511-53855512		95.3	93.71	96.26	93.86	94.66	94.52	93.64	87.04	95.42	93.88	93.75	100	76.19	NA	NA	NA	TCFL5
XLOC_006553	N	alternative_acceptor	chr13	+	chr13:53841108-53843389;chr13:53841108-53843591	chr13:53841108-53843588		chr13:53843390-53843588;chr13:53843589-53843591	chr13:53843588-53843589;chr13:53843591-53843592		31.51	34.9	33.57	34.34	30.62	35.76	30.57	30.8	29.53	29.79	42.39	40	33.13	32.22	40.91	36.26	TCFL5
XLOC_006553	N	alternative_acceptor	chr13	+	chr13:53841108-53843588;chr13:53841108-53843389	chr13:53841108-53843591		chr13:53843390-53843588;chr13:53843589-53843591	chr13:53843588-53843589;chr13:53843591-53843592		67.81	63.02	65.71	63.86	68.99	62.91	68.12	68.75	68.91	69.15	57.61	57.14	66.27	65.56	59.09	63.16	TCFL5
XLOC_006569	K	intron_retention	chr13	+	chr13:55927753-55937093				chr13:55927752-55927753;chr13:55937093-55937094		11.11	0	NA	19.23	2	6.25	6.82	0	6.9	NA	NA	NA	6.25	0	0	2.5	SYCP2
XLOC_006569	K	intron_retention	chr13	+	chr13:55980633-55981387				chr13:55980632-55980633;chr13:55981387-55981388		4.92	10.71	2.56	4.9	5.56	2.5	6.02	0.56	6.58	0	7.5	2.63	1.61	NA	NA	0	SYCP2
XLOC_006569	K	intron_retention	chr13	+	chr13:55987302-55987763				chr13:55987301-55987302;chr13:55987763-55987764		39.13	NA	NA	15.38	15.94	13.16	21.31	14.52	19.23	15	21.74	NA	7.14	NA	NA	6.06	SYCP2
XLOC_006569	K	intron_retention	chr13	+	chr13:55945866-55945946				chr13:55945865-55945866;chr13:55945946-55945947		4.84	2.35	10.53	9.91	4.76	5.88	7.96	5.79	5.04	9.88	4.49	8.2	0.83	0	0	0	SYCP2
XLOC_006569	K	alternative_acceptor	chr13	+	chr13:55997546-55998629	chr13:55997546-55998593		chr13:55998594-55998629	chr13:55998629-55998630		91.67	100	100	96.08	96.08	95.31	93.16	97.88	92.59	100	100	100	89.09	NA	NA	100	SYCP2
XLOC_006569	N	alternative_donor	chr13	+	chr13:55981425-55983632;chr13:55981420-55983632	chr13:55982563-55983632		chr13:55981420-55981424;chr13:55981425-55982562	chr13:55981419-55981420;chr13:55981424-55981425		18.18	30	26.09	16.67	20.24	14.29	14.81	13.27	20	25.93	22.22	18.52	13.33	NA	NA	15.38	SYCP2
XLOC_006569	N	alternative_donor	chr13	+	chr13:55982563-55983632;chr13:55981420-55983632	chr13:55981425-55983632		chr13:55981420-55981424;chr13:55981425-55982562	chr13:55981419-55981420;chr13:55981424-55981425		72.73	70	73.91	83.33	79.76	85.71	79.01	86.73	80	74.07	77.78	81.48	86.67	NA	NA	84.62	SYCP2
XLOC_006569	K	intron_retention	chr13	+	chr13:55944548-55944816				chr13:55944547-55944548;chr13:55944816-55944817		11.11	6.85	12.5	16.36	10.27	11.27	12.95	4.43	7.92	9.68	3.92	10	0	0	NA	0	SYCP2
XLOC_006569	K	intron_retention	chr13	+	chr13:55983704-55983794				chr13:55983703-55983704;chr13:55983794-55983795		6.9	11.54	10	8.91	9.82	5.61	4.76	0	17.31	8.89	10.71	0	0	NA	NA	0	SYCP2
XLOC_006569	K	intron_retention	chr13	+	chr13:55983853-55984253				chr13:55983852-55983853;chr13:55984253-55984254		3.57	NA	NA	6.35	10.26	5.71	7.04	7.02	5.88	4.55	8.33	4.76	0	NA	NA	0	SYCP2
XLOC_006569	K	intron_retention	chr13	+	chr13:55998882-55999439				chr13:55998881-55998882;chr13:55999439-55999440		7.41	0	4.88	4.2	8.05	3.46	3.38	2.45	2.68	6.12	2.94	11.63	0	NA	NA	0	SYCP2
XLOC_006570	K	intron_retention	chr13	+	chr13:56351326-56351451				chr13:56351325-56351326;chr13:56351451-56351452		56.72	68.57	66.67	64.86	58.23	50	58.06	54.94	45.83	68.75	53.57	NA	67.86	65.22	55.56	44	CUFF.4384.1
XLOC_006572	K	alternative_first_exon	chr13	+	chr13:56669795-56671023;chr13:56669628-56671023;chr13:56669935-56671023	chr13:56670200-56671023	chr13:56669630-56669794;chr13:56669476-56669627;chr13:56669797-56669934	chr13:56670103-56670199			8.77	15.25	26.09	65	20.21	18.46	38.71	7.77	21.74	NA	NA	NA	30.56	NA	16.92	19.05	ENSOARG00000016080
XLOC_006572	K	alternative_first_exon	chr13	+	chr13:56670200-56671023;chr13:56669628-56671023;chr13:56669935-56671023	chr13:56669795-56671023	chr13:56670103-56670199;chr13:56669476-56669627;chr13:56669797-56669934	chr13:56669630-56669794			80.7	18.64	65.22	25	22.34	13.85	45.16	30.1	43.48	NA	NA	NA	50	NA	15.38	66.67	ENSOARG00000016080
XLOC_006572	K	alternative_first_exon	chr13	+	chr13:56670200-56671023;chr13:56669795-56671023;chr13:56669935-56671023	chr13:56669628-56671023	chr13:56670103-56670199;chr13:56669630-56669794;chr13:56669797-56669934	chr13:56669476-56669627			7.02	6.78	8.7	5	1.06	6.15	6.45	1.94	17.39	NA	NA	NA	16.67	NA	6.15	0	ENSOARG00000016080
XLOC_006572	K	alternative_first_exon	chr13	+	chr13:56670200-56671023;chr13:56669795-56671023;chr13:56669628-56671023	chr13:56669935-56671023	chr13:56670103-56670199;chr13:56669630-56669794;chr13:56669476-56669627	chr13:56669797-56669934			3.51	59.32	0	5	56.38	61.54	9.68	60.19	17.39	NA	NA	NA	2.78	NA	61.54	14.29	ENSOARG00000016080
XLOC_006585	K	alternative_last_exon	chr13	+	chr13:57434293-57436090;chr13:57434293-57436107	chr13:57434293-57437220	chr13:57436091-57436101;chr13:57436108-57436175	chr13:57437221-57437554			91.3	92.19	82.05	100	89.8	100	93.75	100	80	NA	90.48	100	100	80.43	97.5	92.31	ANKRD60
XLOC_006585	K	alternative_last_exon	chr13	+	chr13:57434293-57436107;chr13:57434293-57437220	chr13:57434293-57436090	chr13:57436108-57436175;chr13:57437221-57437554	chr13:57436091-57436101			8.7	6.25	17.95	0	10.2	0	6.25	0	20	NA	9.52	0	0	19.57	0	7.69	ANKRD60
XLOC_006585	K	alternative_donor	chr13	+	chr13:57432440-57434126	chr13:57432445-57434126		chr13:57432440-57432444	chr13:57432439-57432440		37.93	45.45	40	NA	41.46	47.37	44	41.67	34.29	NA	NA	NA	31.82	43.33	28.57	35.71	ANKRD60
XLOC_006611	K	coord_cassette	chr13	+	chr13:59887488-59889813	chr13:59887488-59888414;chr13:59888557-59889359;chr13:59889548-59889813		chr13:59888415-59888556;chr13:59889360-59889547			89.29	83.33	NA	89.66	93.1	92.31	100	90.91	100	NA	NA	NA	100	100	93.75	100	TBC1D20
XLOC_006611	N	cassette	chr13	+	chr13:59887488-59889813;chr13:59888557-59889813	chr13:59888557-59889359,chr13:59887488-59889359;chr13:59889548-59889813		chr13:59889360-59889547			89.29	86.21	NA	91.18	93.55	93.18	100	91.18	100	NA	NA	100	100	95	93.75	100	TBC1D20
XLOC_006611	N	cassette	chr13	+	chr13:59887488-59889813;chr13:59887488-59889359;chr13:59887456-59889359	chr13:59887488-59888414,chr13:59887456-59888414;chr13:59888557-59889359,chr13:59888557-59889813		chr13:59888415-59888556			89.66	78.26	NA	86.67	93.75	80.85	95.45	85.71	NA	NA	NA	85	87.5	94.87	93.75	89.29	TBC1D20
XLOC_006611	K	intron_retention	chr13	+	chr13:59888557-59889359				chr13:59888556-59888557;chr13:59889359-59889360		0	NA	NA	2.78	0	8.89	4.44	5.71	NA	NA	NA	15	3.85	2.5	3.23	0	TBC1D20
XLOC_006625	N	cassette	chr13	+	chr13:60629075-60631989	chr13:60629075-60630082;chr13:60630212-60631989		chr13:60630083-60630211			100	100	100	100	84	100	100	93.33	100	100	100	NA	100	100	NA	100	ENSOARG00000001419
XLOC_006634	K	intron_retention	chr13	+	chr13:61092687-61093930				chr13:61092686-61092687;chr13:61093930-61093931		82.61	100	94.12	95.29	100	100	94.83	100	100	84.62	NA	92.59	94.83	96.23	100	97.65	KIF3B
XLOC_006638	K	alternative_first_exon	chr13	+	chr13:61508891-61513713	chr13:61511791-61513713	chr13:61508769-61508890	chr13:61511706-61511790			0	0	NA	NA	0	0	NA	0	0	0	7.41	21.74	0	6.06	0	NA	DNMT3B
XLOC_006664	K	cassette	chr13	+	chr13:62893806-62896029	chr13:62893806-62893992;chr13:62894041-62896029		chr13:62893993-62894040			51.39	56	56.1	58.82	53.33	52.17	55.36	55.81	60	50	43.24	55.56	46.15	57.81	65.62	48.98	RALY
XLOC_006667	K	intron_retention	chr13	+	chr13:63047017-63047314				chr13:63047016-63047017;chr13:63047314-63047315		0	0	0	0	2.56	0	15	0	0	0	0	NA	12	0	0	NA	ENSOARG00000009308
XLOC_006669	K	intron_retention	chr13	+	chr13:63237124-63237421				chr13:63237123-63237124;chr13:63237421-63237422		0	0	4.55	6.9	0	5.26	8.7	0	0	0	0	13.64	7.5	2.94	0	12.5	ENSOARG00000009483
XLOC_006679	N	alternative_acceptor	chr13	+	chr13:64230511-64231579	chr13:64230511-64231558		chr13:64231559-64231579	chr13:64231579-64231580		0	1.61	NA	0	0.7	1.1	0	1.62	1.47	0	0	10	0	NA	NA	0	CUFF.4510.1
XLOC_006679	K	intron_retention	chr13	+	chr13:64230511-64231579				chr13:64230510-64230511;chr13:64231579-64231580		0	1.61	NA	0	0	1.1	0	0.66	1.47	0	0	10	0	NA	NA	0	CUFF.4510.1
XLOC_006683	K	intron_retention	chr13	+	chr13:64401671-64401995				chr13:64401670-64401671;chr13:64401995-64401996		6.45	7.69	4.55	11.54	NA	7.14	2.94	NA	NA	0	5	NA	2.56	10.53	4.35	NA	SPAG4
XLOC_006684	K	intron_retention	chr13	+	chr13:64467670-64467858				chr13:64467669-64467670;chr13:64467858-64467859		29.17	14.71	NA	NA	14.71	18.75	27.27	24	21.74	10	NA	NA	30.3	13.04	27.27	NA	ROMO1
XLOC_006693	N	cassette	chr13	+	chr13:65757578-65761978;chr13:65757578-65761486	chr13:65757578-65759166;chr13:65759215-65761486,chr13:65759215-65761978		chr13:65759167-65759214			54.08	59.35	55.14	55.32	56.05	53.56	60.44	46.88	48.43	50	44.05	49.46	48.25	42.29	56.25	52.68	RPN2
XLOC_006706	K	cassette	chr13	+	chr13:66951939-66953498	chr13:66951939-66953234;chr13:66953413-66953498		chr13:66953235-66953412			27.91	28.89	NA	38.24	24.39	42	26.67	30.43	15.15	25.81	52.17	NA	33.33	54.17	27.27	44.83	SNORA71
XLOC_006723	K	intron_retention	chr13	+	chr13:69371811-69372030				chr13:69371810-69371811;chr13:69372030-69372031		NA	NA	0	3.12	0	10.81	8.33	0	NA	8.7	0	4	6.82	7.69	6.67	5.13	ENSOARG00000001406
XLOC_006738	K	cassette	chr13	+	chr13:71759420-71766691	chr13:71759420-71763100;chr13:71763211-71766691		chr13:71763101-71763210			95.08	91.4	97.62	84.21	93.26	94.94	90.7	95.28	93.65	90.91	87.5	NA	100	93.75	95.18	100	IFT52
XLOC_006738	K	intron_retention	chr13	+	chr13:71758286-71759347				chr13:71758285-71758286;chr13:71759347-71759348		4.27	4.05	7.24	7.34	4.55	7.52	11.73	2.76	7.11	6.2	4.62	10.81	5.14	6.19	0.82	6.93	IFT52
XLOC_006738	N	cassette	chr13	+	chr13:71756835-71758209;chr13:71756835-71759347	chr13:71756835-71757791;chr13:71757922-71758209,chr13:71757922-71759347		chr13:71757792-71757921			98.06	99.09	97.32	100	97.2	97.25	97.8	96.63	94.38	100	95.52	100	100	88.71	100	92.73	IFT52
XLOC_006758	K	intron_retention	chr13	+	chr13:72865083-72866005				chr13:72865082-72865083;chr13:72866005-72866006		NA	NA	NA	NA	0	NA	10	0	0	2.86	0	0	6.38	3.7	0	2.5	PABPC1L
XLOC_006801	N	alternative_donor	chr13	+	chr13:76800585-76801556;chr13:76800383-76801556	chr13:76800392-76801556		chr13:76800383-76800391;chr13:76800392-76800584	chr13:76800382-76800383;chr13:76800391-76800392		95.74	93.88	100	91.67	96.81	95.08	89.13	97.94	95.83	100	100	96.15	91.3	NA	NA	78.26	CSE1L
XLOC_006801	K	intron_retention	chr13	+	chr13:76791724-76791824				chr13:76791723-76791724;chr13:76791824-76791825		0	1.43	10	2.08	2.91	1.39	0	4.72	3.37	0	0	0	3.45	6.67	0	8.7	CSE1L
XLOC_006801	K	intron_retention	chr13	+	chr13:76792829-76793237				chr13:76792828-76792829;chr13:76793237-76793238		2.91	4.21	0	1.04	0.56	2.46	2.3	1.75	3	5.77	3.33	10	3.8	3.92	0	0	CSE1L
XLOC_006801	K	intron_retention	chr13	+	chr13:76802544-76802645				chr13:76802543-76802544;chr13:76802645-76802646		6.12	1.69	2.56	10.87	4.48	1.27	11.9	0	0	7.14	6.45	4	0	NA	NA	NA	CSE1L
XLOC_006801	K	intron_retention	chr13	+	chr13:76800392-76801556				chr13:76800391-76800392;chr13:76801556-76801557		3.26	3.12	0	7.14	1.65	1.69	6.17	0.52	3.23	2.44	2.5	6.12	3.53	10.34	NA	8.11	CSE1L
XLOC_006801	N	alternative_donor	chr13	+	chr13:76800392-76801556;chr13:76800383-76801556	chr13:76800585-76801556		chr13:76800383-76800391;chr13:76800392-76800584	chr13:76800382-76800383;chr13:76800391-76800392		4.26	6.12	0	8.33	1.06	4.92	10.87	2.06	4.17	0	0	3.85	4.35	NA	NA	21.74	CSE1L
XLOC_006856	N	alternative_acceptor	chr13	-	chr13:6861955-6862962	chr13:6862496-6862962		chr13:6861955-6862495	chr13:6861954-6861955		9.09	NA	NA	8.7	8.33	8.7	5	4.44	13.04	8.7	6.67	NA	3.45	NA	NA	0	ESF1
XLOC_006856	K	intron_retention	chr13	-	chr13:6861955-6862962				chr13:6861954-6861955;chr13:6862962-6862963		13.04	NA	NA	8.7	13.16	17.65	13.64	6.52	13.04	4.55	9.68	NA	9.68	NA	NA	4	ESF1
XLOC_006856,XLOC_007036	N	alternative_donor	chr13	-	chr13:6861955-6862962	chr13:6861955-6862410		chr13:6862411-6862962	chr13:6862962-6862963		9.09	NA	NA	4.55	2.94	8.7	7.32	4.44	13.04	0	3.45	NA	3.45	NA	NA	0	NA
XLOC_006857	K	alternative_donor	chr13	-	chr13:6955118-6955841;chr13:6955118-6955881	chr13:6955118-6955770		chr13:6955771-6955841;chr13:6955842-6955881	chr13:6955841-6955842;chr13:6955881-6955882		98.25	100	100	100	100	100	93.75	88.15	93.88	100	92	NA	96.97	NA	NA	NA	SEL1L2
XLOC_006884,XLOC_007254	N	alternative_donor	chr13	-	chr13:64493097-64497430	chr13:64493097-64494209		chr13:64494210-64497430	chr13:64497430-64497431		5.49	4	5.26	4.26	4.24	5.49	3.82	7.26	7.61	13.41	9.86	10.42	6.43	7	1.92	4.82	NA
XLOC_006887	K	intron_retention	chr13	-	chr13:16606949-16608689				chr13:16606948-16606949;chr13:16608689-16608690		6.82	7.69	0	6.25	3.95	2	4.5	3.09	6.52	2.44	10	7.89	0	2.27	0	3.51	CUFF.4010.10
XLOC_006887	K	alternative_acceptor	chr13	-	chr13:16626588-16628061	chr13:16626591-16628061		chr13:16626588-16626590	chr13:16626587-16626588		NA	27.59	26.92	32.08	36.36	30.3	30	21.74	23.33	NA	NA	30.43	35.48	NA	NA	35	CUFF.4010.10
XLOC_006887	N	alternative_acceptor	chr13	-	chr13:16623684-16626493	chr13:16624364-16626493		chr13:16623684-16624363	chr13:16623683-16623684		17.39	20	16.13	23.81	12.9	12.5	16.67	18.18	24.14	9.52	NA	16	13.46	6.67	NA	22.73	CUFF.4010.10
XLOC_006887	K	intron_retention	chr13	-	chr13:16623561-16623654				chr13:16623560-16623561;chr13:16623654-16623655		NA	6.82	11.11	6.38	0	12.82	5.56	NA	10.34	0	NA	NA	1.92	0	NA	3.57	CUFF.4010.10
XLOC_006887	K	intron_retention	chr13	-	chr13:16623684-16626493				chr13:16623683-16623684;chr13:16626493-16626494		NA	9.68	13.33	13.51	10	8.7	4.76	10	4.35	9.52	NA	4.55	8.16	3.45	NA	NA	CUFF.4010.10
XLOC_006890	K	intron_retention	chr13	-	chr13:16754571-16762147				chr13:16754570-16754571;chr13:16762147-16762148		3.64	5.77	10	8.77	4.55	5.36	21.05	0	4.84	5.41	0	NA	12.12	13.64	3.39	7.55	YME1L1
XLOC_006890,XLOC_007254	K	alternative_first_exon	chr13	-	chr13:16754571-16762147	chr13:16754571-16761282	chr13:16762148-16762299	chr13:16761283-16761625			57.97	60.61	70.73	52.46	62.6	62.5	66.67	65.18	55.56	64.71	65.79	80.77	69.09	63.44	59.62	57.81	NA
XLOC_006900	K	alternative_last_exon	chr13	-	chr13:17237874-17241995	chr13:17238295-17241995	chr13:17237643-17237873	chr13:17238150-17238294			3.23	2.79	3.85	3.66	2.48	4.09	0.98	2.22	3.14	4.32	0	4.3	4.02	10	12.5	7.14	CREM
XLOC_006908	K	alternative_acceptor	chr13	-	chr13:19051113-19051812	chr13:19051126-19051812		chr13:19051113-19051125	chr13:19051112-19051113		98.05	100	96.05	100	99.03	100	88.71	99.58	86.27	100	100	100	100	NA	NA	95.83	CUFF.4040.6
XLOC_006908	K	intron_retention	chr13	-	chr13:19233832-19234965				chr13:19233831-19233832;chr13:19234965-19234966		1.52	0	0	4.94	1.56	3.98	3.45	1.26	3.92	10.81	6.12	7.14	1.12	NA	NA	0	CUFF.4040.6
XLOC_006908	N	cassette	chr13	-	chr13:19071872-19085124;chr13:19071872-19081505	chr13:19071872-19076670;chr13:19076755-19081505,chr13:19076755-19085124		chr13:19076671-19076754			100	100	100	87.4	92.05	88.73	94.87	87.4	94.26	90	86.47	100	88.17	92	100	100	CUFF.4040.6
XLOC_006908	N	cassette	chr13	-	chr13:19071872-19085124;chr13:19068546-19085124;chr13:19076755-19085124	chr13:19068546-19081505,chr13:19076755-19081505,chr13:19071872-19081505;chr13:19081578-19085124		chr13:19081506-19081577			79.4	79.28	76.47	76.14	81.84	77.88	77.98	76.89	75.22	81.68	73.29	74.8	80.09	85.25	89.61	84.27	CUFF.4040.6
XLOC_006908	K	alternative_donor	chr13	-	chr13:19233832-19234965	chr13:19233832-19234962		chr13:19234963-19234965	chr13:19234965-19234966		55.48	50.79	54.93	59.47	56.7	51.99	62.5	57.91	57.39	61.18	58.56	52.44	52.69	NA	60	64.49	CUFF.4040.6
XLOC_006909	K	intron_retention	chr13	-	chr13:19298282-19300055				chr13:19298281-19298282;chr13:19300055-19300056		89.29	94.69	88.55	93.68	89.6	95.49	94.44	95.97	93.24	91.67	94.12	91.26	94.76	66.67	77.42	87.5	CCDC7
XLOC_006909	N	intron_retention	chr13	-	chr13:19298282-19300204				chr13:19298281-19298282;chr13:19300204-19300205		96.67	96.51	93.81	97.07	97.79	97.41	97.74	100	95.48	100	96.25	95.83	89.86	NA	100	86.96	CCDC7
XLOC_006909	N	cassette	chr13	-	chr13:19259129-19270219	chr13:19259129-19262991;chr13:19263043-19270219		chr13:19262992-19263042			92.99	94.12	93.42	92.75	97.46	87.5	100	87.13	97.08	100	92	91.84	89.22	90.91	100	100	CCDC7
XLOC_006909	N	cassette	chr13	-	chr13:19270306-19281173;chr13:19270306-19275145	chr13:19270306-19274623;chr13:19274714-19275145,chr13:19274714-19281173		chr13:19274624-19274713			92.92	94.89	93.57	93.88	91.63	91.23	90.48	91.96	90.94	88.78	86.8	93.64	92.63	100	100	93.38	CCDC7
XLOC_006909	K	cassette	chr13	-	chr13:19298282-19302858	chr13:19298282-19300055;chr13:19300298-19302858		chr13:19300056-19300297			93.5	95.69	94.17	96.22	95.24	98.63	96.17	92.67	96.84	95.92	100	96.67	95.49	89.02	80.45	85.54	CCDC7
XLOC_006909	N	cassette	chr13	-	chr13:19281250-19289471;chr13:19283614-19289471;chr13:19281247-19289471	chr13:19281250-19285521,chr13:19283614-19285521,chr13:19281247-19285521;chr13:19285564-19289471		chr13:19285522-19285563			80	74.42	70.23	72.28	79.74	79.76	76.51	74.96	74.77	85.27	77.04	76.81	68.99	NA	NA	62.86	CCDC7
XLOC_006909	N	cassette	chr13	-	chr13:19281250-19289471;chr13:19283614-19289471;chr13:19281247-19289471	chr13:19281250-19285521,chr13:19283614-19285521,chr13:19281247-19285521;chr13:19285584-19289471		chr13:19285522-19285583			86.56	85.33	81.07	83.33	87.93	87.88	86.03	85.37	85.07	91.24	86.46	86.78	86.27	91.11	78.05	84.97	CCDC7
XLOC_006909	N	cassette	chr13	-	chr13:19274714-19281173;chr13:19270306-19281173	chr13:19274714-19275145,chr13:19270306-19275145;chr13:19275175-19281173		chr13:19275146-19275174			77.67	78.31	80.65	80.95	75.26	75.05	75.88	78.01	75	75.63	70	77.12	82.31	NA	NA	80	CCDC7
XLOC_006909	K	coord_cassette	chr13	-	chr13:19270306-19281173	chr13:19270306-19274623;chr13:19274714-19275145;chr13:19275175-19281173		chr13:19274624-19274713;chr13:19275146-19275174			90.53	92.13	92.04	91.46	87.58	87.61	87	89.38	88.18	86.23	83.23	90.97	90.57	100	NA	90.38	CCDC7
XLOC_006909	K	coord_cassette	chr13	-	chr13:19270306-19281173	chr13:19270306-19274623;chr13:19274714-19275145;chr13:19275177-19281173		chr13:19274624-19274713;chr13:19275146-19275176			93.2	94.7	94.38	93.65	90.88	91.12	90.24	91.99	91.72	90.31	87.39	93.47	92.78	100	100	92.19	CCDC7
XLOC_006909	N	cassette	chr13	-	chr13:19270306-19283556;chr13:19274714-19289471;chr13:19274714-19281173;chr13:19270306-19281173	chr13:19274714-19275145,chr13:19270306-19275145;chr13:19275177-19283556,chr13:19275177-19289471,chr13:19275177-19281173		chr13:19275146-19275176			87.63	88.54	89.77	89.37	85.39	85.88	85.74	87.17	86.4	86.88	82.74	87.32	89.96	100	91.3	87.96	CCDC7
XLOC_006927,XLOC_007124	K	alternative_first_exon	chr13	-	chr13:53443771-53445184,chr13:53443771-53445240,chr13:53443771-53445249,chr13:53443771-53445271,chr13:53443771-53445513,chr13:53443771-53445842;chr13:53443771-53445902	chr13:53443771-53445244	chr13:53445903-53445921	chr13:53445245-53445267			100	96.88	100	86.96	96.97	94.57	91.67	93.68	94.87	100	100	93.55	100	100	93.86	96.3	NA
XLOC_006934	N	alternative_donor	chr13	-	chr13:24889417-24900224;chr13:24889417-24900722;chr13:24889417-24900284;chr13:24889417-24900991	chr13:24889417-24900292		chr13:24900225-24900284;chr13:24900285-24900292;chr13:24900293-24900722;chr13:24900723-24900991	chr13:24900284-24900285;chr13:24900292-24900293;chr13:24900722-24900723;chr13:24900991-24900992		77.36	95.65	NA	84.21	NA	90.79	96.88	85.06	81.63	86.96	NA	NA	97.92	83.33	94.44	88	ENKUR
XLOC_006934	N	alternative_donor	chr13	-	chr13:24889417-24900224;chr13:24889417-24900292;chr13:24889417-24900722;chr13:24889417-24900284	chr13:24889417-24900991		chr13:24900225-24900284;chr13:24900285-24900292;chr13:24900293-24900722;chr13:24900723-24900991	chr13:24900284-24900285;chr13:24900292-24900293;chr13:24900722-24900723;chr13:24900991-24900992		13.21	0	NA	7.89	NA	3.95	0	11.69	12.24	8.7	NA	NA	0	12.5	0	8	ENKUR
XLOC_006946	N	alternative_acceptor	chr13	-	chr13:27211427-27214982	chr13:27214784-27214982		chr13:27211427-27214783	chr13:27211426-27211427		7.69	13.16	4.88	6.67	6.35	10.87	4.62	5.36	11.63	6.06	NA	5.13	6.76	7.58	2	5.36	BEND7
XLOC_006955,XLOC_007096	K	alternative_first_exon	chr13	-	chr13:28689259-28693278	chr13:28689259-28691437	chr13:28693279-28693419	chr13:28691438-28691491			57.14	89.19	NA	NA	28.57	97.92	76	98.78	13.64	NA	85.71	NA	73.91	100	28	NA	NA
XLOC_006990	K	cassette	chr13	-	chr13:35173635-35189769	chr13:35173635-35185056;chr13:35185366-35189769		chr13:35185057-35185365			94.12	87.72	91.84	91.78	92.52	90.53	90.43	86.09	85.71	77.05	76.36	80.7	83.95	83.72	75.26	86.57	WAC
XLOC_006990	N	alternative_acceptor	chr13	-	chr13:35189881-35190462	chr13:35189883-35190462		chr13:35189881-35189882	chr13:35189880-35189881		100	100	100	91.43	92	93.62	91.49	97.3	NA	100	100	87.5	95.83	100	NA	88.57	WAC
XLOC_006993,XLOC_007312	K	alternative_donor	chr13	-	chr13:73220306-73222056	chr13:73220306-73222005		chr13:73222006-73222056	chr13:73222056-73222057		90	93.22	100	100	100	95.83	100	100	100	100	100	NA	100	NA	100	100	NA
XLOC_006998	N	alternative_acceptor	chr13	-	chr13:36903235-36908607	chr13:36903238-36908607		chr13:36903235-36903237	chr13:36903234-36903235		NA	19.51	17.02	18.75	NA	17.14	19.64	NA	17.65	NA	12.5	25.93	21.62	12.12	16	14.71	ENSOARG00000017270
XLOC_006998	K	intron_retention	chr13	-	chr13:36887700-36887817				chr13:36887699-36887700;chr13:36887817-36887818		0	0	2.38	8.62	0	0	4.07	0	3.7	2.38	0	10	4	7.08	0	6.15	ENSOARG00000017270
XLOC_006998	K	intron_retention	chr13	-	chr13:36881205-36884026				chr13:36881204-36881205;chr13:36884026-36884027		100	100	94.55	95.12	NA	100	100	NA	100	100	NA	100	95.92	93.33	NA	88.89	ENSOARG00000017270
XLOC_007036	K	alternative_donor	chr13	-	chr13:42095093-42095965	chr13:42095093-42095947		chr13:42095948-42095965	chr13:42095965-42095966		10	2.5	0	8.47	1.56	3.92	8.6	3.85	6.38	3.33	NA	3.03	5.41	3.85	NA	7.04	FAM208B
XLOC_007036	K	intron_retention	chr13	-	chr13:42113243-42120034				chr13:42113242-42113243;chr13:42120034-42120035		NA	0	0	4	0	0	2.94	0	0	0	NA	12.5	0	NA	NA	NA	FAM208B
XLOC_007036	K	intron_retention	chr13	-	chr13:42071058-42071292				chr13:42071057-42071058;chr13:42071292-42071293		48	36.67	52.38	47.17	55.93	54.72	50.68	51.67	40.54	51.43	NA	50	55.1	40	NA	47.5	FAM208B
XLOC_007036,XLOC_007254	N	alternative_donor	chr13	-	chr13:64497481-64499231;chr13:64497481-64498932	chr13:64497481-64497847		chr13:64497848-64498932;chr13:64498933-64499231	chr13:64498932-64498933;chr13:64499231-64499232		28.3	35.42	37.84	39.13	23.61	31.91	30.56	21.25	38.6	46.55	36.96	44.44	24.62	32.61	16.67	27.78	NA
XLOC_007041	K	cassette	chr13	-	chr13:43033063-43035361	chr13:43033063-43033437;chr13:43033506-43035361		chr13:43033438-43033505			44	44.26	35	33.33	32.26	44.07	41.38	NA	NA	35	44	47.62	29.87	NA	47.06	50	AKR1E2
XLOC_007041	K	cassette	chr13	-	chr13:43033063-43035361	chr13:43033063-43033437;chr13:43033509-43035361		chr13:43033438-43033508			54.84	50.72	40.91	43.48	36.36	51.47	50.49	63.64	NA	38.1	51.72	56	36.47	50	51.35	55.74	AKR1E2
XLOC_007041	K	cassette	chr13	-	chr13:43033063-43035361	chr13:43033063-43033437;chr13:43033536-43035361		chr13:43033438-43033535			46.15	43.33	38.1	36.59	36.36	43.1	42.7	NA	NA	35	41.67	50	28	NA	47.06	49.06	AKR1E2
XLOC_007052	K	cassette	chr13	-	chr13:45481786-45483668	chr13:45481786-45482732;chr13:45482830-45483668		chr13:45482733-45482829			100	100	90	100	100	100	93.75	100	100	NA	NA	85.71	100	100	NA	90	WDR37
XLOC_007053	K	alternative_first_exon	chr13	-	chr13:45521427-45522279	chr13:45521427-45521851	chr13:45522280-45522415	chr13:45521852-45521906			0	0	NA	3.33	13.04	12.5	2.86	11.76	0	0	NA	NA	2.27	5.26	0	7.69	GTPBP4
XLOC_007059	K	intron_retention	chr13	-	chr13:46012666-46013782				chr13:46012665-46012666;chr13:46013782-46013783		0	0	0	NA	0	0	NA	0	0	NA	NA	10	0	2.94	0	NA	ZMYND11
XLOC_007059	K	alternative_acceptor	chr13	-	chr13:46013836-46014317	chr13:46013839-46014317		chr13:46013836-46013838	chr13:46013835-46013836		78.57	NA	NA	NA	88.37	91.89	100	90	83.33	100	NA	90	90.91	90	76	NA	ZMYND11
XLOC_007059	N	cassette	chr13	-	chr13:46033546-46043770;chr13:46034105-46043770	chr13:46033546-46036208,chr13:46034105-46036208;chr13:46036254-46043770		chr13:46036209-46036253			41.67	31.11	28.57	20	40	41.82	51.06	31.03	NA	30.77	30	NA	41.51	41.94	55.88	43.48	ZMYND11
XLOC_007065	N	cassette	chr13	-	chr13:46610011-46611307;chr13:46606670-46611307;chr13:46609923-46611307	chr13:46606670-46610883,chr13:46610011-46610883,chr13:46609923-46610883;chr13:46610963-46611307		chr13:46610884-46610962			58.82	68.42	64.86	50	66.07	68.42	65	64.94	54.05	53.57	44	58.33	60	60.61	NA	57.58	ENSOARG00000017106
XLOC_007065	K	alternative_first_exon	chr13	-	chr13:46611422-46613304	chr13:46611422-46613129	chr13:46613305-46613771	chr13:46613130-46613202			19.44	16.67	8.7	NA	12.5	2.86	20.83	13.64	13.64	NA	NA	NA	13.51	15.62	7.41	NA	ENSOARG00000017106
XLOC_007065	K	intron_retention	chr13	-	chr13:46610963-46611307				chr13:46610962-46610963;chr13:46611307-46611308		1.59	0	4	5	0	2.74	0	2.15	7.69	3.7	4.55	10.34	0	2.63	NA	2.94	ENSOARG00000017106
XLOC_007065	N	cassette	chr13	-	chr13:46606670-46610883;chr13:46606670-46611307	chr13:46606670-46609887;chr13:46609923-46611307,chr13:46609923-46610883		chr13:46609888-46609922			86.21	89.66	88	NA	100	100	81.25	91.43	100	NA	NA	NA	100	92.86	100	NA	ENSOARG00000017106
XLOC_007065	N	cassette	chr13	-	chr13:46610011-46611307;chr13:46609923-46611307	chr13:46609923-46610864,chr13:46610011-46610864;chr13:46610963-46611307		chr13:46610865-46610962			63.27	71.88	69.44	50	67.24	68.42	75.76	66.67	56.41	51.85	41.67	56.52	59.09	56.67	NA	53.33	ENSOARG00000017106
XLOC_007065	N	cassette	chr13	-	chr13:46606670-46610883;chr13:46606670-46611307	chr13:46606670-46609887;chr13:46610011-46610883,chr13:46610011-46611307		chr13:46609888-46610010			89.47	92.5	91.18	100	100	100	85.37	94.55	100	100	NA	NA	100	95	100	100	ENSOARG00000017106
XLOC_007068	K	intron_retention	chr13	-	chr13:47019300-47025437				chr13:47019299-47019300;chr13:47025437-47025438		6.67	8.33	24.14	24	9.43	7.55	10.42	4.17	8.82	8.7	10	NA	16.22	0	NA	10.34	GPCPD1
XLOC_007068	N	cassette	chr13	-	chr13:47002094-47017172	chr13:47002094-47008318;chr13:47008443-47017172		chr13:47008319-47008442			91.18	92.5	100	NA	100	100	100	95.89	100	85.19	NA	NA	94.12	NA	NA	100	GPCPD1
XLOC_007068	K	intron_retention	chr13	-	chr13:46999394-46999889				chr13:46999393-46999394;chr13:46999889-46999890		3.12	4.76	9.09	12.5	3.64	8.93	7.14	1.27	0	6.67	4.17	NA	3.12	10	NA	NA	GPCPD1
XLOC_007093	K	intron_retention	chr13	-	chr13:51455590-51455683				chr13:51455589-51455590;chr13:51455683-51455684		0	10.53	NA	14.29	15.15	15.38	9.52	13.64	NA	10	NA	NA	6.98	NA	15.38	13.64	ENSOARG00000004656
XLOC_007145	K	cassette	chr13	-	chr13:54372392-54375303	chr13:54372392-54374457;chr13:54374575-54375303		chr13:54374458-54374574			43.24	32.26	45.71	51.85	NA	34.88	55	NA	40	40.74	47.62	66.67	54.17	61.36	NA	50	LSM14B
XLOC_007145	K	intron_retention	chr13	-	chr13:54375440-54376556				chr13:54375439-54375440;chr13:54376556-54376557		0	8.06	4.55	10	3.23	3.23	5.17	0	3.12	4.35	0	8.05	4.71	7.02	8.11	3.42	LSM14B
XLOC_007145,XLOC_007352	K	alternative_donor	chr13	-	chr13:54371208-54371641	chr13:54371208-54371557		chr13:54371558-54371641	chr13:54371641-54371642		100	100	94.44	100	100	94.34	95.6	100	100	100	100	100	100	100	86.36	100	NA
XLOC_007161	K	intron_retention	chr13	-	chr13:56705119-56705406				chr13:56705118-56705119;chr13:56705406-56705407		11.43	2.5	0	14.29	3.45	11.54	9.68	2.7	7.69	7.5	NA	NA	13.95	6.12	6.45	0	NELFCD
XLOC_007161	K	intron_retention	chr13	-	chr13:56707776-56709133				chr13:56707775-56707776;chr13:56709133-56709134		0	NA	3.85	2.38	0	5	8.7	0	0	3.03	0	22.73	6.67	0	1.33	4.65	NELFCD
XLOC_007161	K	intron_retention	chr13	-	chr13:56709244-56709464				chr13:56709243-56709244;chr13:56709464-56709465		3.45	0	0	0	0	0	0	0	0	4	NA	4.55	2.33	4.41	0	10	NELFCD
XLOC_007161	K	intron_retention	chr13	-	chr13:56705573-56706199				chr13:56705572-56705573;chr13:56706199-56706200		5.13	0	0	4	6.9	0	0	NA	18.18	16.13	0	NA	6.82	15.22	1.72	NA	NELFCD
XLOC_007161	K	coord_cassette	chr13	-	chr13:56705119-56706533	chr13:56705119-56705406;chr13:56705573-56706199;chr13:56706331-56706533		chr13:56705407-56705572;chr13:56706200-56706330			82.86	86.67	86.96	100	79.41	85.71	92.59	75	100	100	100	NA	100	90	90.74	100	NELFCD
XLOC_007161	K	intron_retention	chr13	-	chr13:56706687-56707178				chr13:56706686-56706687;chr13:56707178-56707179		0	3.57	2.38	10.53	2.17	6.12	8.57	0	0	10.81	12.5	14.81	12.2	8.22	5.26	0	NELFCD
XLOC_007161	K	intron_retention	chr13	-	chr13:56706331-56706533				chr13:56706330-56706331;chr13:56706533-56706534		4.17	3.57	4.35	0	7.5	0	10.34	0	6.06	9.38	0	0	17.14	7.69	0	3.33	NELFCD
XLOC_007162	N	cassette	chr13	-	chr13:56784034-56791258;chr13:56787345-56791258	chr13:56787345-56788260,chr13:56784034-56788260;chr13:56788306-56791258		chr13:56788261-56788305			100	91.43	93.75	91.67	90	93.33	91.3	90.32	93.55	92.31	90.91	93.88	94.92	94.94	97.22	100	GNAS
XLOC_007162	K	alternative_first_exon	chr13	-	chr13:56778856-56781882	chr13:56778856-56779069	chr13:56781883-56781980	chr13:56779070-56779168			6	5.26	7.32	0	10.61	4.62	4.84	3.85	5.77	3.08	2.22	3.7	5.32	0	2.03	7.55	GNAS
XLOC_007173	K	alternative_first_exon	chr13	-	chr13:57480106-57487450;chr13:57480106-57487761;chr13:57480106-57488069	chr13:57480106-57487576	chr13:57487762-57487973;chr13:57488070-57488120	chr13:57487577-57487693			79.31	93.16	81.25	84.38	82.61	82.48	88.31	88.65	81.72	90.79	91.67	95.45	88.78	80	86.5	83.33	C20orf85
XLOC_007173	K	alternative_first_exon	chr13	-	chr13:57480106-57487450;chr13:57480106-57487576;chr13:57480106-57488069	chr13:57480106-57487761	chr13:57487577-57487693;chr13:57488070-57488120	chr13:57487762-57487973			20.69	5.98	18.75	11.46	17.39	17.52	11.69	11.35	18.28	9.21	8.33	4.55	10.2	20	12.5	16.67	C20orf85
XLOC_007180	K	alternative_last_exon	chr13	-	chr13:58073372-58079445	chr13:58076471-58079445	chr13:58073329-58073371	chr13:58075346-58076470			100	93.33	95.35	94.12	87.88	83.93	89.13	65.91	91.84	96.15	100	100	95.65	100	100	100	RAE1
XLOC_007194	K	cassette	chr13	-	chr13:59285266-59295160	chr13:59285266-59290309;chr13:59290454-59295160		chr13:59290310-59290453			89.8	93.94	100	100	92.86	92	100	100	100	100	NA	NA	100	100	100	100	PSMF1
XLOC_007194	K	intron_retention	chr13	-	chr13:59290454-59295160				chr13:59290453-59290454;chr13:59295160-59295161		8.62	6.25	20	11.76	9.68	11.48	17.02	NA	9.09	12	0	17.39	14.29	29.41	14.29	23.53	PSMF1
XLOC_007208	K	alternative_last_exon	chr13	-	chr13:60277017-60286350,chr13:60282473-60286350;chr13:60277021-60286350	chr13:60285202-60286350	chr13:60274693-60277020	chr13:60285020-60285201			86.67	65.33	73.17	81.9	76.56	81.94	78.41	81.17	82.61	80.28	82.29	86.89	83.02	69.32	85.38	74.47	ENSOARG00000000526
XLOC_007209	K	alternative_acceptor	chr13	-	chr13:60315323-60319577	chr13:60315327-60319577		chr13:60315323-60315326	chr13:60315322-60315323		100	94.12	NA	NA	91.67	94.29	100	100	100	93.75	85.19	NA	100	100	92.16	NA	ENSOARG00000000559
XLOC_007209	K	alternative_first_exon	chr13	-	chr13:60315327-60319587,chr13:60315327-60330465;chr13:60315327-60330455	chr13:60315327-60319577	chr13:60330456-60330608	chr13:60319578-60319714			100	92.68	NA	100	100	100	92.86	98.28	88.1	94.74	100	NA	91.67	100	96.26	NA	ENSOARG00000000559
XLOC_007209	N	alternative_last_exon	chr13	-	chr13:60329708-60330455;chr13:60315323-60330455,chr13:60315327-60330455	chr13:60326315-60330455,chr13:60326319-60330455	chr13:60315088-60315322	chr13:60326167-60326314			97.14	97.22	96.3	97.92	98.55	97.78	85.37	93.5	91.3	83.78	96.3	72	97.3	97.78	90.98	94.44	ENSOARG00000000559
XLOC_007236	N	alternative_donor	chr13	-	chr13:63618140-63626465	chr13:63618140-63622411		chr13:63622412-63626465	chr13:63626465-63626466		8	5.88	1.67	3.92	11.9	8.47	2.86	12.2	4	4.88	3.7	2.27	3.7	3.64	4.17	1.75	NCOA6
XLOC_007236	K	intron_retention	chr13	-	chr13:63633030-63642140				chr13:63633029-63633030;chr13:63642140-63642141		NA	7.69	3.12	5.56	0	6.98	5.26	0	5	11.54	NA	3.7	0	6.25	0	3.57	NCOA6
XLOC_007236	K	intron_retention	chr13	-	chr13:63630698-63632960				chr13:63630697-63630698;chr13:63632960-63632961		NA	10	0	7.14	0	2.38	0	0	2.86	4.55	NA	3.23	0	5.77	2.5	0	NCOA6
XLOC_007236	K	intron_retention	chr13	-	chr13:63626615-63630660				chr13:63626614-63626615;chr13:63630660-63630661		10	9.52	0	14.29	0	4.35	3.28	6	0	10.34	NA	5.26	1.92	0	3.77	3.03	NCOA6
XLOC_007244	N	cassette	chr13	-	chr13:64113043-64115302	chr13:64113043-64113584;chr13:64113761-64115302		chr13:64113585-64113760			100	94.12	100	100	100	91.84	93.1	88.46	91.78	100	100	100	92.05	90.22	100	100	ENSOARG00000012174
XLOC_007246	K	alternative_last_exon	chr13	-	chr13:64199272-64199685;chr13:64193715-64199685	chr13:64199288-64199685	chr13:64193657-64193714	chr13:64199262-64199287			10.26	0	10	0	0	0	0	3.23	2.04	NA	NA	NA	0	NA	NA	0	UQCC1
XLOC_007250	N	alternative_acceptor	chr13	-	chr13:64328805-64329035	chr13:64328857-64329035		chr13:64328805-64328856	chr13:64328804-64328805		12.73	9.52	6.67	3.92	8.7	9.01	9.52	8.82	8.82	7.69	2.63	NA	13.56	11.11	6.21	6.06	ENSOARG00000013360
XLOC_007250	K	alternative_acceptor	chr13	-	chr13:64329134-64329554	chr13:64329403-64329554		chr13:64329134-64329402	chr13:64329133-64329134		50	58.43	64	75	51.49	61.8	37.5	55.1	62.9	51.43	71.43	57.14	57.14	67.57	57.98	55.17	ENSOARG00000013360
XLOC_007250	K	intron_retention	chr13	-	chr13:64329403-64329554				chr13:64329402-64329403;chr13:64329554-64329555		81.25	80	NA	94.87	83.33	74.03	80.95	80.41	87.23	89.29	86.96	NA	81.08	100	83.87	76.92	ENSOARG00000013360
XLOC_007250	K	intron_retention	chr13	-	chr13:64329134-64329554				chr13:64329133-64329134;chr13:64329554-64329555		62.07	67.83	71.88	84.48	61.11	69.37	58.33	67.88	71.95	63.04	80	70	69.39	76.92	64.79	63.89	ENSOARG00000013360
XLOC_007254	K	intron_retention	chr13	-	chr13:64498003-64498932				chr13:64498002-64498003;chr13:64498932-64498933		NA	86.96	NA	100	NA	NA	100	100	100	100	100	100	91.89	100	NA	100	RBM39
XLOC_007254	K	intron_retention	chr13	-	chr13:64493097-64497430				chr13:64493096-64493097;chr13:64497430-64497431		9.47	6.8	11.48	10	7.06	11.34	9.35	13.53	9.57	18.39	16.88	21.82	10.88	19.13	5.56	10.23	RBM39
XLOC_007254	N	alternative_donor	chr13	-	chr13:64497481-64498932;chr13:64497481-64497847	chr13:64497481-64499231		chr13:64497848-64498932;chr13:64498933-64499231	chr13:64498932-64498933;chr13:64499231-64499232		54.72	47.92	40.54	41.3	63.89	51.06	48.61	61.25	43.86	34.48	45.65	25	56.92	52.17	76.67	58.33	RBM39
XLOC_007254	N	intron_retention	chr13	-	chr13:64497481-64497847				chr13:64497480-64497481;chr13:64497847-64497848		85.71	NA	NA	100	NA	100	100	100	NA	100	100	NA	100	95.83	100	100	RBM39
XLOC_007254	N	alternative_donor	chr13	-	chr13:64497481-64499231;chr13:64497481-64497847	chr13:64497481-64498932		chr13:64497848-64498932;chr13:64498933-64499231	chr13:64498932-64498933;chr13:64499231-64499232		16.98	16.67	21.62	19.57	12.5	17.02	20.83	17.5	17.54	18.97	17.39	30.56	18.46	15.22	6.67	13.89	RBM39
XLOC_007254	N	alternative_acceptor	chr13	-	chr13:64494282-64497430;chr13:64495105-64497430	chr13:64493097-64497430		chr13:64493097-64494281;chr13:64494282-64495104	chr13:64493096-64493097;chr13:64494281-64494282		86	87.27	84.38	88.24	86.34	79.63	88.73	82.73	77.27	71.72	80	74.14	88.51	89.42	96.23	92.94	RBM39
XLOC_007254	K	intron_retention	chr13	-	chr13:64497481-64499231				chr13:64497480-64497481;chr13:64499231-64499232		23.68	28.12	28.57	38.71	14.81	25	30	20.97	32.43	41.18	36.36	NA	32.73	44.19	11.54	34.38	RBM39
XLOC_007254	K	intron_retention	chr13	-	chr13:64497481-64498932				chr13:64497480-64497481;chr13:64498932-64498933		50	53.57	NA	66.67	44.12	56.52	57.89	42.22	63.33	70	58.06	63.64	59.57	72.5	NA	64.52	RBM39
XLOC_007254	N	alternative_acceptor	chr13	-	chr13:64493097-64497430;chr13:64494282-64497430	chr13:64495105-64497430		chr13:64493097-64494281;chr13:64494282-64495104	chr13:64493096-64493097;chr13:64494281-64494282		12	7.27	10.94	10.78	9.84	9.26	10.56	11.51	12.73	20.2	12.5	22.41	8.78	6.73	1.89	5.88	RBM39
XLOC_007254	N	alternative_acceptor	chr13	-	chr13:64493097-64497430;chr13:64495105-64497430	chr13:64494282-64497430		chr13:64493097-64494281;chr13:64494282-64495104	chr13:64493096-64493097;chr13:64494281-64494282		2	5.45	4.69	0.98	3.83	11.11	0.7	5.76	10	8.08	7.5	3.45	2.7	3.85	1.89	1.18	RBM39
XLOC_007254	K	intron_retention	chr13	-	chr13:64481841-64482391				chr13:64481840-64481841;chr13:64482391-64482392		6.06	NA	NA	19.05	4.92	7.89	14.29	4	13.64	15.38	0	NA	10.34	17.95	0	20	RBM39
XLOC_007254	N	cassette	chr13	-	chr13:64490261-64492901	chr13:64490261-64490356;chr13:64490423-64492901		chr13:64490357-64490422			86.42	84.38	83.33	82.86	88.98	85.29	83.53	77.91	94.74	86.11	87.93	82.54	87.62	91.23	80	89.66	RBM39
XLOC_007254	K	intron_retention	chr13	-	chr13:64483487-64485488				chr13:64483486-64483487;chr13:64485488-64485489		0	0	5.88	2.33	0	3.66	5.88	0	5.66	4.76	0	10.53	2.56	0	NA	2.86	RBM39
XLOC_007254	K	alternative_acceptor	chr13	-	chr13:64497481-64498932	chr13:64498003-64498932		chr13:64497481-64498002	chr13:64497480-64497481		50	50	NA	62.07	42.42	61.54	55.56	43.48	66.67	74.29	59.38	61.9	51.28	71.79	68.18	60.71	RBM39
XLOC_007261	K	alternative_first_exon	chr13	-	chr13:65337990-65345557;chr13:65337990-65347672	chr13:65337990-65341243,chr13:65337990-65341177	chr13:65347673-65347708	chr13:65341244-65341345			56.41	52.31	46.99	48.75	49.74	49.01	41.74	43.4	55.96	49.21	47.92	36.21	46.9	55.65	65.52	48.04	NDRG3
XLOC_007261	K	alternative_donor	chr13	-	chr13:65334962-65336754	chr13:65334962-65336732		chr13:65336733-65336754	chr13:65336754-65336755		95.52	97.47	100	100	98.21	98.88	95.31	100	100	100	94.87	85.71	96.97	100	96.94	100	NDRG3
XLOC_007278	N	alternative_acceptor	chr13	-	chr13:66933295-66935074	chr13:66934063-66935074		chr13:66933295-66934062	chr13:66933294-66933295		77.78	62.16	36.36	NA	NA	58.06	51.85	88.46	54.17	45.83	NA	NA	59.57	59.79	78.69	50	SNORA71
XLOC_007298	K	cassette	chr13	-	chr13:72238512-72242222	chr13:72238512-72240207;chr13:72240317-72242222		chr13:72240208-72240316			20.63	26.67	33.87	31.43	28.05	24.07	41.43	26.67	27.78	25.76	37.21	36.59	25.41	20.88	17.99	41.51	OSER1
XLOC_007298	K	intron_retention	chr13	-	chr13:72232783-72232903				chr13:72232782-72232783;chr13:72232903-72232904		80.98	81.32	79.05	77.42	76.44	82.49	75.8	77.7	79.14	83.33	74.65	79.66	76.63	75.2	74.37	64.04	OSER1
XLOC_007312	K	alternative_donor	chr13	-	chr13:73222408-73222690	chr13:73222408-73222678		chr13:73222679-73222690	chr13:73222690-73222691		40.32	33.75	37.78	34	41.96	36.36	41.94	36.11	45.95	33.33	40	34.62	43.33	31.91	30.95	36.84	TP53TG5
XLOC_007312	K	alternative_first_exon	chr13	-	chr13:73222408-73222531,chr13:73222408-73222650,chr13:73222408-73222771;chr13:73222408-73222690,chr13:73222408-73222678	chr13:73222408-73222620	chr13:73222691-73222830	chr13:73222621-73222650			3.17	3.8	4.65	0	6.92	3.16	4.17	6.58	5	4.76	NA	0	3.17	6.38	4.26	11.9	TP53TG5
XLOC_007324	N	intron_retention	chr13	-	chr13:73929632-73930017				chr13:73929631-73929632;chr13:73930017-73930018		NA	4.35	NA	NA	NA	32	NA	5.88	32.14	13.64	14.81	23.81	36.36	10.34	14.52	26.09	ENSOARG00000006107
XLOC_007359	K	intron_retention	chr13	-	chr13:76938359-76938679				chr13:76938358-76938359;chr13:76938679-76938680		4.17	0	0	1.61	10.81	7.5	2.47	NA	6.45	0	NA	3.12	7.14	0	NA	0	ZNFX1
XLOC_007366	K	alternative_first_exon	chr13	-	chr13:77661177-77661665,chr13:77661177-77661780;chr13:77661177-77669316	chr13:77661177-77662023	chr13:77669317-77669465	chr13:77662024-77662096			0	5.26	7.69	4.35	5.95	6.15	5.83	9.78	6.67	9.76	0	0	3.85	0	15.38	3.45	TMEM189-UBE2V1
XLOC_007369	N	alternative_acceptor	chr13	-	chr13:78349291-78356566	chr13:78353495-78356566		chr13:78349291-78353494	chr13:78349290-78349291		NA	90.48	100	100	100	100	100	NA	100	100	NA	100	100	100	85	100	ADNP
XLOC_007379	K	cassette	chr13	-	chr13:79475592-79477559	chr13:79475592-79477025;chr13:79477106-79477559		chr13:79477026-79477105			42.55	21.15	25	44.44	40.62	22.73	19.05	24	28.85	11.54	30.43	NA	13.89	16.67	0	24.14	CUFF.4677.3
XLOC_007379	K	cassette	chr13	-	chr13:79475592-79477559	chr13:79475592-79476854;chr13:79477106-79477559		chr13:79476855-79477105			59.09	34.92	47.06	64.91	59.14	39.29	30.61	57.78	48.61	28.12	51.52	62.5	31.11	35.9	0	40.54	CUFF.4677.3
XLOC_007405	K	cassette	chr14	+	chr14:1189022-1191026	chr14:1189022-1190349;chr14:1190557-1191026		chr14:1190350-1190556			66.67	62.16	70.97	57.89	82.61	92.59	69.64	NA	NA	72.41	NA	NA	78.38	77.08	NA	100	AARS
XLOC_007421	K	intron_retention	chr14	+	chr14:3719859-3720555				chr14:3719858-3719859;chr14:3720555-3720556		9.09	2.08	NA	2.7	2.56	5.71	13.16	4.23	5.41	NA	NA	NA	8.33	NA	3.7	0	CUFF.4733.1
XLOC_007424	K	alternative_acceptor	chr14	+	chr14:3808566-3808697;chr14:3808566-3808682;chr14:3808566-3808690;chr14:3808566-3808759	chr14:3808566-3808754		chr14:3808683-3808690;chr14:3808691-3808697;chr14:3808698-3808754;chr14:3808755-3808759	chr14:3808690-3808691;chr14:3808697-3808698;chr14:3808754-3808755;chr14:3808759-3808760		79.17	68.29	NA	76.92	80	77.78	81.58	92	83.87	NA	68.18	NA	68.57	72	93.55	61.9	SYCE1L
XLOC_007424	K	intron_retention	chr14	+	chr14:3808566-3808754				chr14:3808565-3808566;chr14:3808754-3808755		0	5.66	4.55	2.38	2.08	4.65	0	4.17	1.96	0	3.33	NA	11.11	2.78	1.75	4	SYCE1L
XLOC_007424,XLOC_007788	K	alternative_acceptor	chr14	+	chr14:3808566-3808697;chr14:3808566-3808754;chr14:3808566-3808682;chr14:3808566-3808690	chr14:3808566-3808759		chr14:3808683-3808690;chr14:3808691-3808697;chr14:3808698-3808754;chr14:3808755-3808759	chr14:3808690-3808691;chr14:3808697-3808698;chr14:3808754-3808755;chr14:3808759-3808760		16.67	19.51	NA	19.23	16.67	11.11	13.16	0	16.13	NA	27.27	NA	14.29	20	0	28.57	NA
XLOC_007428	K	cassette	chr14	+	chr14:4354984-4360788	chr14:4354984-4356043;chr14:4356203-4360788		chr14:4356044-4356202			27.59	33.33	38.1	NA	27.03	39.53	33.33	23.08	33.33	NA	NA	13.64	34.62	40.91	43.33	NA	NUDT7
XLOC_007462	K	alternative_donor	chr14	+	chr14:10060918-10062563	chr14:10060922-10062563		chr14:10060918-10060921	chr14:10060917-10060918		40.91	38.85	35.42	30.19	44.44	40	31.71	31.82	46.15	31.58	41.67	42.42	39.62	31.15	38.89	54.55	WFDC1
XLOC_007471	N	alternative_donor	chr14	+	chr14:11249472-11250062;chr14:11249313-11250062;chr14:11247970-11250062;chr14:11249601-11250062;chr14:11247944-11250062;chr14:11249589-11250062	chr14:11248678-11250062		chr14:11247944-11247969;chr14:11247970-11248677;chr14:11248678-11249312;chr14:11249313-11249471;chr14:11249472-11249588;chr14:11249589-11249600	chr14:11247943-11247944;chr14:11247969-11247970;chr14:11248677-11248678;chr14:11249312-11249313;chr14:11249471-11249472;chr14:11249588-11249589		3.3	4.17	6.38	2.56	8.33	4.88	4.17	3.92	3.17	7.14	9.52	4.65	7.22	10.53	15.69	5	COX4I1
XLOC_007471	N	alternative_donor	chr14	+	chr14:11249472-11250062;chr14:11249313-11250062;chr14:11247970-11250062;chr14:11248678-11250062;chr14:11249601-11250062;chr14:11249589-11250062	chr14:11247944-11250062		chr14:11247944-11247969;chr14:11247970-11248677;chr14:11248678-11249312;chr14:11249313-11249471;chr14:11249472-11249588;chr14:11249589-11249600	chr14:11247943-11247944;chr14:11247969-11247970;chr14:11248677-11248678;chr14:11249312-11249313;chr14:11249471-11249472;chr14:11249588-11249589		64.84	55	51.06	55.13	68.75	54.88	60.42	56.86	53.97	57.14	57.14	58.14	55.67	48.25	52.94	60	COX4I1
XLOC_007471	N	alternative_donor	chr14	+	chr14:11249472-11250062;chr14:11249313-11250062;chr14:11248678-11250062;chr14:11249601-11250062;chr14:11247944-11250062;chr14:11249589-11250062	chr14:11247970-11250062		chr14:11247944-11247969;chr14:11247970-11248677;chr14:11248678-11249312;chr14:11249313-11249471;chr14:11249472-11249588;chr14:11249589-11249600	chr14:11247943-11247944;chr14:11247969-11247970;chr14:11248677-11248678;chr14:11249312-11249313;chr14:11249471-11249472;chr14:11249588-11249589		28.57	36.67	36.17	39.74	14.58	34.15	33.33	31.37	38.1	33.33	30.95	32.56	34.02	37.72	23.53	33.33	COX4I1
XLOC_007505	K	intron_retention	chr14	+	chr14:14134689-14135383				chr14:14134688-14134689;chr14:14135383-14135384		88	86.96	92.31	87.8	NA	90.91	86.21	NA	86.96	NA	NA	100	89.74	93.55	85.71	100	ZNF276
XLOC_007517	K	intron_retention	chr14	+	chr14:15430636-15435578				chr14:15430635-15430636;chr14:15435578-15435579		5.88	0	3.7	14.81	8.57	6.06	2.38	8.16	0	0	NA	7.69	8.51	6.9	1.92	10.71	PHKB
XLOC_007517	K	intron_retention	chr14	+	chr14:15577918-15579034				chr14:15577917-15577918;chr14:15579034-15579035		3.45	5.88	8.7	6.67	9.52	2.22	3.92	10.53	0	3.7	0	NA	0	NA	NA	0	PHKB
XLOC_007521	K	intron_retention	chr14	+	chr14:16220677-16229250				chr14:16220676-16220677;chr14:16229250-16229251		0	4.17	4.65	1.79	0	0	0	0	2.86	5.13	2.63	12.5	1.12	2.11	6.67	3.28	LONP2
XLOC_007532	K	cassette	chr14	+	chr14:18137101-18137346	chr14:18137101-18137205;chr14:18137251-18137346		chr14:18137206-18137250			79.66	81.36	72.41	85.71	78.31	72.13	79.17	74.34	78.57	63.64	59.09	NA	80.65	67.65	21.74	84.38	PAPD5
XLOC_007532	K	alternative_last_exon	chr14	+	chr14:18139262-18145749	chr14:18139262-18140419	chr14:18145750-18146249	chr14:18140420-18140596			82.61	77.94	79.07	75	73.49	81.61	72.22	68.29	76.56	87.1	NA	NA	84.44	95	90.91	75	PAPD5
XLOC_007532	K	cassette	chr14	+	chr14:18135181-18137346	chr14:18135181-18136767;chr14:18136895-18137346		chr14:18136768-18136894			100	100	NA	100	88.06	100	100	100	100	NA	NA	NA	100	100	NA	100	PAPD5
XLOC_007532,XLOC_007594	K	alternative_last_exon	chr14	+	chr14:18140466-18145749	chr14:18140466-18140729	chr14:18145750-18146249	chr14:18140730-18140766			7.94	3.85	0	11.11	4.4	5.19	9.52	9.09	5	7.69	0	4.17	10	NA	9.38	NA	NA
XLOC_007538	K	intron_retention	chr14	+	chr14:18696561-18698199				chr14:18696560-18696561;chr14:18698199-18698200		0	0	2.86	6.9	NA	0	0	0	10	0	NA	0	0	0	0	NA	CYLD
XLOC_007538	K	cassette	chr14	+	chr14:18672589-18677771	chr14:18672589-18674304;chr14:18674422-18677771		chr14:18674305-18674421			100	84.09	100	100	95.83	100	100	100	100	100	NA	100	100	95	NA	100	CYLD
XLOC_007546	K	intron_retention	chr14	+	chr14:21317912-21318573				chr14:21317911-21317912;chr14:21318573-21318574		0	11.11	8.33	4.76	6.98	6.45	3.28	10.71	11.43	4	NA	9.68	6.52	6	NA	10.81	RBL2
XLOC_007546	K	cassette	chr14	+	chr14:21317912-21319523	chr14:21317912-21318573;chr14:21318680-21319523		chr14:21318574-21318679			NA	NA	100	NA	100	100	93.62	91.67	96.15	100	NA	88.89	100	93.18	NA	96.3	RBL2
XLOC_007546	K	intron_retention	chr14	+	chr14:21296653-21297233				chr14:21296652-21296653;chr14:21297233-21297234		NA	NA	3.7	11.54	0	3.7	12.5	0	NA	7.41	NA	13.64	3.7	0	NA	4.35	RBL2
XLOC_007546	K	intron_retention	chr14	+	chr14:21318680-21319523				chr14:21318679-21318680;chr14:21319523-21319524		4.55	8.33	0	4.76	3.45	7.69	10.34	14.29	10	7.32	NA	10.81	11.11	9.52	5.56	6.25	RBL2
XLOC_007564	K	alternative_donor	chr14	+	chr14:23727382-23732772	chr14:23727409-23732772		chr14:23727382-23727408	chr14:23727381-23727382		100	91.11	100	90	90.83	94.62	95.15	91.35	100	95.31	100	100	100	90.97	100	94.55	AMFR
XLOC_007564	N	alternative_acceptor	chr14	+	chr14:23714782-23715745;chr14:23714782-23717076	chr14:23714782-23717092		chr14:23715746-23717076;chr14:23717077-23717092	chr14:23717076-23717077;chr14:23717092-23717093		0	0	0	0	0	0	0	0	0	10.71	0	0	6.25	0	0	0	AMFR
XLOC_007574	K	intron_retention	chr14	+	chr14:24655718-24656393				chr14:24655717-24655718;chr14:24656393-24656394		8.11	2	6.82	5.88	12	6.35	5.08	0	15.15	7.14	14.29	10.34	0	0	NA	2.94	RSPRY1
XLOC_007588	K	intron_retention	chr14	+	chr14:25322245-25323520				chr14:25322244-25322245;chr14:25323520-25323521		6.45	2.56	7.69	12.82	16	5.36	10	14.29	14.81	10.71	6.45	11.43	7.27	10.87	13.64	6.98	TEPP
XLOC_007610	N	alternative_first_exon	chr14	+	chr14:33652931-33656753,chr14:33653828-33656753;chr14:33649631-33656753	chr14:33653757-33656753	chr14:33649535-33649630	chr14:33653341-33653756			91.92	89.47	88.73	79.71	92.81	86.71	79.78	90.21	90	85.07	90.7	82.35	86.79	88	98.4	94.12	CMTM2
XLOC_007610	N	cassette	chr14	+	chr14:33652931-33663764;chr14:33653757-33663764	chr14:33652931-33656753,chr14:33653757-33656753;chr14:33656913-33663764		chr14:33656754-33656912			68.15	67.25	67.42	63.54	70.35	65.36	57.6	61.45	58.33	59.76	60.42	67.65	63.33	62.5	65.15	54.24	CMTM2
XLOC_007628	N	cassette	chr14	+	chr14:34323739-34333440;chr14:34323739-34330068	chr14:34323739-34326590;chr14:34327032-34330068,chr14:34327032-34333440		chr14:34326591-34327031			74.78	75	88.75	82.05	76.55	89.24	82.73	84.67	77.39	68.18	75.41	77.78	75.74	69.88	68.67	79.41	LRRC36
XLOC_007628	K	intron_retention	chr14	+	chr14:34298101-34298875				chr14:34298100-34298101;chr14:34298875-34298876		28.26	16	11.9	17.86	18.99	16.67	18.33	24.47	20.83	11.54	16.67	19.05	23.81	15.38	NA	19.57	LRRC36
XLOC_007628	N	alternative_acceptor	chr14	+	chr14:34330359-34333440;chr14:34330359-34333451;chr14:34330359-34333535	chr14:34330359-34333539		chr14:34333441-34333451;chr14:34333452-34333535;chr14:34333536-34333539	chr14:34333451-34333452;chr14:34333535-34333536;chr14:34333539-34333540		0	0	0	0	3.64	5.26	0	4.76	10	NA	0	NA	5.56	0	4.84	0	LRRC36
XLOC_007628	N	cassette	chr14	+	chr14:34323739-34333440;chr14:34323739-34333451;chr14:34327032-34333440	chr14:34327032-34330068,chr14:34323739-34330068;chr14:34330359-34333451,chr14:34330359-34333440		chr14:34330069-34330358			91.43	86.55	94.2	97.22	90.81	95.3	95.45	96.02	91.51	85	85.96	100	88.28	89.16	88.89	91.11	LRRC36
XLOC_007635	K	alternative_donor	chr14	+	chr14:34558348-34558738	chr14:34558370-34558738		chr14:34558348-34558369	chr14:34558347-34558348		100	100	93.94	100	100	96.61	100	100	100	100	89.66	NA	100	100	100	100	C16orf86
XLOC_007635,XLOC_007978	K	alternative_acceptor	chr14	+	chr14:34557950-34558149	chr14:34557950-34558142		chr14:34558143-34558149	chr14:34558149-34558150		100	100	NA	85.71	100	100	92.31	100	NA	NA	NA	NA	100	100	87.8	100	NA
XLOC_007636	N	coord_cassette	chr14	+	chr14:34665718-34671410	chr14:34665718-34669253;chr14:34669367-34669498;chr14:34669623-34670730;chr14:34670825-34671410		chr14:34669254-34669366;chr14:34669499-34669622;chr14:34670731-34670824			93.94	82.76	93.75	88.89	87.88	94.55	92.16	91.67	88.89	100	NA	NA	100	91.89	100	94.44	TSNAXIP1
XLOC_007636	N	cassette	chr14	+	chr14:34674281-34674688	chr14:34674281-34674372;chr14:34674480-34674688		chr14:34674373-34674479			100	92.98	100	93.48	91.49	89.29	95.52	100	100	100	100	100	100	100	100	95.74	TSNAXIP1
XLOC_007636	N	coord_cassette	chr14	+	chr14:34665718-34671410	chr14:34665718-34669498;chr14:34669623-34670730;chr14:34670825-34671410		chr14:34669499-34669622;chr14:34670731-34670824			92	78.72	92	82.76	80	93.02	89.74	88	84	NA	NA	NA	100	88	NA	92	TSNAXIP1
XLOC_007636	N	cassette	chr14	+	chr14:34665718-34669498	chr14:34665718-34669253;chr14:34669367-34669498		chr14:34669254-34669366			100	100	100	100	100	90	100	100	100	100	100	NA	100	100	100	100	TSNAXIP1
XLOC_007636	N	cassette	chr14	+	chr14:34669623-34671410	chr14:34669623-34670730;chr14:34670825-34671410		chr14:34670731-34670824			90.7	91.18	95	90.91	81.25	92.86	90.62	100	89.74	100	88.89	100	86.76	100	100	92.86	TSNAXIP1
XLOC_007643	K	alternative_first_exon	chr14	+	chr14:34848981-34849095,chr14:34848984-34849095;chr14:34847766-34849095	chr14:34848909-34849095	chr14:34847616-34847765	chr14:34848519-34848908			NA	43.9	29.63	40	54.55	62.16	48.48	75	68.18	NA	NA	NA	51.43	29.03	78.05	23.81	DUS2
XLOC_007661	K	alternative_first_exon	chr14	+	chr14:35886928-35897417	chr14:35888548-35897417	chr14:35886819-35886927	chr14:35888280-35888547			91.18	92.5	NA	NA	89.58	87.5	100	92.31	96.88	97.3	100	100	87.8	100	95.89	96	CYB5B
XLOC_007671	K	intron_retention	chr14	+	chr14:38284372-38290445				chr14:38284371-38284372;chr14:38290445-38290446		8.82	0	3.7	5.45	8.16	5.17	5.36	7.14	10.71	14.29	NA	7.14	3.77	5.26	0	6.06	ENSOARG00000003692
[truncated: 4,685 more rows]
